# Supplementary material for: Dysregulated Brain Protein Phosphorylation Linked to Increased Human Tau Expression in the hTau Transgenic Mouse Model
Source: Int J Mol Sci. 2022 Jun 8;23(12):6427. doi: 10.3390/ijms23126427 (PMC9223516; doi:10.3390/ijms23126427)
Supplement: Supplementary file 1 [file ijms-23-06427-s001.zip]

Archive with 1 entries (1 files):
- ijms-1744118-supplementary.xlsx
