# Supplementary material for: Dysregulated Brain Protein Phosphorylation Linked to Increased Human Tau Expression in the hTau Transgenic Mouse Model
Source: Int J Mol Sci. 2022 Jun 8;23(12):6427. doi: 10.3390/ijms23126427 (PMC9223516; doi:10.3390/ijms23126427)
Supplement: Supplementary file 1 [file ijms-23-06427-s001.zip › ijms-1744118-supplementary.xlsx]

## Sheet: Quantification-Phospho
Uniprot	Gene name	Protein name	Sequence window	Intensity hTAU-1	Intensity hTAU-2	Intensity hTAU-3	Intensity hTAU-4	Intensity WT-1	Intensity WT-2	Intensity WT-3	Intensity WT-4	Amino acid	Charge	Multiplicity	Localization prob	Score for localization	Position	Phospho (STY) Probabilities	Unique identifier	Number of Phospho (STY)
A2A5R2	Arfgef2	Brefeldin A-inhibited guanine nucleotide-exchange protein 2 (Brefeldin A-inhibited GEP 2) (ADP-ribosylation factor guanine nucleotide-exchange factor 2)	QEARELEKPMQSKPQSPVIQATAGSPKFSRL	-0.888526	-1.20985	-0.315709	-0.570182	-1.04624	-0.571029	-0.530087	-1.55568	S	3	___1	0,999998	183,12	218	ELEKPMQSKPQS(1)PVIQATAGSPK	UID5	1;2
A2A5R2	Arfgef2	Brefeldin A-inhibited guanine nucleotide-exchange protein 2 (Brefeldin A-inhibited GEP 2) (ADP-ribosylation factor guanine nucleotide-exchange factor 2)	MQSKPQSPVIQATAGSPKFSRLKQSQAQSKP	2.1148	1.85276	2.15711	1.51635	2.16985	1.90608	1.9077	1.1412	S	2	___1	0,999956	392,15	227	ELEKPMQS(0.431)KPQS(0.569)PVIQATAGS(1)PK	UID6	1;2
A2A690	Tanc2	Protein TANC2 (Tetratricopeptide repeat, ankyrin repeat and coiled-coil domain-containing protein 2)	PPSSPAHRDSAYISSSPLGSHQVFDFRSNSS	-1.14174	-1.40941	-1.24612	-1.19479	-1.05061	-1.23024	-0.963983	-0.80243	S	3	___1	0,980951	142,99	1462	DSAYISS(0.018)S(0.981)PLGSHQVFDFR	UID14	1
A2A690	Tanc2	Protein TANC2 (Tetratricopeptide repeat, ankyrin repeat and coiled-coil domain-containing protein 2)	LQTEARPSQGLPVIQSPPSSPAHRDSAYISS	-0.508778	-1.46061	-0.73375	-0.211465	-0.931581	-0.885484	-1.14743	-1.83256	S	2	___1	0,999999	188,3	1446	PSQGLPVIQS(1)PPS(0.786)S(0.214)PAHR	UID19	1;2
A2A690	Tanc2	Protein TANC2 (Tetratricopeptide repeat, ankyrin repeat and coiled-coil domain-containing protein 2)	YYPVCHSKLDLERSSSQLGSPDVSHLIRRPI	-2.14555	-1.28033	-1.17637	-0.783148	-1.23787	-0.482667	-1.47637	-0.683546	S	2	___1	0,998978	155,28	1744	SS(0.001)S(0.999)QLGSPDVSHLIR	UID26	1
A2A690	Tanc2	Protein TANC2 (Tetratricopeptide repeat, ankyrin repeat and coiled-coil domain-containing protein 2)	LSPTSPGNLPQPESFSPPSSISNIAFYNKTN	-0.95889	-1.42885	-0.481993	-0.620279	-0.339957	-0.440103	-0.439437	-1.35892	S	3	___1	0,99702	183,77	1896	TWAVSSVDTVLSPTSPGNLPQPES(0.002)FS(0.997)PPS(0.001)SISNIAFYNK	UID27	1;2
A2A699	Fam171a2	Protein FAM171A2	PGARTVEGAGLKSARSVEGPGGLEPSLDEYR	-1.45072	-0.951642	-0.830346	-0.902254	-0.273931	-2.13231	-1.56945	0.516511	S	2	___1	1	129,29	445	S(1)VEGPGGLEPSLDEYR	UID31	1
A2A791	Zmym4	Zinc finger MYM-type protein 4 (Zinc finger protein 262)	TDGSLEVERRAAHQESDNENEIQIQNQLKKD	-0.776225	-0.388146	-0.233232	-0.121531	0.0209067	0.194783	-0.186092	-0.58976	S	3	___1	1	92,38	121	AAHQES(1)DNENEIQIQNQLKK	UID34	1
A2AAE1	Kiaa1109	Transmembrane protein KIAA1109 (Fragile site-associated protein homolog)	EPTCRVVFENEQDNNSLTKTQRKRSLVTSEP	0.28801	0.534346	1.06285	-2.33255	0.738279	0.427734	0.696894	-3.58664	S	2	___1	0,983427	299,27	2755	VVFENEQDNNS(0.983)LT(0.017)K	UID43	1
A2AAE1	Kiaa1109	Transmembrane protein KIAA1109 (Fragile site-associated protein homolog)	TQTDIKLSRYTAGSASPTPTFKTRKHRDFRS	-2.22184	-0.941089	-0.246514	-1.045	-0.339937	-2.94027	-0.711251	-0.624869	S	2	___1	0,999745	146,59	2603	YT(0.001)AGS(0.999)AS(1)PTPTFK	UID45	1;2
H7BX05	Obscn	Non-specific serine/threonine protein kinase (EC 2.7.11.1)	GPEREGPPRKKAGLASFRLSGLKGRDQELSD	5.38409	6.29158	5.66192	6.0032	6.20011	6.25404	5.44562	6.25113	S	3	___1	1	29,341	7519	KKAGLAS(1)FR	UID46	1
A2ADY9	Ddi2	Protein DDI1 homolog 2 (EC 3.4.23.-)	NPQQRQLPRTQAQHSSPGEMASSPQGLDNPA	0.232533	-0.235583	-0.259716	0.148394	0.167255	-0.0261647	-0.364313	-0.310411	S	3	___1	0,928516	129,57	121	TQAQHS(0.071)S(0.929)PGEMASSPQGLDNPALLR	UID49	1;2
A2ADY9	Ddi2	Protein DDI1 homolog 2 (EC 3.4.23.-)	PRTQAQHSSPGEMASSPQGLDNPALLRDMLL	0.170444	-0.32941	-0.73943	0.10964	0.216973	-0.0422763	-0.16067	0.131594	S	3	___1	0,985667	123,22	128	TQAQHSSPGEMAS(0.014)S(0.986)PQGLDNPALLR	UID50	1;2
A2AEV7	Ccdc120	Coiled-coil domain-containing protein 120	SDRASLFAARTRRSNSSEALLVDRAAAGGAG	-2.07416	-1.60879	-2.02038	-1.85945	-2.2933	-2.13961	-2.11317	-1.52743	S	2	___1	0,999944	205,31	357	SNS(1)SEALLVDR	UID51	1
A2AG50	Map7d2	MAP7 domain-containing protein 2	EGAPGQQSTVLPREESLEKRMADKYATEKYV	-0.379748	-0.0718845	-0.144219	0.138061	-0.113939	-0.526124	0.223247	0.147319	S	3	___1	0,999997	152,34	401	EGAPGQQSTVLPREES(1)LEKR	UID53	1
A0A0A0MQE5	Camsap1	Calmodulin-regulated spectrin-associated protein 1	EDEDEELVAIIRTDVSPPSPQMPRTSPQAPG	-0.828451	-1.1033	-0.681651	-1.54146	-0.880103	-0.881622	-1.14949	-1.70332	S	2	___1	0,999982	130,71	550	TDVS(1)PPSPQMPR	UID66	1;2
A2AJA9	Ajm1	Apical junction component 1 homolog	QRRGREAQRAVRVEGSPRREPSYPALRALAN	-0.748898	-0.379878	0.148168	-0.532531	-0.540521	-0.215824	-0.0124001	-0.213143	S	2	___1	1	41,704	129	AVRVEGS(1)PR	UID79	1
A2AJA9	Ajm1	Apical junction component 1 homolog	LAPGPRREDPLGRGRSYENLLGREVRDTRGS	0.173478	0.122724	0.794901	0.751786	0.387967	0.490321	0.691889	0.711796	S	2	___1	1	155,84	468	S(1)YENLLGR	UID80	1
A2AJA9	Ajm1	Apical junction component 1 homolog	TSPPRLATDSRHYSRSWDNILAPGPRREDPL	-2.13941	-2.0723	-1.90135	-1.63348	-1.57944	-1.82456	-1.70649	-1.42397	S	2	___1	1	129,34	448	S(1)WDNILAPGPR	UID83	1
A2AJA9	Ajm1	Apical junction component 1 homolog	RERDVLARTYPHPRSSPPWADWGPRPYRTLQ	-1.60136	-1.76461	-0.954323	-1.22752	-1.27805	-1.23386	-1.51879	-1.99701	S	2	___1	0,817191	92,039	398	S(0.183)S(0.817)PPWADWGPRPYR	UID89	1
A2AJA9	Ajm1	Apical junction component 1 homolog	GPTVRKFAKVALAAGSPTRPPPARGGEPDME	0.372882	0.214791	0.753605	-0.0667443	0.141355	0.8677	0.585496	-0.225628	S	2	___1	0,99831	180,85	854	VALAAGS(0.998)PT(0.002)RPPPAR	UID90	1
A2AJT5	Pnisr	Arginine/serine-rich protein PNISR	QNRRERPPSFRDRQRSPIALPVKQEPPQIDA	-0.96161	-1.15901	-1.70646	-0.414357	-1.38044	-1.05474	-0.99829	-1.66157	S	3	___1	1	131,98	211	QRS(1)PIALPVKQEPPQIDAVK	UID100	1
A2AJT5	Pnisr	Arginine/serine-rich protein PNISR	EGGDGPRLPQRSKFDSDEEDEDAENLEAVSS	-0.655877	-0.721727	-0.141785	0.00217418	-0.416282	-0.476132	0.124765	-0.575054	S	2	___1	1	338,97	290	SKFDS(1)DEEDEDAENLEAVSSGK	UID102	1;2
A2ALK8	Ptpn3	Tyrosine-protein phosphatase non-receptor type 3 (EC 3.1.3.48)	VIGGMVWNPVMRRSLSVERLETKSLPSRSPP	-2.19211	-0.484225	-0.508195	-0.746885	-1.84111	-1.31176	-0.665789	-0.510676	S	2	___1	1	110,8	359	S(1)LS(1)VERLETK	UID107	1;2
A2ALS5	Rap1gap	Rap1 GTPase-activating protein 1 (Rap1GAP) (Rap1GAP1) (ARPP-90)	DLAKAAGISLIVPGKSPTRKKSGPFGSRRSS	-0.891726	-0.770486	-1.51919	-0.738301	-1.13985	-2.02967	-1.10152	-1.03161	S	2	___1	0,949614	211,9	484	AAGISLIVPGKS(0.95)PT(0.05)R	UID110	1
A2ALS5	Rap1gap	Rap1 GTPase-activating protein 1 (Rap1GAP) (Rap1GAP1) (ARPP-90)	TNHEISSLPETEPLQSPTTKVKLECNPTARI	2.09414	1.9444	2.18227	2.52691	1.65185	2.28669	1.99513	0.701065	S	3	___1	0,769521	262,02	74	EGPFPLILLPQFGGYWIEGTNHEISSLPETEPLQS(0.77)PT(0.115)T(0.115)K	UID111	1
A2ALS5	Rap1gap	Rap1 GTPase-activating protein 1 (Rap1GAP) (Rap1GAP1) (ARPP-90)	AIGIENIQEVQEKRESPPAGQKTPDSGHVSQ	2.92908	1.80123	2.07839	2.0656	2.56661	2.45618	2.10803	1.6475	S	3	___1	1	276,46	515	SSAIGIENIQEVQEKRES(1)PPAGQK	UID112	1
A2ALS5	Rap1gap	Rap1 GTPase-activating protein 1 (Rap1GAP) (Rap1GAP1) (ARPP-90)	HVSQEPKSENSSTQSSPEMPTTKNRVESAAQ	1.35141	0.52336	0.787902	-0.801634	0.593471	1.97206	0.6943	-0.0218989	S	2	___1	0,99994	267,38	542	SENSS(0.1)T(0.062)QS(0.838)S(1)PEMPTTK	UID115	1;2
A2ALS5	Rap1gap	Rap1 GTPase-activating protein 1 (Rap1GAP) (Rap1GAP1) (ARPP-90)	SPTRKKSGPFGSRRSSAIGIENIQEVQEKRE	0.852684	1.9873	0.989937	2.45755	1.2803	1.58709	1.0721	1.89646	S	2	___1	0,997227	171,9	499	RS(0.003)S(0.997)AIGIENIQEVQEKR	UID117	1
A2AN08	Ubr4	E3 ubiquitin-protein ligase UBR4 (EC 2.3.2.27) (N-recognin-4) (RING-type E3 ubiquitin transferase UBR4) (Zinc finger UBR1-type protein 1) (p600)	VLRPRNKRRHVTLPSSPRSNTPMGDKDDDDD	-0.475214	0.621672	1.27836	-0.209318	-0.0470437	1.2692	0.224015	0.780211	S	2	___1	0,987198	185,96	2716	HVTLPS(0.013)S(0.987)PR	UID126	1
A2AN08	Ubr4	E3 ubiquitin-protein ligase UBR4 (EC 2.3.2.27) (N-recognin-4) (RING-type E3 ubiquitin transferase UBR4) (Zinc finger UBR1-type protein 1) (p600)	TVKTLSDVEDQKELASPVSPELRQKEVQMNF	0.362652	-0.148765	0.694225	-0.0595391	0.996521	-2.95414	0.000924655	0.212262	S	2	___1	1	227,66	178	TLSDVEDQKELAS(1)PVS(1)PELR	UID130	1;2
F7C3A0	Plch2	Phosphoinositide phospholipase C (EC 3.1.4.11)	TLGLKGLFLRGTKPGSLDSHAAGQPLPRPSV	0.620939	0.358096	0.621594	0.337348	0.434729	0.799938	0.630634	-1.05121	S	4	___1	0,999832	144,4	987	GTKPGS(1)LDSHAAGQPLPRPSVSQR	UID135	1;2
F7C3A0	Plch2	Phosphoinositide phospholipase C (EC 3.1.4.11)	FSKRKKKGSKIKKVASVEEGDETLDSPGSQS	0.404795	0.113525	0.46193	0.260845	0.517425	0.655029	0.192983	-0.302766	S	2	___1	1	299	676	VAS(1)VEEGDETLDS(1)PGSQSR	UID138	1;2
E9PXE6	Fmnl2	Formin-like protein 2	KLLEQEALMEQQDAKSPSHKSKRQQQELIAE	-0.355166	-2.47328	0.00292663	-0.593713	0.0649744	-0.766218	0.281095	-0.290018	S	3	___1	0,943237	214,67	981	LLEQEALMEQQDAKS(0.943)PS(0.057)HK	UID143	1
E9PXE6	Fmnl2	Formin-like protein 2	STMESTVDKSKPWSRSIEDLHRGSNLPSPVG	-0.556317	1.37794	1.21825	0.515273	0.407241	1.69687	0.697358	1.48518	S	2	___1	1	104,44	171	S(1)IEDLHR	UID144	1
A2AQ25	Skt	Sickle tail protein (Enhancer trap locus 4)	SKGDAAGDKLELSEDSPNSEQELDKIGGKSP	-0.259978	-0.16778	-0.213347	0.250102	-2.26267	0.321479	-0.059647	0.283337	S	3	___1	0,999592	201,62	1035	GDAAGDKLELSEDS(1)PNSEQELDKIGGK	UID158	1;2
A2AQ25	Skt	Sickle tail protein (Enhancer trap locus 4)	PRPGSVAHPPHVIPNSPPSTPVPHSLPPSPS	0.257604	0.316063	0.88848	1.1024	-0.0895998	0.338539	0.584696	-0.332532	S	5	___1	0,99973	149,46	313	GDGLVAPRPGSVAHPPHVIPNS(1)PPSTPVPHSLPPSPSR	UID160	1
A2AQ25	Skt	Sickle tail protein (Enhancer trap locus 4)	KPTSPSLPASKIPALSPSSGKSSSLPSASGD	-2.57306	-2.14383	-2.50453	-1.67887	-2.42373	-2.40414	-2.04262	-1.18651	S	2	___1	0,998174	139,32	1808	IPALS(0.998)PS(0.001)SGK	UID161	1
A2ARP1	Ppip5k1	Inositol hexakisphosphate and diphosphoinositol-pentakisphosphate kinase 1 (EC 2.7.4.21) (EC 2.7.4.24) (Diphosphoinositol pentakisphosphate kinase 1) (Histidine acid phosphatase domain-containing protein 2A) (InsP6 and PP-IP5 kinase 1) (VIP1 homolog)	GLPRRSPLIRNRKAGSMEVLSETSSSRPGGY	-1.9329	-1.64335	-1.69346	-1.23538	-1.47948	-1.66547	-2.08124	-1.44796	S	3	___1	1	146,89	982	AGS(1)MEVLSETSSSRPGGYR	UID170	1
A2ARP1	Ppip5k1	Inositol hexakisphosphate and diphosphoinositol-pentakisphosphate kinase 1 (EC 2.7.4.21) (EC 2.7.4.24) (Diphosphoinositol pentakisphosphate kinase 1) (Histidine acid phosphatase domain-containing protein 2A) (InsP6 and PP-IP5 kinase 1) (VIP1 homolog)	HQASDSPFSPPRTLHSPPLQLRHRSEKPPWY	-1.20264	-1.7602	-1.28104	-1.19666	-1.43952	-1.68247	-1.54492	-2.35946	S	3	___1	0,999993	155,24	1147	TLHS(1)PPLQLR	UID172	1
A2CG49	Kalrn	Kalirin (EC 2.7.11.1) (Protein Duo) (Serine/threonine-protein kinase with Dbl- and pleckstrin homology domain)	SQDGKALLDVLQRPLSPGNSESLTATANYSK	-1.3847	0.20653	-0.219279	0.339854	-1.23003	-0.746216	-0.368123	-1.03739	S	3	___1	0,999958	178,63	469	ALLDVLQRPLS(1)PGNSESLTATANYSK	UID193	1
A2RSJ4	Uhrf1bp1l	UHRF1-binding protein 1-like (Syntaxin-6 Habc-interacting protein of 164 kDa)	DSDSVLNYRDGSTRLSLDDDGNHNPPSNPVT	0.104925	0.619778	0.506171	0.902962	0.0266988	0.074954	0.167142	0.534208	S	3	___1	0,977228	172,36	1020	DGS(0.011)T(0.011)RLS(0.977)LDDDGNHNPPSNPVTGK	UID195	1
A2RSJ4	Uhrf1bp1l	UHRF1-binding protein 1-like (Syntaxin-6 Habc-interacting protein of 164 kDa)	KISEDESSGLSHKSGSGEMTSEGSHTKDVAS	0.65057	0.284266	0.610468	0.797587	0.695361	0.631817	0.759213	0.802105	S	3	___1	0,999758	276,1	988	SGS(1)GEMTSEGSHTKDVASTDSDSVLNYR	UID201	1
A2RSJ4	Uhrf1bp1l	UHRF1-binding protein 1-like (Syntaxin-6 Habc-interacting protein of 164 kDa)	IRNATLNHMSDNRSMSVDLSHAPLKDPLLFK	0.48263	0.323269	0.496052	0.945553	0.507577	0.520001	0.104774	0.339848	S	3	___1	0,999968	167,61	934	SMS(1)VDLSHAPLKDPLLFK	UID202	1
A6H6A9	Rabgap1l	Rab GTPase-activating protein 1-like	AGGPMSPQEDEAEEESDNELSSGTGDVSKDC	0.682209	0.345018	0.92965	1.19649	1.21365	0.997938	0.749426	0.623013	S	3	___1	0,999918	203,42	490	ESDKEEPITPTSAGGPMSPQEDEAEEES(1)DNELSSGTGDVSK	UID210	1;2
A0A5H1ZRM8	Scn2a	Sodium channel protein	SMASILTNTMEELEESRQKCPPCWYKFANMC	0.192211	0.525079	1.52682	0.322363	0.836385	0.916848	0.476128	-0.513644	S	3	___1	1	335,59	722	AMSMASILTNTMEELEES(1)RQK	UID222	1;2
A0A5H1ZRM8	Scn2a	Sodium channel protein	RASLFSFKGRVKDIGSENDFADDEHSTFEDN	0.851649	0.602529	0.337303	-0.00175441	1.00036	-0.215322	0.223247	1.00558	S	4	___1	1	169,5	589	VKDIGS(1)ENDFADDEHSTFEDNDSRR	UID224	1
A0A5H1ZRM8	Scn2a	Sodium channel protein	KSASEDSIRKKGFRFSLEGSRLTYEKRFSSP	-2.23333	-1.6727	-1.7601	-2.17612	-2.87962	-2.15353	-2.29161	-1.14702	S	2	___1	0,999994	137,92	540	GFRFS(1)LEGSR	UID229	1
B1AY10	Nfx1	Transcriptional repressor NF-X1 (m-Nfx.1) (EC 2.3.2.-) (Nuclear transcription factor, X box-binding protein 1)	ESVARSESGTNPREHSPSESEKEVVIADPRG	-2.19974	-2.33499	-0.976207	-1.93456	-1.48686	-0.764177	-1.64288	-2.58736	S	3	___1	0,999968	89,483	147	EHS(1)PS(0.622)ES(0.378)EKEVVIADPR	UID240	1;2
B1AY13	Usp24	Ubiquitin carboxyl-terminal hydrolase 24 (EC 3.4.19.12) (Deubiquitinating enzyme 24) (Ubiquitin thioesterase 24) (Ubiquitin-specific-processing protease 24)	WNAYMLFYQRVSDQNSPVLPKKSRVSVVRQE	1.1177	1.26764	1.23953	0.41444	1.30555	1.1639	1.24508	0.806299	S	2	___1	1	247,66	2044	VSDQNS(1)PVLPKK	UID245	1
B7ZNS2	Dlgap4	Disks large-associated protein 4 (Dlgap4 protein)	KTAARRQSYLRATQQSLGEQSNPRRSLDRLD	-2.91167	-1.87373	-2.22807	-2.59908	-3.0667	-1.88235	-1.8043	-2.11998	S	2	___1	1	175,88	405	ATQQS(1)LGEQSNPR	UID253	1
B7ZNS2	Dlgap4	Disks large-associated protein 4 (Dlgap4 protein)	RATQQSLGEQSNPRRSLDRLDSVDMLLPSKC	-0.128857	0.62894	-0.0956223	0.84181	0.0019216	0.317338	0.457712	0.574642	S	2	___1	1	169,43	415	S(1)LDRLDS(1)VDMLLPSK	UID259	1;2
B2RUJ5	Apba1	Amyloid-beta A4 precursor protein-binding family A member 1 (Adapter protein X11alpha) (Neuron-specific X11 protein) (Neuronal Munc18-1-interacting protein 1) (Mint-1)	SPEKEAEFAPYPRMDSYEQEEDIDQIVAEVK	2.14974	1.94555	1.83785	2.0688	1.92591	2.00668	2.19545	2.15532	S	3	___1	1	273,52	267	MDS(1)YEQEEDIDQIVAEVK	UID276	1
B2RY04	Dock5	Dedicator of cytokinesis protein 5 (Lens rupture protein 2) (Rupture of lens cataract protein)	EPDVMSPGKKTQRPKSLQLVDSRLTPFHSPS	-1.71906	-1.46158	-1.66266	-1.11783	-2.32242	-2.3241	-1.642	-1.81646	S	2	___1	1	152,54	1765	S(1)LQLVDSR	UID291	1
B2RY56	Rbm25	RNA-binding protein 25 (RNA-binding motif protein 25)	HRPKIGLSLKLGASNSPGQPNSVKRKKLPVD	0.0408214	1.08578	-0.218609	0.977767	0.0263406	0.171974	-0.539871	0.295009	S	2	___1	1	322,55	672	LGASNS(1)PGQPNSVK	UID292	1
A0A0A6YWD2	Ildr2	Immunoglobulin-like domain-containing receptor 2	SYYAWSPPTTYKAGASEGEDEDDAADEDALP	-2.85949	-0.308728	0.442497	-1.09418	-0.577862	-1.35325	-0.307239	-0.548743	S	3	___1	1	180,4	467	AGAS(1)EGEDEDDAADEDALPPYSELELSR	UID293	1
B9EJ80	Pdzd8	PDZ domain-containing protein 8	RVQTELKEETQPLSHSPKRTPTTLSIKPLGA	-1.95559	-0.935102	-0.332188	-2.78645	-1.3874	-0.501508	-1.64219	-1.62093	S	3	___1	0,991914	164,05	515	VQTELKEETQPLS(0.008)HS(0.992)PK	UID301	1
B9EJA2	Cttnbp2	Cortactin-binding protein 2 (CortBP2)	DQNGNNTQSPPSRDVSPTSRDNLVAKQLARN	-1.72581	-1.4506	-2.0018	-1.40991	-1.74148	-1.72526	-1.52217	-1.21931	S	3	___1	0,995898	64,565	472	DVS(0.996)PT(0.003)S(0.001)RDNLVAK	UID308	1
B9EKR1	Ptprz1	Receptor-type tyrosine-protein phosphatase zeta (R-PTP-zeta) (EC 3.1.3.48)	RFPVNKCMSCLPYRESREKVMNDSDTQESSL	-0.930071	-1.25111	-0.888929	-1.1537	-1.01986	-1.77662	-0.512181	-1.5246	S	2	___1	1	138,2	1457	CMSCLPYRES(1)R	UID311	1
B9EKR1	Ptprz1	Receptor-type tyrosine-protein phosphatase zeta (R-PTP-zeta) (EC 3.1.3.48)	NTVPITEYKEVSADVSEEENFLTDFKLDTGA	2.69094	2.72288	2.4092	2.37507	2.26053	2.75485	2.98378	2.49008	S	2	___1	1	308	576	EVSADVS(1)EEENFLTDFK	UID313	1;2
C0HKD9	Mfap1b	Microfibrillar-associated protein 1B (Spliceosome B complex protein MFAP1B)	LARHRKIVEPEVVGESDSEVEGDAWRLERED	-1.29341	-1.99346	-1.39898	-0.935845	-1.15363	-2.60698	-0.981396	-1.49357	S	3	___1	1	33,79	116	KIVEPEVVGES(1)DS(1)EVEGDAWR	UID317	1;2
D3YVE8	Slc35g2	Solute carrier family 35 member G2 (Transmembrane protein 22)	YWRNVRREDYQEILDSPIK____________	-0.180109	-1.38978	-0.44853	-1.16014	-0.183588	-1.05189	-1.05728	-1.54609	S	2	___1	1	209,36	409	REDYQEILDS(1)PIK	UID321	1
D3YVF0	Akap5	A-kinase anchor protein 5 (AKAP-5) (A-kinase anchor protein 150 kDa) (AKAP 150) (P150) (cAMP-dependent protein kinase regulatory subunit II high affinity-binding protein)	VQTQRASLLESSAAGSPRSVTSAAPPSPATT	4.21167	3.69715	4.17623	3.61837	4.1723	3.71802	3.78869	4.23061	S	2	___1	0,999994	176,56	251	ASLLESSAAGS(1)PR	UID326	1;2
D3Z519	Dgki	Diacylglycerol kinase (DAG kinase) (EC 2.7.1.107)	EDSDLKDFSHSRVLQSPVSSEDHAILQAVLT	0.255596	-0.195634	0.339862	0.011351	-0.308178	0.437227	-0.169761	-0.748498	S	3	___1	0,999926	176,13	755	VLQS(1)PVSSEDHAILQAVLTGDLMK	UID331	1;2
D3YXK2	Safb	Scaffold attachment factor B1 (SAF-B1)	EATSQELVRAPTAALSPEPQDSKEDVKKFAF	-0.00659391	0.380789	0.273756	-0.175125	0.353881	0.341878	0.299069	0.434862	S	2	___1	1	431,25	366	APTAALS(1)PEPQDSKEDVKK	UID334	1
D3YXK2	Safb	Scaffold attachment factor B1 (SAF-B1)	TSSSDFTMLQEMEEASLEPENEKILDILGET	0.00481073	-0.394973	-0.633471	-0.0244378	0.25392	0.0874866	-0.195918	-3.33923	S	4	___1	1	201,09	209	GLPEQLQEHAIDDKDTVNNVDTSSSDFTMLQEMEEAS(1)LEPENEK	UID335	1;2
D3YXK2	Safb	Scaffold attachment factor B1 (SAF-B1)	ILGETCKSEPVKEEGSELEQPFAQATSSVGP	0.207974	-0.663104	-0.295997	0.368286	0.0747588	-0.197106	-0.073883	-0.621731	S	3	___1	1	249,04	235	SEPVKEEGS(1)ELEQPFAQATSSVGPDRK	UID336	1
D3YXK2	Safb	Scaffold attachment factor B1 (SAF-B1)	SQDRKSASREKRSVVSFDKVKESRKSRDSES	-0.550764	-0.404265	-1.05589	0.190515	-0.605138	-0.552247	-0.00429706	-0.0825808	S	2	___1	1	61,165	626	S(1)VVS(1)FDKVK	UID338	1;2
G3UX58	Pgbd5	PiggyBac transposable element-derived protein 5	FGERLVRELLGLEDSSPAH____________	2.48094	2.29345	2.64252	2.28488	2.45484	2.84446	2.21233	2.13762	S	2	___1	0,99581	301,79	429	ELLGLEDS(0.004)S(0.996)PAH	UID339	1
D3YZP9	Ccdc6	Coiled-coil domain-containing protein 6	RILQEKLDQPVSAPPSPRDISMEIDSPENMM	-0.799653	-1.10724	-1.42579	-0.89764	-1.17072	-1.71851	-1.04653	-1.96888	S	2	___1	1	69,594	237	LDQPVS(1)APPS(1)PR	UID342	1;2
E9Q343	Gpr137c	G protein-coupled receptor 137C	YSSRAFFFDNPRRYDSDDDLPRLGNSREGSL	-2.48537	-2.10748	-1.28963	-1.59524	-2.17234	-1.99297	-1.5331	-1.61562	S	2	___1	1	100,22	351	RYDS(1)DDDLPR	UID369	1
E9Q3L2	Pi4ka	Phosphatidylinositol 4-kinase alpha (PI4-kinase alpha) (PI4K-alpha) (PtdIns-4-kinase alpha) (EC 2.7.1.67)	TLKRKTSSVSSISQVSPERGIPPPSSPGGSA	2.14085	2.06691	2.19187	1.81499	2.23844	1.99306	2.54713	1.85052	S	2	___1	1	233,28	268	TSSVSSISQVS(1)PER	UID371	1;2
E9Q4N6	Arid1b	AT-rich interactive domain-containing protein 1B	YQTPPSLPNHISRAPSPASFQRSLESRMSPS	-2.11725	-1.43325	-1.81063	-1.1255	-1.3854	-1.60872	-1.28969	-1.36475	S	2	___1	1	128,91	1068	APS(1)PASFQR	UID379	1
D6RG95	Ythdc1	YTH domain-containing protein 1	GSDEKKKERKRARGISPIVFDRSGSSASESY	-0.84132	-1.43214	-1.50483	-0.895884	-1.2934	-1.34195	-1.22992	-1.30313	S	2	___1	1	101,3	321	GIS(1)PIVFDR	UID386	1
D6RG95	Ythdc1	YTH domain-containing protein 1	FQGFARLSSESHHGGSPIHWVLPAGMSAKML	1.06783	0.687907	0.274883	0.379225	0.788788	0.890946	-0.189906	-0.102118	S	3	___1	0,999946	140,26	419	LSSESHHGGS(1)PIHWVLPAGMSAK	UID387	1
E9Q6B2	Ccdc85c	Coiled-coil domain-containing protein 85C	GPHKVPDGKAGATRRSLDDLSAPPHHRSIPN	-1.45458	-1.53363	-1.13003	-1.52888	-1.57679	-1.652	-1.5285	-1.12497	S	2	___1	1	130,16	247	S(1)LDDLSAPPHHR	UID388	1
E9Q6P5	Ttc7b	Tetratricopeptide repeat protein 7B (TPR repeat protein 7B)	YATKGLCLEKLPVSSSTSNLHVDREQDVITC	1.44522	1.33146	1.44837	1.17521	1.41164	1.15105	1.39073	1.27085	S	2	___1	0,99595	188,39	160	LPVSS(0.002)S(0.996)T(0.001)SNLHVDR	UID392	1
E9Q6P5	Ttc7b	Tetratricopeptide repeat protein 7B (TPR repeat protein 7B)	SCYNLTNPSDSGRGSSLLDRTIADRRQLNTI	0.383279	-2.64059	-0.110619	-0.336167	0.142042	0.0221126	0.303922	0.485711	S	2	___1	1	57,249	630	GS(1)S(1)LLDR	UID394	1;2
E9Q6P5	Ttc7b	Tetratricopeptide repeat protein 7B (TPR repeat protein 7B)	LQEIERVMLTNIQNRSPKPGPAPHDQELGFF	0.405515	0.49424	0.614484	1.32543	0.628716	0.60893	0.327351	-0.639825	S	3	___1	1	188,33	202	S(1)PKPGPAPHDQELGFFLETGLQR	UID398	1
E9Q6P5	Ttc7b	Tetratricopeptide repeat protein 7B (TPR repeat protein 7B)	VHATSVAASRVEQALSEVASSLQSSAPKQGP	-1.5719	-2.74686	-1.99166	-1.50944	-2.02682	-1.96321	-1.67716	-1.8805	S	2	___1	1	201,61	673	VEQALS(1)EVAS(0.079)S(0.916)LQS(0.005)S(0.001)APK	UID399	1;2
E9Q6P5	Ttc7b	Tetratricopeptide repeat protein 7B (TPR repeat protein 7B)	VAASRVEQALSEVASSLQSSAPKQGPLHPWM	2.4473	2.2957	2.58067	2.66269	2.16909	2.46168	2.29336	1.8457	S	2	___1	0,99947	190,9	678	VEQALSEVAS(1)S(0.999)LQS(0.001)SAPK	UID401	1;2
E9Q7G0	Numa1	Nuclear mitotic apparatus protein 1 (Nuclear mitotic apparatus protein) (NuMA protein)	GKLSQLEDQATRLQESPAPEKGEVLGDALQL	-0.451361	-0.637394	0.119833	-0.185141	-0.111168	-0.267881	-0.312641	-0.833162	S	3	___1	1	204,15	398	LQES(1)PAPEKGEVLGDALQLDTLKQEAAK	UID412	1
A0A5F8MPN1	Fry	Protein furry homolog	NLSDCLKNSDLFTVLSRSSSPDLSSSSKLTA	-2.91992	-2.13772	-1.9258	-1.77018	-1.99956	-2.11665	-2.10799	-1.45649	S	2	___1	0,999995	184,98	1933	NSDLFTVLS(1)R	UID420	1
A0A5F8MPN1	Fry	Protein furry homolog	GNTTTAERSRHQRSFSVPKKFGVVDRSSDPP	-1.56012	-1.6726	-1.5189	-1.72247	-1.31755	-1.51175	-1.72102	-2.54715	S	2	___1	0,999996	90,709	1988	SFS(1)VPKK	UID424	1
E9Q912	Rap1gds1	Rap1 GTPase-GDP dissociation stimulator 1	___________MDNLSDTLKKLKITAADRTE	-0.406906	-0.994131	-0.41187	-0.386311	-0.444452	-0.620162	-1.02262	-0.816224	S	2	___1	0,994657	142,08	5	MDNLS(0.995)DT(0.005)LKK	UID428	1
E9QAT4	Sec16a	Protein transport protein Sec16A (SEC16 homolog A) (p250)	EKCDDHWRYDPRFTGSFDDDAEIHRDPYGEE	1.44076	1.67907	0.762582	1.95462	1.46291	1.1672	1.53701	1.6252	S	4	___1	0,999989	199,75	1342	FTGS(1)FDDDAEIHRDPYGEEADRR	UID436	1
E9QAT4	Sec16a	Protein transport protein Sec16A (SEC16 homolog A) (p250)	PQEAKSPDPEMVPRGSPVRHSPPELSQEEFG	-0.713301	-0.0448068	-1.15586	-1.11578	-0.966012	-0.875556	-0.580915	-0.606556	S	2	___1	1	191,98	2053	SPDPEMVPRGS(1)PVR	UID437	1;2
F6SEU4	Syngap1	Ras/Rap GTPase-activating protein SynGAP (Neuronal RasGAP) (Synaptic Ras GTPase-activating protein 1) (Synaptic Ras-GAP 1)	PSAEMQGYMMRDLNSSIDLQSFMARGLNSSM	-1.39404	0.430658	-0.400562	-2.18487	-1.36651	1.10491	-0.187556	0.54459	S	2	___1	0,964948	184,51	766	DLNS(0.035)S(0.965)IDLQSFMAR	UID445	1
F6SEU4	Syngap1	Ras/Rap GTPase-activating protein SynGAP (Neuronal RasGAP) (Synaptic Ras GTPase-activating protein 1) (Synaptic Ras-GAP 1)	YGPARPRQQSLSKEGSIGGSGGSGGGGGGGL	-0.956176	-0.426329	-1.22349	-0.978279	-1.86118	0.341013	-0.926679	-0.650402	S	2	___1	1	224,49	1111	EGS(1)IGGSGGSGGGGGGGLKPSITK	UID446	1;2
F6SEU4	Syngap1	Ras/Rap GTPase-activating protein SynGAP (Neuronal RasGAP) (Synaptic Ras GTPase-activating protein 1) (Synaptic Ras-GAP 1)	AHIEREEYKLKEYSKSMDESRLDRVKEYEEE	-0.467163	1.17984	-0.577525	-1.80019	-0.511382	2.04957	-0.52056	1.40121	S	2	___1	1	104,82	1183	S(1)MDESRLDR	UID450	1
F6SEU4	Syngap1	Ras/Rap GTPase-activating protein SynGAP (Neuronal RasGAP) (Synaptic Ras GTPase-activating protein 1) (Synaptic Ras-GAP 1)	MARGLNSSMDMARLPSPTKEKPPPPPPGGGK	-1.78516	-0.353865	-1.28479	-2.40673	-1.81013	0.0186828	-0.79653	-0.371502	S	3	___1	0,999169	80,83	788	LPS(0.999)PT(0.001)KEKPPPPPPGGGK	UID455	1;2
F6SEU4	Syngap1	Ras/Rap GTPase-activating protein SynGAP (Neuronal RasGAP) (Synaptic Ras GTPase-activating protein 1) (Synaptic Ras-GAP 1)	QSERTRSQPMVLRGPSAEMQGYMMRDLNSSI;QSERTRSQPMVLRGPSAEMQGYMMRDLNSSM	-1.79473	-0.916846	-1.67159	-0.890628	-3.35639	0.121972	-0.696396	-0.0602391	S	2	___1	1	176,42	752	GPS(1)AEMQGYMMR	UID456	1
F6SEU4	Syngap1	Ras/Rap GTPase-activating protein SynGAP (Neuronal RasGAP) (Synaptic Ras GTPase-activating protein 1) (Synaptic Ras-GAP 1)	SIKRTKSQPKLDRTSSFRQILPRFRSADHDR	0.011785	0.362618	0.21305	0.690789	-0.379137	0.937119	-0.270564	-0.0924774	S	2	___1	0,981968	131,83	155	T(0.003)S(0.015)S(0.982)FRQILPR	UID460	1
F6SEU4	Syngap1	Ras/Rap GTPase-activating protein SynGAP (Neuronal RasGAP) (Synaptic Ras GTPase-activating protein 1) (Synaptic Ras-GAP 1)	RRSESSRNKLLRRTVSVPVEGRPHGEHEYHL	1.29535	1.93502	1.19635	0.508245	1.25922	2.03096	1.82778	1.35925	S	4	___1	0,998651	114,63	87	T(0.001)VS(0.999)VPVEGRPHGEHEYHLGR	UID469	1;2
F6SEU4	Syngap1	Ras/Rap GTPase-activating protein SynGAP (Neuronal RasGAP) (Synaptic Ras GTPase-activating protein 1) (Synaptic Ras-GAP 1)	ASERTVAWVSNMPHLSADIESAHIEREEYKL	-2.32144	-1.53367	-1.78255	-1.19621	-2.53689	-0.749822	-1.61635	-1.35534	S	3	___1	0,999941	156,69	1162	TVAWVSNMPHLS(1)ADIESAHIER	UID477	1
F8VPU2	Farp1	FERM, ARHGEF and pleckstrin domain-containing protein 1 (FERM, RhoGEF and pleckstrin domain-containing protein 1)	AKETKACTLELGPHQSPALPKSPPGSKAADG	0.315187	0.38957	0.0820624	1.02546	0.221986	0.423081	0.0279636	0.621179	S	2	___1	1	235,74	427	ACTLELGPHQS(1)PALPK	UID479	1;2
F8VPZ9	Bicra	BRD4-interacting chromatin-remodeling complex-associated protein (Glioma tumor suppressor candidate region gene 1 protein)	PGAAEGAQGRPRGAGSPTPLPTKVDEATSGL	-1.54809	-1.49625	-1.6315	-1.30055	-1.73045	-1.47555	-1.3819	-3.23528	S	3	___1	0,999739	165,62	1427	GAGS(1)PTPLPTKVDEATSGLIR	UID486	1
G3X9J0	Sipa1l3	Signal-induced proliferation-associated 1-like protein 3 (SIPA1-like protein 3) (SPA-1-like protein 3)	ASSGSRAFHRLSRRRSKDVEFQDGWPRSPGR	-1.7571	-1.49214	-1.48876	-0.70842	-2.4579	-2.33477	-1.35969	-2.0186	S	3	___1	1	61,612	140	S(1)KDVEFQDGWPRS(1)PGR	UID488	1;2
G3X9K3	Arfgef1	Brefeldin A-inhibited guanine nucleotide-exchange protein 1 (BIG1) (Brefeldin A-inhibited GEP 1) (ADP-ribosylation factor guanine nucleotide-exchange factor 1)	CEVALEEIKVETEKQSPPHGEAKAGSGTLPP	0.404675	-0.0718688	-2.65347	0.348258	0.202104	-2.39268	0.229251	-0.246064	S	4	___1	0,99753	90,869	52	ACEVALEEIKVET(0.002)EKQS(0.998)PPHGEAK	UID491	1
G3X9K3	Arfgef1	Brefeldin A-inhibited guanine nucleotide-exchange protein 1 (BIG1) (Brefeldin A-inhibited GEP 1) (ADP-ribosylation factor guanine nucleotide-exchange factor 1)	ALLTWRPTSGEAEPPSPSAVSEKPLDAISQK	0.555375	0.000433152	-3.51867	0.635557	0.575294	0.66605	0.233831	-0.13828	S	4	___1	0,983235	171,89	1550	TTIPHALLTWRPTSGEAEPPS(0.983)PS(0.017)AVSEKPLDAISQK	UID496	1;2
G3XA57	Rab11fip2	Rab11 family-interacting protein 2 (Rab11-FIP2)	VPESGSLKSPHRRTLSFDTSKLNQPGSIVDE	-0.122551	-0.350549	0.0155276	0.445523	0.0105406	0.519022	-0.393518	-0.370757	S	3	___1	0,999964	270,81	277	TLS(1)FDTSKLNQPGSIVDEGEHSFGR	UID501	1
O08539	Bin1	Myc box-dependent-interacting protein 1 (Amphiphysin II) (Amphiphysin-like protein) (Bridging integrator 1) (SH3 domain-containing protein 9)	AQPSDNAPEKGNKSPSPPPDGSPAATPEIRV	2.25006	2.34445	2.40749	2.16111	2.29221	2.20084	2.14299	1.83759	S	3	___1	1	122,51	298	GNKS(1)PS(1)PPPDGSPAATPEIR	UID517	1;2
O08539	Bin1	Myc box-dependent-interacting protein 1 (Amphiphysin II) (Amphiphysin-like protein) (Bridging integrator 1) (SH3 domain-containing protein 9)	APEKGNKSPSPPPDGSPAATPEIRVNHEPEP	-0.00562151	-0.0241566	-0.114214	0.34288	0.0302784	-0.639123	0.0758931	-0.0991369	S	3	___1	0,99999	93,006	304	S(0.096)PS(0.904)PPPDGS(1)PAATPEIR	UID518	1;2
O08539	Bin1	Myc box-dependent-interacting protein 1 (Amphiphysin II) (Amphiphysin-like protein) (Bridging integrator 1) (SH3 domain-containing protein 9)	PEIRVNHEPEPASGASPGATIPKSPSQLRKG	-0.534055	-0.383695	-0.450684	-0.653106	-0.254897	-0.452178	-0.264493	-0.364237	S	2	___1	0,999834	246,6	324	VNHEPEPASGAS(1)PGATIPK	UID519	1
O08539	Bin1	Myc box-dependent-interacting protein 1 (Amphiphysin II) (Amphiphysin-like protein) (Bridging integrator 1) (SH3 domain-containing protein 9)	PEPASGASPGATIPKSPSQLRKGPPVPPPPK	-0.704438	-0.374136	-1.09512	-3.32027	-0.989024	-2.71377	-0.533793	-0.886027	S	4	___1	0,820338	75,186	332	VNHEPEPASGAS(0.011)PGAT(0.055)IPKS(0.82)PS(0.114)QLR	UID520	1
O08553	Dpysl2	Dihydropyrimidinase-related protein 2 (DRP-2) (Unc-33-like phosphoprotein 2) (ULIP-2)	VCEVSVTPKTVTPASSAKTSPAKQQAPPVRN	-3.21638	-0.320882	-2.67505	-3.25729	-4.46358	-4.3745	-4.08315	-3.13484	S	2	___1	0,999243	179,14	518	T(0.001)VT(0.999)PASS(0.999)AKTSPAK	UID525	1;2
O08553	Dpysl2	Dihydropyrimidinase-related protein 2 (DRP-2) (Unc-33-like phosphoprotein 2) (ULIP-2)	NAAKVFNLYPRKGRISVGSDADLVIWDPDSV	-0.916036	-0.489171	-0.450684	-0.911341	0.0326381	-1.13975	-1.13698	-1.15537	S	2	___1	0,999451	132,64	402	IS(0.999)VGS(0.001)DADLVIWDPDSVK	UID526	1
O08553	Dpysl2	Dihydropyrimidinase-related protein 2 (DRP-2) (Unc-33-like phosphoprotein 2) (ULIP-2)	__MSYQGKKNIPRITSDRLLIKGGKIVNDDQ	0.837607	0.553403	0.726026	0.763766	0.451763	0.342988	0.398194	-0.291623	S	2	___1	0,999724	144,35	14	ITS(1)DRLLIK	UID527	1
O08553	Dpysl2	Dihydropyrimidinase-related protein 2 (DRP-2) (Unc-33-like phosphoprotein 2) (ULIP-2)	KQQAPPVRNLHQSGFSLSGAQIDDNIPRRTT	-1.3344	3.95203	3.68816	4.47837	-1.82948	3.89825	2.86363	3.14584	S	2	___1	1	490,58	540	NLHQSGFS(1)LSGAQIDDNIPR	UID529	1;2
O08553	Dpysl2	Dihydropyrimidinase-related protein 2 (DRP-2) (Unc-33-like phosphoprotein 2) (ULIP-2)	QAPPVRNLHQSGFSLSGAQIDDNIPRRTTQR	2.54155	3.71673	2.71213	4.13558	3.00886	2.8309	2.76402	2.99824	S	2	___1	0,999979	459,62	542	NLHQSGFSLS(1)GAQIDDNIPR	UID530	1;2
O08553	Dpysl2	Dihydropyrimidinase-related protein 2 (DRP-2) (Unc-33-like phosphoprotein 2) (ULIP-2)	SVTPKTVTPASSAKTSPAKQQAPPVRNLHQS	3.87072	3.10293	3.42343	4.32302	3.69315	3.16297	4.17882	3.15699	S	2	___1	0,999382	283,55	522	T(0.007)VT(0.985)PAS(0.009)SAKT(0.001)S(0.999)PAKQQAPPVR	UID533	1;2
O08582	Gtpbp1	GTP-binding protein 1 (G-protein 1) (GP-1) (GP1)	KAVGTITKLLQTTNNSPMNSKPQQIKMQSTK	0.272363	0.70526	1.12218	0.876727	0.259456	1.29825	0.444132	-0.498865	S	2	___1	0,999999	269,49	580	LLQTTNNS(1)PMNSKPQQIK	UID540	1
O08582	Gtpbp1	GTP-binding protein 1 (G-protein 1) (GP-1) (GP1)	__________MAAERSRSPVDSPVPASMFAP	0.666185	0.0676183	-2.51545	0.641464	0.304491	0.98331	-2.60802	-0.240262	S	3	___1	0,798335	113,77	6	S(0.798)RS(0.187)PVDS(0.015)PVPASMFAPEPS(0.268)S(0.732)PGAAR	UID542	1;2
O08582	Gtpbp1	GTP-binding protein 1 (G-protein 1) (GP-1) (GP1)	VDSPVPASMFAPEPSSPGAARAAAAAARLHG	0.314931	-0.112362	-2.58603	0.376786	0.181988	0.526946	-3.20485	-0.589708	S	2	___1	0,996421	304,12	25	S(0.009)RS(0.991)PVDSPVPASMFAPEPS(0.004)S(0.996)PGAAR	UID544	1;2
O08599	Stxbp1	Syntaxin-binding protein 1 (Protein unc-18 homolog 1) (Unc18-1) (Protein unc-18 homolog A) (Unc-18A)	LDTLKKLNKTDEEISS_______________	2.64105	4.03848	3.97045	2.68553	2.40449	4.07839	3.23395	3.70643	S	2	___1	0,993091	104,07	594	LNKTDEEIS(0.007)S(0.993)	UID548	1
O08599	Stxbp1	Syntaxin-binding protein 1 (Protein unc-18 homolog 1) (Unc18-1) (Protein unc-18 homolog A) (Unc-18A)	YISTRSSASFSTTAVSARYGHWHKNKAPGEY	1.02397	2.0758	-2.20557	2.96704	2.55229	1.79228	1.3106	2.4549	S	2	___1	0,999354	179,65	516	SSASFSTT(0.001)AVS(0.999)AR	UID552	1
O08759	Ube3a	Ubiquitin-protein ligase E3A (EC 2.3.2.26) (HECT-type ubiquitin transferase E3A) (Oncogenic protein-associated protein E6-AP)	________MATACKRSPGESQSEDIEASRMK	-0.936959	-0.672952	-1.07691	-2.41147	-1.03085	-0.673806	-1.27416	-0.921001	S	2	___1	0,999999	159,41	8	S(1)PGESQSEDIEASR	UID559	1
O08784	Tcof1	Treacle protein (Treacher Collins syndrome protein homolog)	SPKKSAEPLANTVLASETEEEGNAQALGPTA	0.195365	-0.420365	0.523707	0.636419	0.0723045	0.0162706	0.217089	0.14509	S	3	___1	0,993863	155,71	169	KSAEPLANTVLAS(0.994)ET(0.006)EEEGNAQALGPTAK	UID562	1;2
O08784	Tcof1	Treacle protein (Treacher Collins syndrome protein homolog)	AQAIKSPPVSVNRNSSPAVPAPTPEGVQAVN	-0.730332	-0.943156	-1.15231	-0.479441	-1.12426	-0.77863	-0.968259	-1.63679	S	3	___1	0,832271	96,903	853	NS(0.168)S(0.832)PAVPAPTPEGVQAVNTTKK	UID563	1
G3UZ34	Eftud2	116 kDa U5 small nuclear ribonucleoprotein component (U5 snRNP-specific protein, 116 kDa)	DLYDEFGNYIGPELDSDEDDDELGRETKDLD	2.4907	2.57201	2.39029	2.6219	2.79249	2.59147	2.77332	2.58431	S	3	___1	1	399,07	19	MDTDLYDEFGNYIGPELDS(1)DEDDDELGRETK	UID564	1
O08919	Numbl	Numb-like protein	TAAFDASRTSFAREGSFRLSGGGRPAEREAG	-0.314277	0.553997	-0.135341	-0.714933	-0.744845	1.00912	-0.829739	0.717605	S	3	___1	1	35,389	224	EGS(1)FRLS(1)GGGRPAER	UID570	1;2
O08919	Numbl	Numb-like protein	IPRRHAPIEQLARQGSFRGFPALSQKMSPFK;IPRRHAPLEQLVRQGSFRGFPALSQKNSPFK	-0.570231	-0.301069	-0.353725	0.431982	-2.39798	-0.353616	-0.510115	-0.721139	S	2	___1	1	198,37	305	QGS(1)FRGFPALSQK	UID571	1
O08919	Numbl	Numb-like protein	FPALSQKNSPFKRQLSLRLNELPSTLQRRTD	-1.82646	-1.2234	-1.19019	-0.276207	-2.99766	-1.19546	-1.78335	-2.59203	S	3	___1	1	142,26	324	QLS(1)LRLNELPSTLQR	UID572	1
O08919	Numbl	Numb-like protein	VPAAAAFQPGHKRTPSEAERWLEEVSQVAKA	-0.533203	-0.568733	-0.596558	-0.382089	-0.727029	-0.371698	-0.733415	-0.812274	S	3	___1	0,999716	165,2	411	TPS(1)EAERWLEEVSQVAK	UID573	1
B0R030	Snap23	Synaptosomal-associated protein (Fragment)	SGKNYKATWGDGGDNSPSNVVSKQPSRITNG	-0.338606	-0.112992	0.761074	-0.0416404	-0.0345284	-0.910777	0.191153	-0.135458	S	2	___1	0,999963	329,35	110	ATWGDGGDNS(1)PSNVVSKQPSR	UID576	1
O09106	Hdac1	Histone deacetylase 1 (HD1) (EC 3.5.1.98)	GVQMQAIPEDAIPEESGDEDEEDPDKRISIC	2.65281	3.07825	2.88644	3.41505	2.86187	2.62064	3.11942	2.46323	S	5	___1	1	26,73	393	MLPHAPGVQMQAIPEDAIPEES(1)GDEDEEDPDKR	UID580	1
O09126	Sema4d	Semaphorin-4D (M-Sema G) (Semaphorin-C-like 2) (Semaphorin-J) (Sema J) (CD antigen CD100)	RSALLLGKKTPKSDFSDLEQSVKETLVEPGS	-1.0719	-1.46154	-0.277435	-1.87246	-0.869221	-0.85176	-0.621956	-0.56578	S	2	___1	1	212,2	782	SDFS(1)DLEQSVK	UID582	1;2
O09172	Gclm	Glutamate--cysteine ligase regulatory subunit (GCS light chain) (Gamma-ECS regulatory subunit) (Gamma-glutamylcysteine synthetase regulatory subunit) (Glutamate--cysteine ligase modifier subunit)	RDCIQKTLNEWSSQISPDLVREFPDVLECTM	-1.88082	-1.85982	-1.59376	-1.71447	-1.26565	-1.92904	-2.09509	-1.80168	S	2	___1	0,999997	268,13	59	TLNEWSSQIS(1)PDLVR	UID584	1
Q3TMU8	Dpysl4	Dihydropyrimidinase-like 4 (Dihydropyrimidinase-related protein 4)	__MSFQGKKSIPRITSDRLLIKGGKIVNDDQ	0.837607	0.553403	0.726026	0.763766	0.451763	0.342988	0.398194	-0.291623	S	2	___1	0,999724	144,35	14	ITS(1)DRLLIK	UID590	1
O35136	Ncam2	Neural cell adhesion molecule 2 (N-CAM-2) (NCAM-2) (Neural cell adhesion molecule RB-8) (R4B12)	SKELEEGKAAYLKDGSKEPIVEMRTEDERIT	1.99759	2.1046	2.83777	1.72017	2.64315	1.75855	2.18947	2.31582	S	2	___1	1	119,39	765	DGS(1)KEPIVEMR	UID601	1
O35188	Cx3cl1	Fractalkine (FK) (C-X3-C motif chemokine 1) (CX3C membrane-anchored chemokine) (Neurotactin) (Small-inducible cytokine D1) [Cleaved into: Processed fractalkine]	PWVQGQDLSPEKSLGSEEINPVHTDNFQERG	1.03381	1.34569	1.58839	1.52265	1.24182	1.43329	1.39824	1.36479	S	2	___1	1	250,26	262	SLGS(1)EEINPVHTDNFQER	UID604	1
O35295	Purb	Transcriptional activator protein Pur-beta (Purine-rich element-binding protein B) (Vascular actin single-stranded DNA-binding factor 2 p44 component)	__________MADGDSGSERGGGGGGGGGPG	3.71772	3.94337	3.96638	4.08706	3.66801	3.5205	4.14937	3.71337	S	4	___1	1	40,92	6	ADGDS(1)GS(1)ERGGGGGGGGGPGGFQPAPR	UID611	1;2
O35295	Purb	Transcriptional activator protein Pur-beta (Purine-rich element-binding protein B) (Vascular actin single-stranded DNA-binding factor 2 p44 component)	SLGDFIEHYAQLGPSSPEQLAAGAEEGGGPR	1.83775	2.24091	1.94837	2.45783	1.81051	2.33202	2.44991	1.90568	S	3	___1	0,999143	352,07	113	DSLGDFIEHYAQLGPS(0.001)S(0.999)PEQLAAGAEEGGGPRR	UID614	1
O35345	Kpna6	Importin subunit alpha-7 (Importin alpha-S2) (Karyopherin subunit alpha-6)	__________METMASPGKDNYRMKSYKNNA	0.804888	0.455023	0.535988	-2.07367	0.839581	0.168207	0.653024	0.797449	S	2	___1	0,999996	178,68	6	METMAS(1)PGKDNYR	UID621	1
A2A7F6	Clcn6	Chloride channel protein	AGEQRKRGQSMKSYPSSELRNVCDEHVASEE	-1.49506	-1.32452	-1.27065	-1.54184	-3.57438	-1.4574	-1.5316	-1.48109	S	2	___1	0,901278	87,806	687	S(0.001)Y(0.002)PS(0.901)S(0.096)ELR	UID626	1
A0A1L1STP6	Clk3	Dual-specificity protein kinase CLK3 (Fragment)	KCPGCSSMHHCKRYRSPEPDPYLSYRWKRRR	-1.89195	-2.41424	-1.75574	-1.62197	-2.48366	-1.97772	-1.80906	-1.92542	S	2	___1	0,997745	72,175	33	Y(0.002)RS(0.998)PEPDPYLSYR	UID629	1
O35495	Cdk14	Cyclin-dependent kinase 14 (EC 2.7.11.22) (Cell division protein kinase 14) (Serine/threonine-protein kinase PFTAIRE-1)	SSPSSPTSPKFGKADSYEKLEKLGEGSYATV	0.446831	1.22433	1.08104	0.09106	0.265232	1.90738	1.30695	1.06807	S	3	___1	1	182,35	134	FGKADS(1)YEKLEK	UID630	1
O35495	Cdk14	Cyclin-dependent kinase 14 (EC 2.7.11.22) (Cell division protein kinase 14) (Serine/threonine-protein kinase PFTAIRE-1)	FDPFEKPANQVKRVHSENNACINFKSSSAGK	-2.14471	-1.02139	-0.779215	-1.4028	-1.83058	-0.977993	-0.81518	-0.802309	S	2	___1	1	157,67	95	VHS(1)ENNACINFK	UID632	1
O35526	Stx1a	Syntaxin-1A (Neuron-specific antigen HPC-1)	__MKDRTQELRTAKDSDDDDDVTVTVDRDRF	1.46976	2.35359	2.67654	1.58479	1.69633	2.43984	2.14546	2.36422	S	2	___1	1	405,16	14	TAKDS(1)DDDDDVTVTVDR	UID635	1
O35551	Rabep1	Rab GTPase-binding effector protein 1 (Rabaptin-5) (Rabaptin-5alpha)	KSDNDMFKDGLRRAQSTDSLGTSSSLQSKAL	-0.781407	-0.793311	-2.45294	-0.979788	-0.872077	-1.4101	-0.883291	-0.374232	S	2	___1	0,999664	115,24	407	AQS(1)TDS(0.964)LGT(0.025)S(0.007)S(0.002)S(0.001)LQSK	UID637	1;2
O35551	Rabep1	Rab GTPase-binding effector protein 1 (Rabaptin-5) (Rabaptin-5alpha)	NDMFKDGLRRAQSTDSLGTSSSLQSKALGYN	-1.3562	-0.483537	-1.20524	-1.00306	-1.34053	-3.01089	-1.36549	-0.381203	S	2	___1	0,999877	166,29	410	RAQS(0.556)T(0.444)DS(1)LGTSSSLQSK	UID638	1;2
O35607	Bmpr2	Bone morphogenetic protein receptor type-2 (BMP type-2 receptor) (BMPR-2) (EC 2.7.11.30) (BRK-3) (Bone morphogenetic protein receptor type II) (BMP type II receptor) (BMPR-II)	RMAELMMIWERNKSVSPTVNPMSTAMQNERN	-0.660183	-0.919042	-0.519942	-1.00045	-0.690428	-1.9968	-0.537998	-0.89786	S	2	___1	0,984505	144,33	515	S(0.013)VS(0.985)PT(0.003)VNPMSTAMQNER	UID645	1;2
E9Q855	Scamp3	Secretory carrier-associated membrane protein (Secretory carrier membrane protein)	LPPPSAPSVQSSRKLSPTEPRNYGSYSTQAS	-0.878498	-0.61528	-0.476909	-1.51828	-0.875542	-0.817422	-0.888636	-0.891662	S	2	___1	0,999996	143,4	78	KLS(1)PTEPR	UID646	1
O35621	Pmm1	Phosphomannomutase 1 (PMM 1) (EC 5.4.2.8)	FEIYADPRTVGHSVVSPQDTVQRCRELFFPE	0.788364	0.510659	0.751885	-0.357916	-0.0881775	0.858328	0.215804	0.14519	S	3	___1	0,999999	157,11	242	TVGHSVVS(1)PQDTVQR	UID647	1
O35633	Slc32a1	Vesicular inhibitory amino acid transporter (GABA and glycine transporter) (Solute carrier family 32 member 1) (Vesicular GABA transporter) (mVGAT) (mVIAAT)	EGDIHYQRGGAPLPPSGSKDQAVGAGGEFGG	-1.019	-3.59177	-0.944598	-1.56886	-1.22653	-1.56338	-1.32382	-3.11396	S	2	___1	0,77396	86,911	95	GGAPLPPS(0.774)GS(0.226)K	UID649	1
O35643	Ap1b1	AP-1 complex subunit beta-1 (Adaptor protein complex AP-1 subunit beta-1) (Adaptor-related protein complex 1 subunit beta-1) (Beta-1-adaptin) (Beta-adaptin 1) (Clathrin assembly protein complex 1 beta large chain) (Golgi adaptor HA1/AP1 adaptin beta subunit)	____________MTDSKYFTTTKKGEIFELK	-1.07804	-0.982142	-1.97052	-0.947064	-1.10656	-1.94141	-1.8768	-0.75556	S	2	___1	0,999938	166,04	4	TDS(1)KYFTTTK	UID652	1
O35678	Mgll	Monoglyceride lipase (MGL) (EC 3.1.1.23) (Monoacylglycerol lipase) (MAGL)	MTLGRIDSSVLSRNKSEVDLYNSDPLVCRAG	-0.11436	-3.27538	-0.163966	0.189785	-0.584943	0.242899	-2.40488	-0.119633	S	2	___1	1	256,89	189	NKS(1)EVDLYNSDPLVCR	UID655	1
O35691	Pnn	Pinin	GGGRGRGSLLLRRGFSDSGGGPPAKQRDLEG	-1.37913	-1.2219	-1.46254	-1.59958	-1.20775	-1.02748	-1.20094	-0.883501	S	2	___1	0,999913	146,17	66	GFS(1)DSGGGPPAK	UID657	1
O35691	Pnn	Pinin	RLGGERRTRRESRQESDPEDDDVKKPALQSS	-0.377477	-0.668524	-0.646207	-0.595819	-0.245754	-0.640029	-0.249643	-0.652244	S	3	___1	1	132,6	100	QES(1)DPEDDDVKKPALQSSVVATSK	UID658	1
O35737	Hnrnph1	Heterogeneous nuclear ribonucleoprotein H (hnRNP H) [Cleaved into: Heterogeneous nuclear ribonucleoprotein H, N-terminally processed]	NNVEMDWVLKHTGPNSPDTANDGFVRLRGLP	2.37713	3.09712	2.76612	2.45625	2.45116	3.25813	3.33203	2.87906	S	2	___1	1	244,64	104	HTGPNS(1)PDTANDGFVR	UID660	1
B7ZNF6	Ctnnd2	Catenin delta-2 (Ctnnd2 protein)	APPRGGSPLTTTQGGSPTKLQRGGSAPEGAA	0.880825	0.922489	1.30288	1.02809	1.03537	1.49852	0.946696	0.11364	S	2	___1	0,999684	279,59	272	GGSPLTTTQGGS(1)PTKLQR	UID663	1;2
B7ZNF6	Ctnnd2	Catenin delta-2 (Ctnnd2 protein)	SSQHGHLAPELRALQSPEHHIDPIYEDRVYQ	3.30503	3.40602	3.12381	3.63844	3.54099	3.56898	3.47761	3.70032	S	2	___1	1	252,21	411	ALQS(1)PEHHIDPIYEDR	UID664	1
B7ZNF6	Ctnnd2	Catenin delta-2 (Ctnnd2 protein)	TTTQGGSPTKLQRGGSAPEGAAYAAPRGSSP	-0.911906	-0.433764	-0.453237	-0.894069	-0.803166	-0.358593	-0.644918	-0.210747	S	2	___1	1	126,95	281	GGS(1)APEGAAYAAPR	UID667	1
B7ZNF6	Ctnnd2	Catenin delta-2 (Ctnnd2 protein)	SGPALPPEGTLARSPSIDSIQKDPREFGWRD	-0.167013	0.0271953	-0.0589447	-0.391921	0.143087	0.223822	-0.0878282	0.0837614	S	2	___1	0,999977	240,37	530	SPS(1)IDSIQKDPR	UID674	1;2
B7ZNF6	Ctnnd2	Catenin delta-2 (Ctnnd2 protein)	PSSPGVDSVPLQRTGSQHGPQNAAAATFQRA	1.19053	1.4693	1.11226	1.22914	0.929734	1.9999	1.15027	1.31128	S	2	___1	0,999784	269,86	470	TGS(1)QHGPQNAAAATFQR	UID679	1
B7ZNF6	Ctnnd2	Catenin delta-2 (Ctnnd2 protein)	RDRQRPYSSSRTPSISPVRVSPNNRSASAPA	-1.42788	-1.05801	-1.13159	-1.90727	-2.40937	-1.63964	-1.12426	-1.89465	S	2	___1	0,999902	93,448	1056	TPSIS(1)PVR	UID681	1;2
B7ZNF6	Ctnnd2	Catenin delta-2 (Ctnnd2 protein)	PYSSSRTPSISPVRVSPNNRSASAPASPREM	-1.34732	-1.56484	-1.00972	-1.31146	-1.19916	-1.25094	-1.30126	-2.8818	S	2	___1	0,999996	177,88	1061	TPSISPVRVS(1)PNNR	UID682	1;2
B7ZNF6	Ctnnd2	Catenin delta-2 (Ctnnd2 protein)	PPAHTGTFRTSTAPSSPGVDSVPLQRTGSQH	1.83508	1.66463	1.82075	2.17521	2.03465	1.81366	1.88594	2.02298	S	2	___1	0,999582	178,03	457	TSTAPSS(1)PGVDSVPLQR	UID683	1;2
O35954	Pitpnm1	Membrane-associated phosphatidylinositol transfer protein 1 (Drosophila retinal degeneration B homolog 1) (RdgB1) (Mpt-1) (Phosphatidylinositol transfer protein, membrane-associated 1) (PITPnm 1) (Pyk2 N-terminal domain-interacting receptor 2) (NIR-2)	SDSDEVFPKEMTKWNSNDFIDAFASPTEVEG	1.43803	1.47625	1.59424	1.3547	1.54077	0.477824	1.57239	1.10738	S	3	___1	1	156,7	373	WNS(1)NDFIDAFASPTEVEGVPDPTVMATK	UID690	1
O35954	Pitpnm1	Membrane-associated phosphatidylinositol transfer protein 1 (Drosophila retinal degeneration B homolog 1) (RdgB1) (Mpt-1) (Phosphatidylinositol transfer protein, membrane-associated 1) (PITPnm 1) (Pyk2 N-terminal domain-interacting receptor 2) (NIR-2)	SASAGPGSRGSSRRGSMNNEMLSPEVGPVRD	1.1481	1.56162	1.65611	1.92248	1.4651	1.02583	1.03609	1.00535	S	4	___1	1	202,11	593	RGS(1)MNNEMLS(1)PEVGPVRDPLADGVEVLGR	UID691	1;2
O35954	Pitpnm1	Membrane-associated phosphatidylinositol transfer protein 1 (Drosophila retinal degeneration B homolog 1) (RdgB1) (Mpt-1) (Phosphatidylinositol transfer protein, membrane-associated 1) (PITPnm 1) (Pyk2 N-terminal domain-interacting receptor 2) (NIR-2)	GTPPTTLARGKTRSISLKLDSEE________	-2.20195	-1.78157	-1.47432	-1.67866	-1.902	-2.05775	-2.23708	-1.27084	S	2	___1	0,999994	160,86	1236	SIS(1)LKLDSEE	UID694	1;2
O35954	Pitpnm1	Membrane-associated phosphatidylinositol transfer protein 1 (Drosophila retinal degeneration B homolog 1) (RdgB1) (Mpt-1) (Phosphatidylinositol transfer protein, membrane-associated 1) (PITPnm 1) (Pyk2 N-terminal domain-interacting receptor 2) (NIR-2)	AGTPDGPEAPPGPDASPDASFGKQWSSSSRS	0.253989	-0.273363	-0.164384	0.638674	0.263397	0.277835	0.299555	0.0871134	S	4	___1	0,994506	146,19	300	S(0.003)S(0.003)T(0.003)EARPGT(0.022)S(0.005)T(0.007)AGT(0.957)PDGPEAPPGPDAS(0.995)PDAS(0.005)FGKQWSSSSR	UID695	1;2
O54774	Ap3d1	AP-3 complex subunit delta-1 (AP-3 complex subunit delta) (Adaptor-related protein complex 3 subunit delta-1) (Delta-adaptin) (mBLVR1)	KKEKGKRRHSSLPTESDEDIAPAQRVDIITE	0.865461	0.708832	1.3166	0.314211	1.29084	1.03528	1.1974	0.898162	S	2	___1	1	347,04	760	HS(0.003)S(0.997)LPTES(1)DEDIAPAQR	UID709	1;2
O54774	Ap3d1	AP-3 complex subunit delta-1 (AP-3 complex subunit delta) (Adaptor-related protein complex 3 subunit delta-1) (Delta-adaptin) (mBLVR1)	RVDIITEEMPENALPSDEDDKDPNDPYRALD	4.31123	4.09035	4.41712	4.20969	4.17848	4.56868	4.11058	3.92183	S	5	___1	1	306,49	784	HSSLPT(0.021)ES(0.978)DEDIAPAQRVDIITEEMPENALPS(1)DEDDKDPNDPYR	UID710	1;2
O54774	Ap3d1	AP-3 complex subunit delta-1 (AP-3 complex subunit delta) (Adaptor-related protein complex 3 subunit delta-1) (Delta-adaptin) (mBLVR1)	EKLPVQKHRNAEAVKSPEKEGVLGVEKKSKK	0.666086	0.69908	1.07092	0.137562	0.635437	1.14924	0.506699	0.648025	S	3	___1	1	130,6	825	NAEAVKS(1)PEKEGVLGVEK	UID715	1
O54825	Bysl	Bystin	RERATRLGPGLPQDGSDEEDEEWPTLEKAAK	-0.54226	-0.862032	-0.303933	-0.522817	-2.52662	-0.168763	-0.454684	-0.322631	S	3	___1	1	137,32	97	LGPGLPQDGS(1)DEEDEEWPTLEK	UID721	1
O54916	Reps1	RalBP1-associated Eps domain-containing protein 1 (RalBP1-interacting protein 1)	TPLAPPPKPVRRRLKSEDELRPDVDEHTQKT	-0.149479	0.485027	-3.41524	-2.22241	-0.630071	-1.89308	-1.74856	0.560231	S	4	___1	1	174,63	708	LKS(1)EDELRPDVDEHTQK	UID726	1
O54916	Reps1	RalBP1-associated Eps domain-containing protein 1 (RalBP1-interacting protein 1)	PPPPPRPQPSHSRSSSLDMNRTFAVTTGQQQ	1.59762	2.2027	1.81619	1.63225	1.55253	1.83233	1.81866	2.14621	S	2	___1	0,999981	151,48	561	SSS(1)LDMNR	UID728	1
O54988	Slk	STE20-like serine/threonine-protein kinase (STE20-like kinase) (mSLK) (EC 2.7.11.1) (Etk4) (STE20-related kinase SMAK) (STE20-related serine/threonine-protein kinase) (STE20-related kinase) (Serine/threonine-protein kinase 2)	EQPETDEVEQVSESNSIEELERLVVTGAEAR	1.84464	1.34765	1.81181	1.68633	1.91316	1.47937	1.91467	1.50953	S	2	___1	0,998777	350,12	647	ATLEQPETDEVEQVSES(0.001)NS(0.999)IEELER	UID730	1;2
A2AIR9	Cacna1b	Voltage-dependent N-type calcium channel subunit alpha	KEPLSQPLAPGSRIGSDPYLGQRLDSEASAH	0.862556	1.02061	1.37725	0.491955	1.04967	0.689576	0.859029	1.42269	S	2	___1	1	184,9	2242	IGS(1)DPYLGQR	UID742	1
O55022	Pgrmc1	Membrane-associated progesterone receptor component 1 (mPR)	HVGKLLKEGEEPTVYSDDEEPKDETARKNE_	4.61327	3.63325	3.89016	3.72852	4.49849	4.28846	3.80431	3.36357	S	3	___1	1	329,14	181	LLKEGEEPTVYS(1)DDEEPKDETAR	UID747	1
D3Z217	Tpmt	Thiopurine S-methyltransferase (EC 2.1.1.67) (Thiopurine methyltransferase) (Fragment)	______________MSLDMKEHPDAEVQKNQ	-1.35316	-1.33895	-1.16446	-1.83162	-1.27017	-1.67269	-0.971251	-1.65601	S	2	___1	1	149,35	2	S(1)LDMKEHPDAEVQK	UID749	1
O55091	Impact	Protein IMPACT (Imprinted and ancient gene protein)	PDPDVKKKTEEVEVESEEDPILEHPPENPVK	2.75895	2.17883	2.03267	2.39996	2.71945	2.44937	2.24442	2.24083	S	2	___1	1	371,86	137	TEEVEVES(1)EEDPILEHPPENPVK	UID750	1
O55106	Strn	Striatin	VLDNFKFLESAAADVSDEDEDEDTDGRAKSV	1.25913	-0.369144	0.029521	-0.224549	0.672172	0.613008	-0.265653	0.416188	S	2	___1	1	503,99	245	FLESAAADVS(1)DEDEDEDTDGRAK	UID751	1;2
O55137	Acot1	Acyl-coenzyme A thioesterase 1 (Acyl-CoA thioesterase 1) (EC 3.1.2.-) (CTE-I) (Inducible cytosolic acyl-coenzyme A thioester hydrolase) (Long chain acyl-CoA thioester hydrolase) (Long chain acyl-CoA hydrolase) (Palmitoyl-coenzyme A thioesterase) (EC 3.1.2.2)	EKGALFRAHARYRADSHGELDLARTPALGGS;EKGALFRAHARYRADSHGELDLARVPALGGS;EKGMLFRAHARYRADSHGELDLARTPALGGS	-1.38447	-1.23181	-0.948584	-1.22599	-0.887021	-1.6852	-1.09598	-1.67711	S	3	___1	1	135,09	56	YRADS(1)HGELDLAR	UID754	1
O55143	Atp2a2	Sarcoplasmic/endoplasmic reticulum calcium ATPase 2 (SERCA2) (SR Ca(2+)-ATPase 2) (EC 7.2.2.10) (Calcium pump 2) (Calcium-transporting ATPase sarcoplasmic reticulum type, slow twitch skeletal muscle isoform) (Endoplasmic reticulum class 1/2 Ca(2+) ATPase)	TSKAFTGREFDELSPSAQRDACLNARCFARV	-0.176212	-0.863129	0.602517	-0.710835	0.273851	0.352212	-0.776412	-0.149228	S	2	___1	0,999934	153,75	663	EFDELSPS(1)AQR	UID756	1
O55201	Supt5h	Transcription elongation factor SPT5 (DRB sensitivity-inducing factor large subunit) (DSIF large subunit)	PRDVTNLTVGGFTPMSPRISSPMHPSAEGQH	-1.38614	-1.43805	-1.12899	-0.766116	-1.21794	-0.948368	-0.978557	-1.26074	S	2	___1	0,998434	214,81	664	DVTNLTVGGFT(0.002)PMS(0.998)PR	UID760	1
O70161	Pip5k1c	Phosphatidylinositol 4-phosphate 5-kinase type-1 gamma (PIP5K1-gamma) (PtdIns(4)P-5-kinase 1 gamma) (EC 2.7.1.68) (Phosphatidylinositol 4-phosphate 5-kinase type I gamma) (PIP5KIgamma)	PSDTSEQPRYRRRTQSSGQDGRPQEEPHAED	1.83245	1.86726	1.02886	1.23551	1.42122	0.82476	2.20325	1.75825	S	3	___1	0,999585	184,66	554	TQS(1)SGQDGRPQEEPHAEDLQK	UID765	1;2
O70161	Pip5k1c	Phosphatidylinositol 4-phosphate 5-kinase type-1 gamma (PIP5K1-gamma) (PtdIns(4)P-5-kinase 1 gamma) (EC 2.7.1.68) (Phosphatidylinositol 4-phosphate 5-kinase type I gamma) (PIP5KIgamma)	RSWVYSPLHYSARPASDGESDT_________	4.18748	3.941	4.46981	4.57834	2.233	4.63111	4.25901	4.10401	S	2	___1	0,999998	262,98	655	SWVYSPLHYSARPAS(1)DGES(0.717)DT(0.283)	UID769	1;2
O70161	Pip5k1c	Phosphatidylinositol 4-phosphate 5-kinase type-1 gamma (PIP5K1-gamma) (PtdIns(4)P-5-kinase 1 gamma) (EC 2.7.1.68) (Phosphatidylinositol 4-phosphate 5-kinase type I gamma) (PIP5KIgamma)	YSPLHYSARPASDGESDT_____________	3.35768	2.94162	1.24725	-2.15439	1.21982	1.41782	-3.22575	2.94261	S	2	___1	0,971772	251,41	659	SWVYSPLHYSARPAS(0.023)DGES(0.972)DT(0.005)	UID770	1;2
O70166	Stmn3	Stathmin-3 (Hippocampus abundant transcript 3) (SCG10-like protein) (SCG10-related protein HiAT3)	PESPVLSSPPKRKDASLEELQKRLEAAEERR	0.531667	0.84101	1.10291	0.115669	0.884477	0.593118	0.924931	0.598781	S	3	___1	1	42,116	81	RKDAS(1)LEELQK	UID776	1
O70251	Eef1b	Elongation factor 1-beta (EF-1-beta)	GAADAKDDDDIDLFGSDDEEESEEAKKLREE	4.97259	4.85023	4.76148	5.21075	5.05262	5.12847	5.1631	4.90829	S	3	___1	1	468,88	106	YGPSSVEDTTGSGAADAKDDDDIDLFGS(1)DDEEESEEAKK	UID777	1;2
O70305	Atxn2	Ataxin-2 (Spinocerebellar ataxia type 2 protein homolog)	SSSSSNCTSGSSKTNSPSISPSMLSNAEHKR	-1.63576	-1.65372	-1.36466	-1.29393	-1.5738	-1.43519	-1.69478	-1.91464	S	3	___1	0,998382	129,2	832	T(0.002)NS(0.998)PS(0.004)IS(0.961)PS(0.035)MLSNAEHK	UID780	1;2
O70305	Atxn2	Ataxin-2 (Spinocerebellar ataxia type 2 protein homolog)	SAQYKARVALENDDRSEEEKYTAVQRNCSDR	-1.72724	-1.4379	-2.4772	-1.50065	-2.17751	-1.64652	-1.15357	-1.04681	S	3	___1	0,999798	90,912	435	VALENDDRS(1)EEEKYTAVQR	UID783	1
O70310	Nmt1	Glycylpeptide N-tetradecanoyltransferase 1 (EC 2.3.1.97) (Myristoyl-CoA:protein N-myristoyltransferase 1) (NMT 1) (Type I N-myristoyltransferase) (Peptide N-myristoyltransferase 1)	DCENEEDNSHNRSGLSPANDTGAKKKKKKQK	-0.120048	1.51447	0.55862	0.639319	-0.233874	1.56204	1.37958	1.2849	S	2	___1	1	198,37	47	SGLS(1)PANDTGAK	UID784	1
Q80UE4	Epb41l2	Band 4.1-like protein 2 (Epb4.1l2 protein) (Protein 4.1G)	SKEKAKEVENEQTPVSEPEEEKGSQPGPPVE	0.90624	0.683014	1.1698	0.215387	1.01987	0.766299	0.397966	0.921063	S	3	___1	0,999999	313,13	38	AKEVENEQTPVS(1)EPEEEKGSQPGPPVER	UID785	1
Q80UE4	Epb41l2	Band 4.1-like protein 2 (Epb4.1l2 protein) (Protein 4.1G)	ETKEVQTSELKAEVASQKATKKTKTVLAKVT	-1.34298	-0.42186	-0.546749	-0.811181	-2.02629	-0.223301	-1.17377	-0.585422	S	2	___1	1	285,9	201	EVQTSELKAEVAS(1)QK	UID788	1
Q80UE4	Epb41l2	Band 4.1-like protein 2 (Epb4.1l2 protein) (Protein 4.1G)	RGISRFIPPWLKKQRSYNLVVAKDGGDKKEP	0.0516966	0.167738	-0.748746	0.2082	0.340923	0.237588	-0.331161	0.524841	S	2	___1	1	137,85	86	S(1)YNLVVAK	UID789	1
Q80UE4	Epb41l2	Band 4.1-like protein 2 (Epb4.1l2 protein) (Protein 4.1G)	PAPQFERASSKRVSRSLDGAPIGVVDQSPPG	-0.685567	-0.171744	0.0253954	-0.127788	-0.324139	-1.03832	0	-0.776738	S	3	___1	1	257,08	543	S(1)LDGAPIGVVDQSPPGEGSVPGPGVISYTTIQDGRR	UID792	1;2
A0A0A6YY66	Vamp4	Vesicle-associated membrane protein 4	TGSVKSERRNLLEDDSDEEEDFFLRGPSGPR	1.47576	1.43723	1.0402	1.22928	1.59038	1.36263	1.65947	1.48148	S	3	___1	1	293,8	30	RNLLEDDS(1)DEEEDFFLRGPSGPR	UID801	1
O70551	Srpk1	SRSF protein kinase 1 (EC 2.7.11.1) (SFRS protein kinase 1) (Serine/arginine-rich protein-specific kinase 1) (SR-protein-specific kinase 1)	HSESDIPEQEEEILGSDDDEQEDPNDYCKGG	0.822535	0.317926	0.472411	0.750195	0.411017	1.04976	0.454548	0.899077	S	4	___1	1	172,99	51	GSAPHSESDIPEQEEEILGS(1)DDDEQEDPNDYCKGGYHLVK	UID803	1
A0A338P6W3	Ttc3	RING-type E3 ubiquitin transferase (EC 2.3.2.27)	FDIMDSRCTVLRKQDSDEMPFGCIKVKNKGK	-0.692863	-1.42218	-0.880321	-0.933948	0.088279	-0.688192	-2.63772	-1.09611	S	2	___1	1	140,8	654	KQDS(1)DEMPFGCIK	UID812	1
E9Q8N8	Slc4a4	Anion exchange protein	TVSSASRMFSNPDNGSPAMTHRNLTSSSLND	1.64347	1.84064	2.77798	1.38223	2.21884	1.49836	2.0653	1.41227	S	2	___1	0,999998	293,92	245	MFSNPDNGS(1)PAMTHR	UID821	1
E9Q8N8	Slc4a4	Anion exchange protein	DNGSPAMTHRNLTSSSLNDISDKPEKDQLKN;SASSPAMTHRNLTSSSLNDISDKPEKDQLKN	2.9103	2.72134	3.28137	2.60354	3.00999	2.55499	2.8533	2.14611	S	2	___1	0,999129	249,07	257	NLT(0.999)S(0.001)S(0.001)S(0.999)LNDISDKPEKDQLK	UID823	1;2
O88485	Dync1i1	Cytoplasmic dynein 1 intermediate chain 1 (Cytoplasmic dynein intermediate chain 1) (Dynein intermediate chain 1, cytosolic) (DH IC-1)	RFARTLVEIRANRADSEEEGAVELAA_____	3.69539	3.35745	3.56786	3.76021	3.33263	3.43291	3.73874	3.25344	S	2	___1	1	91,932	618	ANRADS(1)EEEGAVELAA	UID828	1
O88485	Dync1i1	Cytoplasmic dynein 1 intermediate chain 1 (Cytoplasmic dynein intermediate chain 1) (Dynein intermediate chain 1, cytosolic) (DH IC-1)	VSYSKETQTPLATHQSEEDEEDEEMVEPKIG	5.65107	5.99288	5.92517	6.24706	5.67774	5.74213	6.14358	5.69696	S	2	___1	1	412,1	162	ETQTPLATHQS(1)EEDEEDEEMVEPK	UID831	1
O88502	Pde8a	High affinity cAMP-specific and IBMX-insensitive 3',5'-cyclic phosphodiesterase 8A (MmPDE8) (EC 3.1.4.53)	TDLVGGLMSDGLRRFSGNEYILATKNLPPLS	-0.899848	-1.12526	-0.473512	-0.874439	-0.816341	-1.5016	-0.721105	-1.03335	S	2	___1	1	163,84	452	RFS(1)GNEYILATK	UID837	1
O88502	Pde8a	High affinity cAMP-specific and IBMX-insensitive 3',5'-cyclic phosphodiesterase 8A (MmPDE8) (EC 3.1.4.53)	CAPSIHTSENRTFSHSDGEDEDVDVDVPGPA	-0.396674	-0.344717	0.13669	-0.321856	-2.72112	-0.788259	-0.254343	-0.0684748	S	2	___1	0,998367	230,77	18	TFS(0.002)HS(0.998)DGEDEDVDVDVPGPAPR	UID838	1
O88569	Hnrnpa2b1	Heterogeneous nuclear ribonucleoproteins A2/B1 (hnRNP A2/B1)	YNGYGGGPGGGNFGGSPGYGGGRGGYGGGGP	-0.503772	-0.358004	-0.563873	-0.0803067	0.179341	-0.453503	-0.185578	-0.307188	S	2	___1	1	335,68	259	GFGDGYNGYGGGPGGGNFGGS(1)PGYGGGR	UID842	1
O88569	Hnrnpa2b1	Heterogeneous nuclear ribonucleoproteins A2/B1 (hnRNP A2/B1)	GPYGGGNYGPGGSGGSGGYGGRSRY______	-0.35727	-0.353883	-0.0334015	-0.0726118	0.102728	-0.563643	0.0287975	-1.71553	S	2	___1	0,998173	324,15	344	NMGGPYGGGNYGPGGS(0.002)GGS(0.998)GGYGGR	UID844	1
O88587	Comt	Catechol O-methyltransferase (EC 2.1.1.6)	VVDGLEKAVYQGPGSSPVKS___________	2.99397	3.20689	3.70501	2.84106	2.85035	3.41889	3.0784	2.70619	S	1	___1	0,997792	162,69	261	AVYQGPGS(0.002)S(0.998)PVKS	UID846	1
O88602	Cacng2	Voltage-dependent calcium channel gamma-2 subunit (Neuronal voltage-gated calcium channel gamma-2 subunit) (Stargazin) (Transmembrane AMPAR regulatory protein gamma-2) (TARP gamma-2)	RATDYLQASAITRIPSYRYRYQRRSRSSSRS	-2.63035	-1.85839	-1.82695	-1.59566	-3.38873	-2.1667	-1.87762	-2.19507	S	3	___1	0,987928	150,61	228	ATDYLQASAIT(0.012)RIPS(0.988)YR	UID847	1
O88602	Cacng2	Voltage-dependent calcium channel gamma-2 subunit (Neuronal voltage-gated calcium channel gamma-2 subunit) (Stargazin) (Transmembrane AMPAR regulatory protein gamma-2) (TARP gamma-2)	RSSSRSTEPSHSRDASPVGVKGFNTLPSTEI	-2.90051	-1.36416	-1.80873	-1.64103	-2.51745	-0.472378	-1.33206	-0.932754	S	2	___1	1	66,962	253	DAS(1)PVGVK	UID848	1;2
A2AGN7	Psmc3	26S proteasome regulatory subunit 6A	____MQEMNLLPTPESPVTRQEKMATVWDEA	0.321961	0.550128	0.284986	0.5365	0.421228	0.654929	0.662151	0.297974	S	2	___1	0,996927	155,11	12	MQEMNLLPT(1)PES(0.997)PVT(0.003)RQEK	UID852	1;2
O88703	Hcn2	Potassium/sodium hyperpolarization-activated cyclic nucleotide-gated channel 2 (Brain cyclic nucleotide-gated channel 2) (BCNG-2) (Hyperpolarization-activated cation channel 1) (HAC-1)	SSPRAPRTSPYGVPGSPATRVGPALPARRLS	0.239244	0.687454	-3.18839	-0.200428	0.972138	-0.210374	1.16693	0.649324	S	2	___1	0,943744	128,06	771	TSPYGVPGS(0.944)PAT(0.056)R	UID858	1;2
O88703	Hcn2	Potassium/sodium hyperpolarization-activated cyclic nucleotide-gated channel 2 (Brain cyclic nucleotide-gated channel 2) (BCNG-2) (Hyperpolarization-activated cation channel 1) (HAC-1)	TARTAAPSPDRRDSASPGAASGLDPLDSARS	0.556125	1.18327	1.39809	0.859742	-2.60723	0.437342	1.1974	1.00203	S	2	___1	0,999943	239,19	842	DSAS(1)PGAASGLDPLDSAR	UID863	1;2
O88703	Hcn2	Potassium/sodium hyperpolarization-activated cyclic nucleotide-gated channel 2 (Brain cyclic nucleotide-gated channel 2) (BCNG-2) (Hyperpolarization-activated cation channel 1) (HAC-1)	CRGAASGPSAAEEAGSEEAGPAGEPRGSQAS	0.759967	1.05299	1.91802	0.293832	1.48305	0.882567	1.11637	1.09652	S	2	___1	1	270,74	119	GAASGPSAAEEAGS(1)EEAGPAGEPR	UID865	1;2
O88703	Hcn2	Potassium/sodium hyperpolarization-activated cyclic nucleotide-gated channel 2 (Brain cyclic nucleotide-gated channel 2) (BCNG-2) (Hyperpolarization-activated cation channel 1) (HAC-1)	CPQVARPLVGPLALGSPRLVRRAPPGPLPPA	-1.70671	-1.01215	-0.710778	-1.29577	-1.61183	-1.88101	-0.82867	-0.704694	S	2	___1	1	154,65	726	PLVGPLALGS(1)PR	UID870	1
E9QMU3	Map7	Ensconsin	VISKRLSSSSATLLNSPDRARRLQLSPWESS	-1.9756	-1.45317	-1.55505	-0.915785	-1.03612	-0.998848	-1.44397	-1.06975	S	2	___1	1	160,45	209	LSSSSATLLNS(1)PDRAR	UID879	1
O88737	Bsn	Protein bassoon	GRDSAVDLSSLKHSYSLGFADGRYLGQGLQY	-1.70862	-1.99928	-2.59204	-1.36313	-1.72034	-1.53106	-2.27229	-1.2469	S	2	___1	0,998014	183,37	2029	HS(0.002)YS(0.998)LGFADGR	UID887	1
O88737	Bsn	Protein bassoon	DYPPLRGLGEHRDYLSDSELNQLRLQGCTTP	-1.64063	-1.35054	-2.00861	-1.67814	-1.68116	-1.55834	-1.52268	-0.47757	S	2	___1	1	302,09	3022	DYLS(1)DSELNQLR	UID888	1
O88737	Bsn	Protein bassoon	NLDREPELEMESLTGSPEDRSRGEHSSTLPA	1.32181	1.78087	2.79985	2.3128	1.5596	1.92781	2.29875	1.8598	S	4	___1	0,998981	338,53	980	TIELNSTGSYGHELDLGQGPDPNLDREPELEMESLT(0.001)GS(0.999)PEDR	UID896	1;2
O88737	Bsn	Protein bassoon	EGPTLPCCYGRGEEESEEDSYDPRGKSGHHR	0.577091	0.690075	0.389098	0.428267	0.580825	0.36745	0.0140706	0.904316	S	2	___1	1	239,48	3301	GEEES(1)EEDSYDPR	UID897	1
O88737	Bsn	Protein bassoon	TSPTSLSSLEEDSDSSPSRRQRLEEAKQQRK	0.901262	-0.0436183	1.13196	1.52511	0.899508	1.21469	0.886999	0.471357	S	3	___1	0,989661	339,01	1019	SRGEHSSTLPASTPSYTSGTSPTSLSSLEEDSDS(0.009)S(0.99)PS(0.001)RR	UID899	1;2
O88737	Bsn	Protein bassoon	RHRSHGPLLPTIEDSSEEEELREEEELLREQ	2.07515	2.30255	2.47472	2.54674	2.09516	2.31121	2.49189	2.1748	S	4	___1	1	249,41	1051	SHGPLLPTIEDS(1)S(1)EEEELREEEELLREQEK	UID905	1;2
O88737	Bsn	Protein bassoon	KRRPHSLSITPEAFDSDEELGDILEEDDSLA	2.20035	2.78205	2.38794	2.21007	2.25583	2.86082	2.29082	0.26986	S	3	___1	1	287,21	789	RPHSLSITPEAFDS(1)DEELGDILEEDDSLAWGR	UID915	1;2
O88737	Bsn	Protein bassoon	LPPNGLVRKVKRTLPSPPPEEAHLPLAGQVP	1.73289	1.67732	2.12954	1.99804	1.59636	-2.82341	2.22353	1.64119	S	3	___1	0,995084	89,149	2908	T(0.005)LPS(0.995)PPPEEAHLPLAGQVPSQLYAASLLQR	UID916	1
O88737	Bsn	Protein bassoon	PTDLLSHPLPLRRYSSVSNIYSDHRYGPRGD	-3.26137	0.169929	-0.149046	-0.0299844	0.606205	0.51728	-0.0353719	1.17305	S	3	___1	0,998974	179,14	2068	YS(0.001)S(0.999)VSNIYSDHRYGPR	UID917	1
O88737	Bsn	Protein bassoon	QQTLPRPMKTLQRSLSDPKPLSPTAEESAKE	1.30901	1.70283	1.45518	1.54172	1.26702	1.60097	1.93863	1.78304	S	3	___1	0,999999	292,29	2860	SLS(1)DPKPLSPTAEESAKER	UID919	1;2
O88737	Bsn	Protein bassoon	PMKTLQRSLSDPKPLSPTAEESAKERFSLYQ	1.17954	0.345247	1.85862	0.212661	1.22471	1.69706	1.11268	0.707206	S	3	___1	0,998055	182,02	2866	S(0.068)LS(0.932)DPKPLS(0.998)PT(0.002)AEESAKER	UID920	1;2
O88737	Bsn	Protein bassoon	SMAHGRARPPMRSQASEEESPVSPLGRPRPA	0.53483	0.170701	0.299317	0.636096	0.260114	0.758794	0.30598	0.622402	S	2	___1	1	176,42	3512	SQAS(1)EEESPVSPLGR	UID923	1;2
O88737	Bsn	Protein bassoon	PHGGPSQPTGPRSQGSFEYQDTQDHDYGGRA	1.81231	3.31355	1.64379	3.23456	1.99397	2.75199	2.81642	3.70523	S	2	___1	1	377,63	1236	SQGS(1)FEYQDTQDHDYGGR	UID926	1
O88746	Tom1	Target of Myb protein 1	LEERAKAADRLPNLASPSAEGPPRPSPGTAP	0.801134	0.124981	0.313781	0.982274	0.592232	0.0436848	0.0485955	-0.150456	S	4	___1	0,999953	187,08	462	AADRLPNLAS(1)PSAEGPPRPSPGTAPR	UID935	1;2
O88746	Tom1	Target of Myb protein 1	QHATPLPTPAVLPGDSPITPTPEQIGKLRSE	0.439604	-0.0497237	-0.387566	-0.178171	-0.0438385	0.0648986	-0.277477	-0.699317	S	3	___1	0,999036	89,086	208	GDLSQHATPLPTPAVLPGDS(0.999)PIT(0.855)PT(0.146)PEQIGK	UID937	1;2
O88746	Tom1	Target of Myb protein 1	RRKGLEFPMTDLDMLSPIHTPQRTVFNSETP	-0.318044	-0.644253	-0.770712	-0.373497	-0.952972	-0.80286	-0.863685	-0.783933	S	3	___1	1	268,77	160	KGLEFPMTDLDMLS(1)PIHTPQR	UID938	1;2
O88935	Syn1	Synapsin-1 (Synapsin I)	ERASTAAPVASPAAPSPGSSGGGGFFSSLSN	3.95818	4.53272	4.0599	4.59335	3.81703	3.32929	4.38472	4.39992	S	2	___1	0,99996	311,89	67	ASTAAPVASPAAPS(1)PGSSGGGGFFSSLSNAVK	UID946	1;2
O88935	Syn1	Synapsin-1 (Synapsin I)	NKMTQALPRQPQRDASPGRGSHSQSSSPGAL	3.7227	4.32824	4.56578	3.90495	4.03428	4.04325	4.23665	3.61958	S	2	___1	1	259,93	427	DAS(1)PGRGSHSQSSSPGALTLGR	UID948	1;2
O88935	Syn1	Synapsin-1 (Synapsin I)	QRDASPGRGSHSQSSSPGALTLGRQTSQQPA	1.46954	2.06769	-3.30235	0.959853	1.63168	-2.79807	2.22109	1.91261	S	2	___1	0,999623	113,01	438	GSHSQS(0.023)S(0.977)S(1)PGALTLGR	UID953	1;2
O88935	Syn1	Synapsin-1 (Synapsin I)	AETIRSLRKSFASLFSD______________	0.0949824	0.0148049	-0.212129	-0.309729	-0.0053156	-0.0124229	-0.214857	-0.141008	S	2	___1	1	147,36	705	SFASLFS(1)D	UID956	1
O88935	Syn1	Synapsin-1 (Synapsin I)	GGPGAPPAARPPASPSPQRQAGAPQATRQAS	-0.398997	1.73764	0.343494	0.629194	-2.7898	0.423081	1.08691	0.420438	S	3	___1	1	31,79	553	PVAGGPGAPPAARPPAS(1)PS(1)PQR	UID963	1;2
O88935	Syn1	Synapsin-1 (Synapsin I)	SPQRQAGAPQATRQASISGPAPTKASGAPPG	1.92237	4.71411	2.77037	4.02586	1.44764	4.09752	3.6157	4.79176	S	2	___1	1	202,72	568	QAS(1)ISGPAPTK	UID964	1
O88935	Syn1	Synapsin-1 (Synapsin I)	AAAGGPPHPQLNKSQSLTNAFNLPEPAPPRP	0.73068	1.7502	0.787309	2.18522	-0.055202	0.12086	1.08102	2.11659	S	3	___1	0,999945	321,41	666	SQS(1)LTNAFNLPEPAPPRPSLSQDEVKAETIR	UID968	1;2
O88935	Syn1	Synapsin-1 (Synapsin I)	YMRTSISGNWKTNTGSAMLEQIAMSDRYKLW;YMRTSVSGNWKTNTGSAMLEQIAMSDRYKLW	-0.124417	-0.533819	-0.19286	-0.0172007	-0.211439	-0.585053	-0.00759494	-0.576059	S	2	___1	0,999999	367,07	341	TNTGS(1)AMLEQIAMSDRYK	UID971	1
D3Z4C3	Zbtb7a	Zinc finger and BTB domain-containing protein 7A	TLLQQMMSSVGRAGDSDEESRTDDKGVMDYY	0.965394	-3.39608	1.63798	1.29103	1.49054	1.72215	1.17676	1.25948	S	3	___1	1	281,99	331	AGDS(1)DEESRTDDKGVMDYYLK	UID973	1;2
O89079	Cope	Coatomer subunit epsilon (Epsilon-coat protein) (Epsilon-COP)	___MAPPVPGAVSGGSGEVDELFDVKNAFYI	1.50641	1.4809	0.895285	1.70997	1.36775	1.78806	1.44472	1.54466	S	3	___1	0,999931	161,68	13	APPVPGAVSGGS(1)GEVDELFDVK	UID984	1
O89084	Pde4a	cAMP-specific 3',5'-cyclic phosphodiesterase 4A (EC 3.1.4.53)	AATSQRRESFLYRSDSDYDMSPKTMSRNSSV	-1.39331	-1.35145	-2.21802	-1.46094	-1.40684	-0.983681	-1.81929	-1.53618	S	2	___1	1	217,02	147	SDS(1)DYDMSPK	UID986	1;2
O89084	Pde4a	cAMP-specific 3',5'-cyclic phosphodiesterase 4A (EC 3.1.4.53)	ISNTFLDKQHEVEIPSPTPRQRPFQQPPPAA	-1.88838	-2.15295	-2.30451	-1.34915	-1.75497	-1.93074	-1.91275	-2.22722	S	3	___1	0,829742	108,23	297	SGNQVSEYISNTFLDKQHEVEIPS(0.83)PT(0.17)PR	UID990	1
P03995	Gfap	Glial fibrillary acidic protein (GFAP)	____MERRRITSARRSYASETVVRGLGPSRQ	0.554945	1.89953	0.905617	0.664647	0.986789	-0.149167	2.02614	-0.226407	S	2	___1	0,999999	159,34	12	S(1)YASETVVR	UID999	1
A0A498WGS3	Mbp	Myelin basic protein	RGSGKDSHTRTTHYGSLPQKSQHGRTQDENP	2.68507	4.78394	2.56719	4.00704	3.00419	4.59457	3.18266	4.66999	S	2	___1	1	210,98	68	TTHYGS(1)LPQK	UID1000	1;2
A0A498WGS3	Mbp	Myelin basic protein	RHGFLPRHRDTGILDSIGRFFSGDRGAPKRG	0.0641372	-0.129639	-0.192415	0.0251957	0.579367	-0.523669	-0.13614	-0.504218	S	3	___1	1	35,624	39	HRDT(1)GILDS(1)IGR	UID1001	1;2
P04370	Mbp	Myelin basic protein (MBP) (Myelin A1 protein)	PPPSQGKGGRDSRSGSPMARR__________	1.08782	1.49172	-1.69813	1.41553	1.33967	1.76202	1.60678	-4.2608	S	2	___1	0,999993	91,069	245	SGS(1)PMAR	UID1007	1
A0A498WGS3	Mbp	Myelin basic protein	_____MASQKRPSQRSKYLATASTMDHARHG;GGLDVMASQKRPSQRSKYLATASTMDHARHG	2.09978	4.06533	3.79714	3.62075	3.75881	3.82076	3.03933	4.07934	S	2	___1	1	226,7	11	S(1)KYLATASTMDHAR	UID1008	1;2
A0A498WGS3	Mbp	Myelin basic protein	SQKRPSQRSKYLATASTMDHARHGFLPRHRD	-0.484953	0.12259	-1.02272	-0.360445	0.42485	0.0429977	-0.488771	0.332078	S	3	___1	0,98984	113,8	18	YLAT(0.004)AS(0.99)T(0.006)MDHAR	UID1009	1;2
Q99N57	Raf1	RAF proto-oncogene serine/threonine-protein kinase (EC 2.7.11.1) (Proto-oncogene c-RAF) (cRaf) (Raf-1)	IELLQHSLPKINRSASEPSLHRAAHTEDINA;IELLQRSLPKIERSASEPSLHRTQADELPAC	-2.74371	-2.63247	-2.2715	-3.01154	-2.83413	-2.77309	-3.54579	-2.63258	S	2	___1	0,999984	108,43	621	SAS(1)EPSLHR	UID1011	1
P04919	Slc4a1	Band 3 anion transport protein (Anion exchange protein 1) (AE 1) (Anion exchanger 1) (MEB3) (Solute carrier family 4 member 1) (CD antigen CD233)	DMRDHEEVLEIPDRDSEEELENIIGQIAYRD	-0.463154	-0.958867	-0.376382	-0.944683	-0.62291	0.32723	-1.28685	-0.542449	S	4	___1	1	238,21	18	GDMRDHEEVLEIPDRDS(1)EEELENIIGQIAYR	UID1012	1
P05063	Aldoc	Fructose-bisphosphate aldolase C (EC 4.1.2.13) (Aldolase 3) (Brain-type aldolase) (Scrapie-responsive protein 2) (Zebrin II)	LRIVTPGKGILAADESVGSMAKRLSQIGVEN	-0.0598458	-0.437409	-0.0573371	0.216247	-0.00201106	0.00357092	-0.0213795	-0.0181947	S	2	___1	0,999993	258,09	36	GILAADES(1)VGSMAKR	UID1013	1
P05063	Aldoc	Fructose-bisphosphate aldolase C (EC 4.1.2.13) (Aldolase 3) (Brain-type aldolase) (Scrapie-responsive protein 2) (Zebrin II)	VTPGKGILAADESVGSMAKRLSQIGVENTEE	0.0232137	-0.341495	0.0152231	-0.180617	0.0931276	-0.296507	-0.0534517	0.081246	S	3	___1	0,999965	169,43	39	GILAADESVGS(1)MAKR	UID1014	1
P05064	Aldoa	Fructose-bisphosphate aldolase A (EC 4.1.2.13) (Aldolase 1) (Muscle-type aldolase)	HRIVAPGKGILAADESTGSIAKRLQSIGTEN;RRIVAPGKGILAADESTGSIAKRLQSIGTEN	1.9911	1.7593	1.68762	2.02275	1.80141	1.82053	1.78804	1.46107	S	3	___1	0,988554	176,94	36	GILAADES(0.989)T(0.011)GSIAKR	UID1017	1;2
P05064	Aldoa	Fructose-bisphosphate aldolase A (EC 4.1.2.13) (Aldolase 1) (Muscle-type aldolase)	VAPGKGILAADESTGSIAKRLQSIGTENTEE	2.95196	2.61044	2.87612	2.87235	2.81544	2.71099	2.96344	2.35292	S	2	___1	0,999969	246,34	39	GILAADESTGS(1)IAKR	UID1018	1;2
P05064	Aldoa	Fructose-bisphosphate aldolase A (EC 4.1.2.13) (Aldolase 1) (Muscle-type aldolase)	LAADESTGSIAKRLQSIGTENTEENRRFYRQ	-1.27733	-1.17326	-3.04303	-2.94807	-1.71338	-0.327285	-2.21428	-1.30741	S	2	___1	0,999998	97,273	46	LQS(1)IGTENTEENRR	UID1019	1
P05132	Prkaca	cAMP-dependent protein kinase catalytic subunit alpha (PKA C-alpha) (EC 2.7.11.11)	DTSNFDDYEEEEIRVSINEKCGKEFTEF___	-1.07404	-1.99608	-0.942738	-1.48164	-0.943787	-1.05494	-1.41924	-1.9665	S	3	___1	1	120,82	339	FKGPGDTSNFDDYEEEEIRVS(1)INEK	UID1020	1
P68369	Tuba1a	Tubulin alpha-1A chain (Alpha-tubulin 1) (Alpha-tubulin isotype M-alpha-1) (Tubulin alpha-1 chain) [Cleaved into: Detyrosinated tubulin alpha-1A chain]	GGTGSGFTSLLMERLSVDYGKKSKLEFSIYP	-0.104463	-0.502225	-0.721729	-0.403939	-0.761003	-1.24495	-0.264299	-0.606582	S	2	___1	1	86,744	158	LS(1)VDYGK	UID1022	1
P05213	Tuba1b	Tubulin alpha-1B chain (Alpha-tubulin 2) (Alpha-tubulin isotype M-alpha-2) (Tubulin alpha-2 chain) [Cleaved into: Detyrosinated tubulin alpha-1B chain]	PKDVNAAIAAIKTKRSIQFVDWCPTGFKVGI;PKDVNAAIATIKTKRSIQFVDWCPTGFKVGI	1.88995	1.96126	1.60203	2.32498	1.33034	1.8714	1.49218	1.31572	S	2	___1	1	223,39	340	S(1)IQFVDWCPTGFK	UID1023	1
P68369	Tuba1a	Tubulin alpha-1A chain (Alpha-tubulin 1) (Alpha-tubulin isotype M-alpha-1) (Tubulin alpha-1 chain) [Cleaved into: Detyrosinated tubulin alpha-1A chain]	DGQMPSDKTIGGGDDSFNTFFSETGAGKHVP	-1.37305	-1.49605	-1.48126	-1.0488	-2.25175	-1.6605	-1.71006	-1.66621	S	2	___1	0,999988	175,44	48	TIGGGDDS(1)FNTFFSETGAGK	UID1024	1
P05480	Src	Neuronal proto-oncogene tyrosine-protein kinase Src (EC 2.7.10.2) (Proto-oncogene c-Src) (pp60c-src) (p60-Src)	GSNKSKPKDASQRRRSLEPSENVHGAGGAFP	0.0311372	-0.0892383	-0.101308	0.46657	0.130618	0.210599	0.160075	0.195225	S	4	___1	0,999987	159,75	17	S(1)LEPSENVHGAGGAFPASQTPSKPASADGHR	UID1026	1;2
S4R1M0	Ptprc	Protein-tyrosine-phosphatase (EC 3.1.3.48)	QHIGNQEENKKKNRNSNVVPYDFNRVPLKHE	-0.964736	-1.02526	-0.257282	-1.08741	-0.650859	-1.288	-1.06492	-0.490482	S	2	___1	1	194,77	801	NRNS(1)NVVPYDFNR	UID1030	1
P06837	Gap43	Neuromodulin (Axonal membrane protein GAP-43) (Calmodulin-binding protein P-57) (Growth-associated protein 43)	KPEDKAHKAATKIQASFRGHITRKKLKGEKK	-0.512547	-0.300979	0.0705168	-1.26419	-0.182048	-0.344092	-1.17546	-1.33153	S	3	___1	1	46,89	41	IQAS(1)FRGHIT(1)R	UID1033	1;2
P06837	Gap43	Neuromodulin (Axonal membrane protein GAP-43) (Calmodulin-binding protein P-57) (Growth-associated protein 43)	GSAETESAAKATTDNSPSSKAEDGPAKEEPK	3.4316	1.88979	2.10399	2.24264	3.50322	1.85627	2.5954	1.18711	S	2	___1	0,999936	277,17	142	ATTDNS(1)PSSKAEDGPAKEEPK	UID1034	1;2
P06837	Gap43	Neuromodulin (Axonal membrane protein GAP-43) (Calmodulin-binding protein P-57) (Growth-associated protein 43)	KEGDGSATTDAAPATSPKAEEPSKAGDAPSE	2.32068	1.71313	1.13507	2.44644	2.3512	0.512038	2.33451	2.39499	S	3	___1	0,995469	429,38	96	EGDGSATTDAAPAT(0.005)S(0.995)PKAEEPSKAGDAPSEEK	UID1036	1;2
P07901	Hsp90aa1	Heat shock protein HSP 90-alpha (EC 3.6.4.10) (Heat shock 86 kDa) (HSP 86) (HSP86) (Tumor-specific transplantation 86 kDa antigen) (TSTA)	EEKESDDKPEIEDVGSDEEEEEKKDGDKKKK	-0.34683	-0.667469	-0.848368	-1.06982	-0.663674	-0.575836	-0.284743	-0.40678	S	3	___1	1	273,66	263	ESDDKPEIEDVGS(1)DEEEEEKK	UID1038	1
P08249	Mdh2	Malate dehydrogenase, mitochondrial (EC 1.1.1.37)	IGQPLSLLLKNSPLVSRLTLYDIAHTPGVAA	-2.11123	-1.85401	-1.85065	-2.03999	-1.622	-1.24224	-2.08802	-2.32981	S	2	___1	0,999998	69,375	51	NSPLVS(1)R	UID1046	1
P08551	Nefl	Neurofilament light polypeptide (NF-L) (68 kDa neurofilament protein) (Neurofilament triplet L protein)	TIEATKAEEAKDEPPSEGEAEEEEKEKEEGE	2.67206	2.77243	2.7362	3.43259	3.07241	2.33612	2.8052	2.83905	S	3	___1	1	117,17	473	DEPPS(1)EGEAEEEEKEKEEGEEEEGAEEEEAAK	UID1047	1
P08551	Nefl	Neurofilament light polypeptide (NF-L) (68 kDa neurofilament protein) (Neurofilament triplet L protein)	EEDTKESEEEEKKEESAGEEQVAKKKD____	-1.93645	-1.97684	-2.27584	-2.65985	-1.9914	-2.39122	-2.06072	-1.77896	S	2	___1	1	58,158	532	KEES(1)AGEEQVAK	UID1048	1
P08553	Nefm	Neurofilament medium polypeptide (NF-M) (160 kDa neurofilament protein) (Neurofilament 3) (Neurofilament triplet M protein)	KEEKPKDVADKKKAESPVKEKAVEEVITISK	1.35683	1.64679	2.45353	1.81355	1.64563	0.664382	1.49567	0.90755	S	3	___1	1	116,84	669	KAES(1)PVKEK	UID1055	1
P08553	Nefm	Neurofilament medium polypeptide (NF-M) (160 kDa neurofilament protein) (Neurofilament 3) (Neurofilament triplet M protein)	EEGQEEEEEEDEGVKSDQAEEGGSEKEGSSE	1.65458	2.60738	1.72536	1.61344	2.11537	1.59486	2.53567	1.96458	S	4	___1	1	70,515	537	EEEEEGEKEEEEEGQEEEEEEDEGVKS(1)DQAEEGGS(1)EK	UID1056	1;2
P08553	Nefm	Neurofilament medium polypeptide (NF-M) (160 kDa neurofilament protein) (Neurofilament 3) (Neurofilament triplet M protein)	EEDEGVKSDQAEEGGSEKEGSSEKDEGEQEE	-2.62671	0.714793	0.153476	-0.356756	0.525905	-1.40727	0.309966	0.181037	S	4	___1	1	70,515	545	EEEEEGEKEEEEEGQEEEEEEDEGVKS(1)DQAEEGGS(1)EK	UID1057	1;2
P08553	Nefm	Neurofilament medium polypeptide (NF-M) (160 kDa neurofilament protein) (Neurofilament 3) (Neurofilament triplet M protein)	GREEEKGVVTNGLDVSPAEEKKGEDSSDDKV	-0.216494	-0.412786	-0.416345	-0.683787	-0.00576823	-1.00962	-3.00992	-0.503236	S	2	___1	1	217,48	769	GVVTNGLDVS(1)PAEEK	UID1058	1
P08553	Nefm	Neurofilament medium polypeptide (NF-M) (160 kDa neurofilament protein) (Neurofilament 3) (Neurofilament triplet M protein)	VKSDQAEEGGSEKEGSSEKDEGEQEEEEGET	3.58742	4.11759	4.17633	4.3017	3.99815	3.73345	4.18901	3.61215	S	3	___1	1	269,59	550	EGS(1)S(1)EKDEGEQEEEEGETEAEGEGEEAEAKEEK	UID1061	1;2
P08553	Nefm	Neurofilament medium polypeptide (NF-M) (160 kDa neurofilament protein) (Neurofilament 3) (Neurofilament triplet M protein)	KSDQAEEGGSEKEGSSEKDEGEQEEEEGETE	4.54762	4.99239	5.20367	5.18651	4.87852	4.75669	5.27781	4.60513	S	3	___1	1	269,59	551	EGS(1)S(1)EKDEGEQEEEEGETEAEGEGEEAEAKEEK	UID1062	1;2
P08553	Nefm	Neurofilament medium polypeptide (NF-M) (160 kDa neurofilament protein) (Neurofilament 3) (Neurofilament triplet M protein)	NGLDVSPAEEKKGEDSSDDKVVVTKKVEKIT	-2.50714	-2.04781	-2.60022	-3.0059	-2.52286	-2.58822	-2.49139	-2.04408	S	2	___1	0,925299	98,169	779	KGEDS(0.925)S(0.075)DDKVVVTK	UID1064	1
P08553	Nefm	Neurofilament medium polypeptide (NF-M) (160 kDa neurofilament protein) (Neurofilament 3) (Neurofilament triplet M protein)	SLLNGGSGGDYKLSRSNEKEQLQGLNDRFAG	-2.23972	-1.07813	-1.27508	-1.46822	-0.945943	-1.29688	-2.67406	-1.49023	S	3	___1	1	224,53	97	S(1)NEKEQLQGLNDRFAGYIEK	UID1065	1
P08553	Nefm	Neurofilament medium polypeptide (NF-M) (160 kDa neurofilament protein) (Neurofilament 3) (Neurofilament triplet M protein)	AKEEIAEYRRQLQSKSIELESVRGTKESLER	-2.62928	-1.1454	-1.39831	-1.03775	-0.739829	-0.966533	-1.19413	-0.772098	S	2	___1	1	128,28	326	S(1)IELESVR	UID1067	1
P08553	Nefm	Neurofilament medium polypeptide (NF-M) (160 kDa neurofilament protein) (Neurofilament 3) (Neurofilament triplet M protein)	IKVEKPEKAKSPMPKSPVEEVKPKPEAKAGK	2.95643	3.63958	2.88177	3.21605	3.50571	2.40101	3.36287	3.29744	S	3	___1	1	32,55	610	S(1)PVEEVKPKPEAK	UID1068	1
P08553	Nefm	Neurofilament medium polypeptide (NF-M) (160 kDa neurofilament protein) (Neurofilament 3) (Neurofilament triplet M protein)	RRVTETRSSFSRVSGSPSSGFRSQSWSRGSP	1.76521	2.50836	2.55799	1.9236	2.47187	1.95011	2.15237	2.36959	S	2	___1	0,999999	192,44	30	VSGS(1)PSSGFR	UID1070	1
B1AXF5	Alpl	Alkaline phosphatase (EC 3.1.3.1) (Fragment)	VALSKTYNTNAQVPDSAGTATAYLCGVKANE	-1.72206	-1.29775	-1.39711	-1.14787	-1.11151	-3.4294	-1.33898	-0.879466	S	3	___1	0,992654	121,72	110	TYNTNAQVPDS(0.993)AGT(0.006)AT(0.001)AYLCGVK	UID1077	1
P09405	Ncl	Nucleolin (Protein C23)	NSRSQPSKTLFVKGLSEDTTEETLKESFEGS	-0.854053	-1.06359	-0.81162	-0.817382	-0.941888	-0.57096	-1.08964	-0.604059	S	3	___1	1	221,6	577	GLS(1)EDTTEETLKESFEGSVR	UID1081	1
P09405	Ncl	Nucleolin (Protein C23)	PAKGAKNGKNAKKEDSDEDEDEEDEDDSDED	0.75043	-0.203688	0.678859	0.44785	0.563218	0.757234	0.556136	0.170986	S	4	___1	1	163,19	145	NAKKEDS(1)DEDEDEEDEDDS(1)DEDEDDEEEDEFEPPIVK	UID1082	1;2
P09405	Ncl	Nucleolin (Protein C23)	SKKVRAARTLLAKNLSFNITEDELKEVFEDA	-1.10482	-1.22084	-1.33007	-0.635615	-0.950455	-0.911045	-1.26861	-0.978102	S	2	___1	1	237,41	403	NLS(1)FNITEDELK	UID1084	1
P09411	Pgk1	Phosphoglycerate kinase 1 (EC 2.7.2.3)	FLMKKELNYFAKALESPERPFLAILGGAKVA	1.34831	1.50552	1.50187	1.6641	1.18032	1.45593	1.2792	0.840188	S	3	___1	1	150,65	203	ALES(1)PERPFLAILGGAK	UID1085	1
P09470	Ace	Angiotensin-converting enzyme (ACE) (EC 3.2.1.-) (EC 3.4.15.1) (Dipeptidyl carboxypeptidase I) (Kininase II) (CD antigen CD143) [Cleaved into: Angiotensin-converting enzyme, soluble form]	NHHSLRRPHRGPQFGSEVELRHS________	-0.109254	1.00261	1.3396	1.30323	0.794239	-0.807005	0.865556	-2.59031	S	4	___1	1	99,392	1305	RPHRGPQFGS(1)EVELR	UID1087	1
P09528	Fth1	Ferritin heavy chain (Ferritin H subunit) (EC 1.16.3.1) [Cleaved into: Ferritin heavy chain, N-terminally processed]	___________MTTASPSQVRQNYHQDAEAA	2.03042	1.96065	2.97812	2.41954	1.62565	2.28362	1.2561	1.66578	S	2	___1	0,999555	149,33	5	TTAS(1)PSQVR	UID1088	1
B1AZ42	Chmp6	Charged multivesicular body protein 6 (Fragment)	LQVGNECLNKMHQVMSIEEVERILDETQEAV	-0.944143	-1.30878	-0.439393	-1.45259	-1.33548	-0.790828	-1.02972	-0.718136	S	3	___1	1	76,391	33	MHQVMS(1)IEEVER	UID1092	1
D3Z5R4	Wipf3	WAS/WASL-interacting protein family member 3	PPPLPPASPIKAQLVSPPAPPTKVNPSVVPP	-0.658355	-0.195284	0.124901	0.0537814	-0.798735	-0.589626	-0.0984055	-0.591477	S	2	___1	1	164,53	211	AQLVS(1)PPAPPTK	UID1097	1
P0C7M9	Clec2l	C-type lectin domain family 2 member L	EAEARGPEGLLRRSGSGYEGSTSWKAALEDT	-0.394626	0.160505	0.386884	-0.939179	0.417247	-0.510861	0.523053	-0.0680319	S	2	___1	0,999987	172,76	47	SGS(1)GYEGSTSWK	UID1099	1;2
P0C7M9	Clec2l	C-type lectin domain family 2 member L	GPEGLLRRSGSGYEGSTSWKAALEDTTTRLL	-2.33138	-1.6519	-1.39684	-2.80262	-1.41989	-1.62045	-1.72058	-1.44792	S	2	___1	0,947016	184,76	52	S(0.012)GS(0.988)GYEGS(0.947)T(0.048)S(0.005)WK	UID1100	1;2
P0C7M9	Clec2l	C-type lectin domain family 2 member L	PPPAARPAPAAPRPRSPAEAEARGPEGLLRR	0.200185	0.501036	1.34425	0.352051	0.714297	0.508096	0.559802	0.781393	S	3	___1	1	123,59	29	S(1)PAEAEARGPEGLLRR	UID1101	1
P0DP28	Calm3	Calmodulin-3	PEFLTMMARKMKDTDSEEEIREAFRVFDKDG;PEFLTMMSRKMKDTDSEEEIREAFRVFDKDG	-0.671031	-1.06117	-1.8867	-1.09359	-1.2053	-2.19421	-1.02501	-1.52023	S	3	___1	0,999739	147,6	82	MKDTDS(1)EEEIREAFR	UID1102	1
P10518	Alad	Delta-aminolevulinic acid dehydratase (ALADH) (EC 4.2.1.24) (Porphobilinogen synthase)	FASCFYGPFRDAAQSSPAFGDRRCYQLPPGA	-1.41805	-0.50161	-1.45709	-0.68048	-1.3069	-0.183949	-1.92989	-0.751765	S	2	___1	0,994249	186,51	215	DAAQS(0.006)S(0.994)PAFGDRR	UID1103	1
P11499	Hsp90ab1	Heat shock protein HSP 90-beta (Heat shock 84 kDa) (HSP 84) (HSP84) (Tumor-specific transplantation 84 kDa antigen) (TSTA)	EDKEDEEKPKIEDVGSDEEDDSGKDKKKKTK	3.63664	2.76303	2.28874	2.69758	3.15525	1.62485	3.34212	1.91345	S	2	___1	1	184,2	255	IEDVGS(1)DEEDDS(1)GKDKK	UID1163	1;2
A2A9Z1	Dmd	Dystrophin (Dystrophin Dp71a)	GTTVSSPSTSLQRSDSSQPMLLRVVGSQTSE	-0.887153	-0.653683	-1.21269	-0.60812	-0.774093	-1.05206	-0.68886	-0.216275	S	2	___1	0,999325	129,39	542	SDS(0.999)SQPMLLR	UID1166	1
P11798	Camk2a	Calcium/calmodulin-dependent protein kinase type II subunit alpha (CaM kinase II subunit alpha) (CaMK-II subunit alpha) (EC 2.7.11.17)	HRLYQQIKAGAYDFPSPEWDTVTPEAKDLIN	1.78799	1.71111	1.54885	1.75751	1.1151	1.91066	1.65534	1.85486	S	2	___1	1	323,69	234	AGAYDFPS(1)PEWDTVTPEAK	UID1168	1
P11798	Camk2a	Calcium/calmodulin-dependent protein kinase type II subunit alpha (CaM kinase II subunit alpha) (CaMK-II subunit alpha) (EC 2.7.11.17)	GKSGGNKKNDGVKESSESTNTTIEDEDTKVR	-0.793116	2.46175	2.34159	1.97735	1.80595	2.68359	2.7396	2.21567	S	2	___1	0,999322	178,68	331	ES(0.001)S(0.999)ESTNTTIEDEDTK	UID1170	1;2
P11798	Camk2a	Calcium/calmodulin-dependent protein kinase type II subunit alpha (CaM kinase II subunit alpha) (CaMK-II subunit alpha) (EC 2.7.11.17)	SGGNKKNDGVKESSESTNTTIEDEDTKVRKQ	1.24256	-2.0133	1.81108	1.13704	0.67723	1.87513	-2.42519	1.70747	S	2	___1	0,999956	396,21	333	ESSES(1)TNTTIEDEDTKVR	UID1171	1;2
P11798	Camk2a	Calcium/calmodulin-dependent protein kinase type II subunit alpha (CaM kinase II subunit alpha) (CaMK-II subunit alpha) (EC 2.7.11.17)	VEGLDFHRFYFENLWSRNSKPVHTTILNPHI	0.262541	0.827582	0.0462035	0.443438	0.147505	0.879371	0.662435	0.246253	S	2	___1	1	220,5	404	FYFENLWS(1)R	UID1172	1
P11798	Camk2a	Calcium/calmodulin-dependent protein kinase type II subunit alpha (CaM kinase II subunit alpha) (CaMK-II subunit alpha) (EC 2.7.11.17)	SKRITAAEALKHPWISHRSTVASCMHRQETV	1.31288	1.23765	2.24556	2.27321	1.93947	2.69105	1.72956	0.920735	S	4	___1	1	102,73	272	RIT(1)AAEALKHPWIS(1)HR	UID1173	1;2
P11798	Camk2a	Calcium/calmodulin-dependent protein kinase type II subunit alpha (CaM kinase II subunit alpha) (CaMK-II subunit alpha) (EC 2.7.11.17)	ITAAEALKHPWISHRSTVASCMHRQETVDCL	0.575083	0.527804	-0.208105	0.367382	-0.769055	0.882736	-0.642559	-0.294469	S	2	___1	0,995284	169,92	275	S(0.995)T(0.005)VASCMHR	UID1174	1;2
P11881	Itpr1	Inositol 1,4,5-trisphosphate receptor type 1 (IP3 receptor isoform 1) (IP3R 1) (InsP3R1) (Inositol 1,4,5-trisphosphate-binding protein P400) (Protein PCD-6) (Purkinje cell protein 1) (Type 1 inositol 1,4,5-trisphosphate receptor) (Type 1 InsP3 receptor)	ALNWRLSARNAARRDSVLAASRDYRNIIERL	-2.38698	0.417669	-1.10607	-3.41308	-2.065	1.58796	-0.737812	-0.0083062	S	2	___1	1	167,18	1588	RDS(1)VLAASR	UID1178	1
P11983	Tcp1	T-complex protein 1 subunit alpha (TCP-1-alpha) (CCT-alpha) (Tailless complex polypeptide 1A) (TCP-1-A) (Tailless complex polypeptide 1B) (TCP-1-B)	DLIKLHPESKDDKHGSYENAVHSGALDD___	-0.711661	-0.911872	-0.537635	-0.671356	-0.350488	-0.473788	-0.691415	-1.07121	S	3	___1	1	144,44	544	DDKHGS(1)YENAVHSGALDD	UID1181	1
P12382	Pfkl	ATP-dependent 6-phosphofructokinase, liver type (ATP-PFK) (PFK-L) (EC 2.7.1.11) (6-phosphofructokinase type B) (Phosphofructo-1-kinase isozyme B) (PFK-B) (Phosphohexokinase)	DYVSGELEHVTRRTLSIDKGF__________	3.18552	3.43851	3.37594	3.56926	3.10804	3.16078	3.16844	3.10038	S	1	___1	1	155,11	775	TLS(1)IDKGF	UID1184	1
P12961	Scg5	Neuroendocrine protein 7B2 (Secretogranin V) (Secretogranin-5) (Secretory granule endocrine protein I) [Cleaved into: N-terminal peptide; C-terminal peptide]	KRLDNVVAKKSVPHFSEEEKEAE________	1.54148	0.707494	0.928484	0.644891	1.56471	0.987528	0.810274	0.64091	S	2	___1	1	159,6	205	SVPHFS(1)EEEKEAE	UID1188	1
P13595	Ncam1	Neural cell adhesion molecule 1 (N-CAM-1) (NCAM-1) (CD antigen CD56)	GKDMEEGKAAFSKDESKEPIVEVRTEEERTP	5.94634	6.41417	7.06674	5.90171	6.37636	5.50764	6.54286	6.16109	S	3	___1	1	50,874	774	DES(1)KEPIVEVR	UID1191	1;2
P13595	Ncam1	Neural cell adhesion molecule 1 (N-CAM-1) (NCAM-1) (CD antigen CD56)	SKASPAPTPTPAGAASPLAAVAAPATDAPQA	0.761903	0.569177	1.37317	0.55367	1.23879	-0.0845616	0.986394	0.678472	S	2	___1	1	334,8	958	ASPAPTPTPAGAAS(1)PLAAVAAPATDAPQAK	UID1194	1;2
P13595	Ncam1	Neural cell adhesion molecule 1 (N-CAM-1) (NCAM-1) (CD antigen CD56)	PGTVKNPPEAATAPASPKSKAATTNPSQGED	1.80649	1.28563	2.24895	1.075	2.42915	1.24753	2.04357	1.50433	S	2	___1	1	333,25	1005	GPDPEPTQPGTVKNPPEAATAPAS(1)PK	UID1196	1
P13595	Ncam1	Neural cell adhesion molecule 1 (N-CAM-1) (NCAM-1) (CD antigen CD56)	SNLSSTVLANQGAVLSPSTPASAGETSKAPP	0.149133	0.0557037	0.350994	-1.90832	0.641829	-0.869141	0.354745	0.70998	S	3	___1	0,935332	157,11	926	VAPLVDLSDTPTSAPSASNLSSTVLANQGAVLS(0.935)PS(0.051)T(0.012)PAS(0.001)AGETSK	UID1200	1;2
P14152	Mdh1	Malate dehydrogenase, cytoplasmic (EC 1.1.1.37) (Cytosolic malate dehydrogenase)	TVQQRGAAVIKARKLSSAMSAAKAIADHIRD	1.15901	2.99158	1.28427	1.13452	0.0692103	3.2708	1.5868	2.6972	S	2	___1	0,996496	171,95	241	KLS(0.996)S(0.004)AMSAAK	UID1205	1
P14602	Hspb1	Heat shock protein beta-1 (HspB1) (Growth-related 25 kDa protein) (Heat shock 25 kDa protein) (HSP 25) (Heat shock 27 kDa protein) (HSP 27) (p25)	TLAAPAFSRALNRQLSSGVSEIRQTADRWRV	-0.339941	-2.00348	-0.811471	-0.439541	-2.84255	-0.569889	-0.189821	-2.06012	S	2	___1	0,99999	155,98	86	QLS(1)SGVSEIR	UID1209	1
P14602	Hspb1	Heat shock protein beta-1 (HspB1) (Growth-related 25 kDa protein) (Heat shock 25 kDa protein) (HSP 25) (Heat shock 27 kDa protein) (HSP 27) (p25)	_MTERRVPFSLLRSPSWEPFRDWYPAHSRLF	1.05074	0.264731	0.564743	1.10958	0.513603	0.94863	0.857952	-1.18724	S	3	___1	0,999967	160,67	15	SPS(1)WEPFRDWYPAHSR	UID1210	1
P14873	Map1b	Microtubule-associated protein 1B (MAP-1B) (MAP1(X)) (MAP1.2) [Cleaved into: MAP1B heavy chain; MAP1 light chain LC1]	EEDMDDVLEKGEAEQSEEEGEEEDKAEDARE	2.8981	2.29969	2.32129	2.68537	2.21503	2.27148	2.52914	1.92141	S	3	___1	1	55,985	1013	GEAEQS(1)EEEGEEEDKAEDAR	UID1215	1
P14873	Map1b	Microtubule-associated protein 1B (MAP-1B) (MAP1(X)) (MAP1.2) [Cleaved into: MAP1B heavy chain; MAP1 light chain LC1]	ASGSASKHSPTEDDESAKAEADVHLKEKRES	-0.45169	-0.0921889	-0.0285139	-0.514142	-0.095495	0.125764	-0.0673666	-0.819004	S	4	___1	1	138,35	974	HSPTEDDES(1)AKAEADVHLK	UID1220	1;2
P14873	Map1b	Microtubule-associated protein 1B (MAP-1B) (MAP1(X)) (MAP1.2) [Cleaved into: MAP1B heavy chain; MAP1 light chain LC1]	FEFSEAKDENERASLSPMDEPVPDSESPVEK	1.95744	1.50017	1.48248	1.76812	1.33721	1.61216	1.74051	1.19345	S	2	___1	0,999707	284,07	1373	ASLS(1)PMDEPVPDSESPVEK	UID1224	1;2
P14873	Map1b	Microtubule-associated protein 1B (MAP-1B) (MAP1(X)) (MAP1.2) [Cleaved into: MAP1B heavy chain; MAP1 light chain LC1]	RASLSPMDEPVPDSESPVEKVLSPLRSPPLL	3.60617	3.4244	3.6812	3.71492	3.41198	3.62422	3.66027	-3.11287	S	3	___1	0,999125	216,8	1384	AS(0.082)LS(0.918)PMDEPVPDS(0.001)ES(0.999)PVEKVLSPLR	UID1226	1;2
P14873	Map1b	Microtubule-associated protein 1B (MAP-1B) (MAP1(X)) (MAP1.2) [Cleaved into: MAP1B heavy chain; MAP1 light chain LC1]	PDSESPVEKVLSPLRSPPLLGSESPYEDFLS	1.50508	1.31089	0.896753	0.925384	1.39232	1.57565	1.53586	0.95027	S	2	___1	1	294,93	1395	S(1)PPLLGSESPYEDFLSADSK	UID1228	1;2
P14873	Map1b	Microtubule-associated protein 1B (MAP-1B) (MAP1(X)) (MAP1.2) [Cleaved into: MAP1B heavy chain; MAP1 light chain LC1]	EPEPSGSIGNPAASTSPSLSHRFLDSKFYLL	4.93184	5.13047	5.33034	5.27704	4.89317	4.74245	5.14408	4.58119	S	4	___1	0,848785	153,86	25	ATVVVEATEPEPSGSIGNPAAS(0.002)T(0.08)S(0.849)PS(0.053)LS(0.017)HR	UID1231	1
P14873	Map1b	Microtubule-associated protein 1B (MAP-1B) (MAP1(X)) (MAP1.2) [Cleaved into: MAP1B heavy chain; MAP1 light chain LC1]	GDFNYAYQKPENAAGSPDEEDYDYESQEKTI	4.40197	3.84072	4.30569	4.85606	4.40332	4.34942	4.3542	3.73345	S	3	___1	1	515,92	1877	TPGDFNYAYQKPENAAGS(1)PDEEDYDYESQEK	UID1232	1
P14873	Map1b	Microtubule-associated protein 1B (MAP-1B) (MAP1(X)) (MAP1.2) [Cleaved into: MAP1B heavy chain; MAP1 light chain LC1]	PRDVMSDETNNEETESPSQEFVNITKYESSL	1.79231	1.25374	1.712	1.6996	1.4408	1.45297	1.4182	1.36473	S	2	___1	0,999975	448,85	1151	DVMSDETNNEETES(1)PSQEFVNITK	UID1234	1;2
P14873	Map1b	Microtubule-associated protein 1B (MAP-1B) (MAP1(X)) (MAP1.2) [Cleaved into: MAP1B heavy chain; MAP1 light chain LC1]	DATDGKDYNASASTISPPSSMEEDKFSKSAL	0.400953	-0.321861	0.16816	0.511412	0.280215	0.366722	-0.447699	-0.41043	S	3	___1	0,9999	239,22	1204	TDATDGKDYNASASTIS(1)PPSSMEEDKFSK	UID1236	1;2
P14873	Map1b	Microtubule-associated protein 1B (MAP-1B) (MAP1(X)) (MAP1.2) [Cleaved into: MAP1B heavy chain; MAP1 light chain LC1]	SLASEKVQSLEGEKLSPKSDISPLTPRESSP	1.92495	1.73963	2.06097	2.11086	1.83381	1.65726	1.95897	0.788272	S	2	___1	1	108,96	1775	VQS(1)LEGEKLS(1)PK	UID1240	1;2
P14873	Map1b	Microtubule-associated protein 1B (MAP-1B) (MAP1(X)) (MAP1.2) [Cleaved into: MAP1B heavy chain; MAP1 light chain LC1]	LSPKSDISPLTPRESSPLYSPGFSDSTSAAK	3.65245	3.46361	-2.66676	3.77718	3.55052	-2.74554	3.43639	3.24313	S	2	___1	0,998298	236,27	1789	ES(0.002)S(0.998)PLYS(1)PGFSDSTSAAK	UID1243	1;2
P14873	Map1b	Microtubule-associated protein 1B (MAP-1B) (MAP1(X)) (MAP1.2) [Cleaved into: MAP1B heavy chain; MAP1 light chain LC1]	TSAAKETAAAHQASSSPPIDAATAEPYGFRS	3.81576	3.50301	4.39139	3.86244	3.56866	3.88602	3.89031	2.9518	S	2	___1	0,956658	455,2	1815	ETAAAHQAS(0.011)S(0.032)S(0.957)PPIDAATAEPYGFR	UID1246	1;2
P14873	Map1b	Microtubule-associated protein 1B (MAP-1B) (MAP1(X)) (MAP1.2) [Cleaved into: MAP1B heavy chain; MAP1 light chain LC1]	AEADVHLKEKRESVVSGDDRAEEDMDDVLEK	-2.45919	-1.41224	-1.03361	-1.93998	-3.2666	-1.23985	-1.51904	-1.65512	S	2	___1	1	122,39	992	RES(1)VVS(1)GDDRAEEDMDDVLEK	UID1248	1;2
P14873	Map1b	Microtubule-associated protein 1B (MAP-1B) (MAP1(X)) (MAP1.2) [Cleaved into: MAP1B heavy chain; MAP1 light chain LC1]	YVIQKETEVSKGSAESPDEGITTTEGEGECE	1.15674	0.598402	0.679497	0.968623	-2.00825	0.543409	0.698744	0.403476	S	4	___1	0,996721	90,935	888	ET(0.089)EVS(0.482)KGS(0.431)AES(0.997)PDEGITTTEGEGECEQTPEELEPVEK	UID1251	1;2
P14873	Map1b	Microtubule-associated protein 1B (MAP-1B) (MAP1(X)) (MAP1.2) [Cleaved into: MAP1B heavy chain; MAP1 light chain LC1]	DIEKFEDEGAGFEESSETGDYEEKAETEEAE	0.758029	-0.0639325	0.178191	0.482308	0.450045	0.608419	0.454002	0.16494	S	3	___1	0,995849	128,36	934	QGVDDIEKFEDEGAGFEES(0.998)S(0.996)ET(0.006)GDYEEK	UID1253	1;2
P14873	Map1b	Microtubule-associated protein 1B (MAP-1B) (MAP1(X)) (MAP1.2) [Cleaved into: MAP1B heavy chain; MAP1 light chain LC1]	NSMLQRKIAELEEERSQGSTSNSDWMKNLIS	-1.62595	-2.19446	-1.58073	-1.93821	-1.71724	-1.55719	-3.05689	-2.29681	S	3	___1	1	191,92	336	KIAELEEERS(1)QGS(0.952)T(0.043)S(0.005)NSDWMK	UID1256	1;2
P14873	Map1b	Microtubule-associated protein 1B (MAP-1B) (MAP1(X)) (MAP1.2) [Cleaved into: MAP1B heavy chain; MAP1 light chain LC1]	LQRKIAELEEERSQGSTSNSDWMKNLISPDL	1.01712	0.583327	0.61337	0.536728	0.981819	1.08875	-2.0275	0.172455	S	2	___1	0,999526	169,46	339	SQGS(1)TSNSDWMK	UID1257	1;2
P14873	Map1b	Microtubule-associated protein 1B (MAP-1B) (MAP1(X)) (MAP1.2) [Cleaved into: MAP1B heavy chain; MAP1 light chain LC1]	IAELEEERSQGSTSNSDWMKNLISPDLGVVF	1.08688	0.525887	0.594521	0.648843	0.725028	0.759345	1.09651	0.516729	S	2	___1	1	235,44	343	IAELEEERS(0.705)QGS(0.291)T(0.005)SNS(1)DWMK	UID1258	1;2
P14873	Map1b	Microtubule-associated protein 1B (MAP-1B) (MAP1(X)) (MAP1.2) [Cleaved into: MAP1B heavy chain; MAP1 light chain LC1]	QSALALDERKLGGDVSPTQIDVSQFGSFKED	0.632343	0.548636	-0.200327	0.646922	0.406886	-0.195583	-0.546509	-0.166704	S	2	___1	0,999989	212,9	1497	LGGDVS(1)PTQIDVSQFGSFK	UID1259	1;2
P14873	Map1b	Microtubule-associated protein 1B (MAP-1B) (MAP1(X)) (MAP1.2) [Cleaved into: MAP1B heavy chain; MAP1 light chain LC1]	DVSDERLSPAKSPSLSPSPPSPIEKTPLGER	-2.75119	-1.20363	-1.10403	-0.803079	-1.42431	-1.54087	-0.446581	-1.14661	S	2	___1	0,999591	180,46	1255	SPSLS(1)PS(0.006)PPS(0.994)PIEK	UID1264	1;2
P14873	Map1b	Microtubule-associated protein 1B (MAP-1B) (MAP1(X)) (MAP1.2) [Cleaved into: MAP1B heavy chain; MAP1 light chain LC1]	RLSPAKSPSLSPSPPSPIEKTPLGERSVNFS	-0.396993	-0.544215	-0.20384	-0.213448	-0.861766	-0.623908	-0.365426	-1.2423	S	2	___1	1	293,04	1260	SPS(0.031)LS(0.969)PSPPS(1)PIEKTPLGER	UID1266	1;2
P14873	Map1b	Microtubule-associated protein 1B (MAP-1B) (MAP1(X)) (MAP1.2) [Cleaved into: MAP1B heavy chain; MAP1 light chain LC1]	SFKEDTKMSISEGTVSDKSATPVDEGVAEDT	-0.3022	-0.667998	-1.07999	-1.05251	-0.56499	-0.532698	-0.536764	-1.45699	S	2	___1	0,998197	109,15	1523	MSISEGT(0.002)VS(0.998)DK	UID1267	1
P14873	Map1b	Microtubule-associated protein 1B (MAP-1B) (MAP1(X)) (MAP1.2) [Cleaved into: MAP1B heavy chain; MAP1 light chain LC1]	PFEGKNGKQGFPDRESPVSDLTSTGLYQDKQ	3.44438	3.27859	2.9555	3.61133	3.32642	3.01244	3.34805	3.18086	S	3	___1	1	295,97	1438	QGFPDRES(1)PVSDLTSTGLYQDKQEEK	UID1270	1
P14873	Map1b	Microtubule-associated protein 1B (MAP-1B) (MAP1(X)) (MAP1.2) [Cleaved into: MAP1B heavy chain; MAP1 light chain LC1]	VQSLEGEKLSPKSDISPLTPRESSPLYSPGF	3.04757	2.5779	2.47878	2.63967	2.63272	2.48405	2.58731	2.28596	S	2	___1	1	205,59	1781	SDIS(1)PLTPR	UID1275	1;2
P14873	Map1b	Microtubule-associated protein 1B (MAP-1B) (MAP1(X)) (MAP1.2) [Cleaved into: MAP1B heavy chain; MAP1 light chain LC1]	HRSEQSSMSIEFGQESPEHSLAMDFSRQSPD	0.977629	0.668421	0.224218	0.484337	-0.121779	0.533855	0.0652355	-0.268083	S	2	___1	1	595,53	1649	SEQSSMSIEFGQES(1)PEHSLAMDFSR	UID1277	1;2
P14873	Map1b	Microtubule-associated protein 1B (MAP-1B) (MAP1(X)) (MAP1.2) [Cleaved into: MAP1B heavy chain; MAP1 light chain LC1]	SGPVKELEAERSLMSSPEDLTKDFEELKAEE	0.140079	0.063749	-0.100288	-0.193309	-0.0556859	0.58556	-0.0392213	-0.794581	S	2	___1	0,999999	129,34	829	SLMS(1)S(1)PEDLTK	UID1281	1;2
P14873	Map1b	Microtubule-associated protein 1B (MAP-1B) (MAP1(X)) (MAP1.2) [Cleaved into: MAP1B heavy chain; MAP1 light chain LC1]	ESESYSYETSTKTTRSPDTSAYCYETMEKIT	2.61833	2.0758	2.40939	2.53801	2.40145	2.23366	2.13375	2.1619	S	2	___1	1	278,39	2030	S(1)PDTSAYCYETMEK	UID1282	1
P14873	Map1b	Microtubule-associated protein 1B (MAP-1B) (MAP1(X)) (MAP1.2) [Cleaved into: MAP1B heavy chain; MAP1 light chain LC1]	VSPGVTQAVVEEHCASPEEKTLEVVSPSQSV	4.27486	4.11584	3.98835	4.30864	4.1611	4.1163	4.08654	3.74925	S	2	___1	1	399,15	1307	SVSPGVTQAVVEEHCAS(1)PEEK	UID1287	1;2
P14873	Map1b	Microtubule-associated protein 1B (MAP-1B) (MAP1(X)) (MAP1.2) [Cleaved into: MAP1B heavy chain; MAP1 light chain LC1]	EEHCASPEEKTLEVVSPSQSVTGSAGHTPYY	2.54465	-3.14095	2.25668	2.67062	2.29981	2.62509	2.58944	2.13945	S	3	___1	0,999969	245,24	1317	TLEVVS(1)PSQSVT(0.014)GS(0.986)AGHTPYYQSPTDEK	UID1288	1;2
P14873	Map1b	Microtubule-associated protein 1B (MAP-1B) (MAP1(X)) (MAP1.2) [Cleaved into: MAP1B heavy chain; MAP1 light chain LC1]	SQSVTGSAGHTPYYQSPTDEKSSHLPTEVTE	2.05043	1.41209	1.83579	2.1838	1.85504	-2.54185	1.85683	1.44888	S	3	___1	0,961189	159,2	1334	TLEVVSPSQSVTGSAGHTPYYQS(0.961)PT(0.039)DEK	UID1291	1;2
P14873	Map1b	Microtubule-associated protein 1B (MAP-1B) (MAP1(X)) (MAP1.2) [Cleaved into: MAP1B heavy chain; MAP1 light chain LC1]	CLVSSCEFKHPKTELSPSFINPNPLEWFAGE	0.452979	-2.71517	0.818892	0.203438	0.449931	0.0883891	0.528256	0.144931	S	3	___1	0,990169	286,42	2094	TELS(0.99)PS(0.009)FINPNPLEWFAGEEPTEESEKPLTQSGGAPPPSGGK	UID1292	1;2
P14873	Map1b	Microtubule-associated protein 1B (MAP-1B) (MAP1(X)) (MAP1.2) [Cleaved into: MAP1B heavy chain; MAP1 light chain LC1]	DVGGYYYEKTERTIKSPCDSGYSYETIEKTI	0.932002	0.254563	0.0298217	0.514222	0.79504	-0.0184906	0.02612	1.12694	S	2	___1	1	244,88	1911	TIKS(1)PCDSGYSYETIEK	UID1294	1
P15388	Kcnc1	Potassium voltage-gated channel subfamily C member 1 (NGK2) (Voltage-gated potassium channel subunit Kv3.1) (Voltage-gated potassium channel subunit Kv4)	LDNSADDADADGPGDSGDGEDELEMTKRLAL	-1.12104	-0.370419	0.00845236	-2.21029	-0.575502	-0.912687	-0.337911	-0.0192496	S	4	___1	0,999925	172,76	142	DAEEALDSFGGAPLDNSADDADADGPGDS(1)GDGEDELEMTKR	UID1305	1
P15388	Kcnc1	Potassium voltage-gated channel subfamily C member 1 (NGK2) (Voltage-gated potassium channel subunit Kv3.1) (Voltage-gated potassium channel subunit Kv4)	GEDELEMTKRLALSDSPDGRPGGFWRRWQPR	-2.05462	-1.24111	-0.486312	-2.67637	-2.20934	-1.55973	-1.02241	-1.57871	S	2	___1	1	39,685	160	LALS(1)DS(1)PDGRPGGFWR	UID1308	1;2
P15388	Kcnc1	Potassium voltage-gated channel subfamily C member 1 (NGK2) (Voltage-gated potassium channel subunit Kv3.1) (Voltage-gated potassium channel subunit Kv4)	LPGTRLAWLAEPDAHSHFDYDPRADEFFFDR	-1.20709	-0.874218	-0.553057	-1.29637	-0.413381	-0.874509	-0.876376	-0.500926	S	3	___1	0,999985	98,3	44	LAWLAEPDAHS(1)HFDYDPR	UID1309	1
P15920	Atp6v0a2	V-type proton ATPase 116 kDa subunit a2 (V-ATPase 116 kDa subunit a2) (Immune suppressor factor J6B7) (ISF) (Lysosomal H(+)-transporting ATPase V0 subunit a2) (ShIF) (Vacuolar proton translocating ATPase 116 kDa subunit a isoform 2)	CFGMSRSGYTLVRKDSEEEVSLLGNQDIEEG	0.378884	-0.0984043	0.696857	0.379866	0.532608	0.63913	0.511961	0.192043	S	2	___1	1	415,21	695	KDS(1)EEEVSLLGNQDIEEGNSR	UID1312	1
P16014	Chgb	Secretogranin-1 (Chromogranin-B) (CgB) (Secretogranin I) (SgI) [Cleaved into: CCB peptide; PE-11]	SAKKKDESVARADAHSMELEEKTHSREQSSQ	1.42046	2.04674	1.25171	-0.485501	-0.221169	1.82707	1.43448	1.29993	S	2	___1	1	46,457	220	ADAHS(1)MELEEK	UID1313	1;2
P16014	Chgb	Secretogranin-1 (Chromogranin-B) (CgB) (Secretogranin I) (SgI) [Cleaved into: CCB peptide; PE-11]	LHYRKKADEFPDFYDSEEQMGPHQEANDEKA	2.63619	2.08638	2.0297	2.25968	2.54639	1.99363	2.0174	1.35393	S	3	___1	1	69,482	626	ADEFPDFY(1)DS(1)EEQMGPHQEANDEKAR	UID1315	1;2
P16014	Chgb	Secretogranin-1 (Chromogranin-B) (CgB) (Secretogranin I) (SgI) [Cleaved into: CCB peptide; PE-11]	QTKVGNEKWTEGGGHSREGVDDQESLRPSNQ	2.45315	3.003	0.590449	0.639855	2.37986	2.76632	1.36641	1.99667	S	4	___1	1	182,73	129	WTEGGGHS(1)REGVDDQESLRPSNQQASK	UID1323	1
P16014	Chgb	Secretogranin-1 (Chromogranin-B) (CgB) (Secretogranin I) (SgI) [Cleaved into: CCB peptide; PE-11]	RLLRDPADASGTRWASSREDAGAPVEDSQGQ	2.29884	2.56427	2.16087	-2.479	2.7003	2.36285	2.20352	1.34636	S	2	___1	0,915885	387,3	99	WAS(0.916)S(0.084)REDAGAPVEDSQGQTK	UID1324	1
P16014	Chgb	Secretogranin-1 (Chromogranin-B) (CgB) (Secretogranin I) (SgI) [Cleaved into: CCB peptide; PE-11]	LLRDPADASGTRWASSREDAGAPVEDSQGQT	2.29884	2.56427	2.16087	-1.76488	2.7003	2.36285	2.20352	1.34636	S	2	___1	0,99123	446,4	100	WAS(0.009)S(0.991)REDAGAPVEDSQGQTK	UID1325	1
P16014	Chgb	Secretogranin-1 (Chromogranin-B) (CgB) (Secretogranin I) (SgI) [Cleaved into: CCB peptide; PE-11]	QGRWWQQEEQLGPEESREEVRFPDRQYEPYP	0.509759	-0.119693	-0.734059	0.243084	0.813364	0.0980137	-0.409133	-1.0209	S	4	___1	1	90,836	493	WWQQEEQLGPEES(1)REEVRFPDR	UID1326	1
P16054	Prkce	Protein kinase C epsilon type (EC 2.7.11.13) (nPKC-epsilon)	DQELKELENNIRKALSFDNRGEEHRASSATD	0.725106	1.52043	1.61437	0.184348	0.0612112	1.77111	0.261401	1.56593	S	3	___1	1	34,174	368	KALS(1)FDNRGEEHR	UID1327	1
P16054	Prkce	Protein kinase C epsilon type (EC 2.7.11.13) (nPKC-epsilon)	GEEHRASSATDGQLASPGENGEVRPGQAKRL	1.40128	2.02408	1.70698	0.610702	1.19112	2.12174	2.00699	1.5887	S	3	___1	1	246,44	388	ASSATDGQLAS(1)PGENGEVRPGQAK	UID1328	1
P16054	Prkce	Protein kinase C epsilon type (EC 2.7.11.13) (nPKC-epsilon)	EAIIKQINQEEFKGFSYFGEDLMP_______	0.288923	-0.323876	-0.0530185	-0.286552	0.250482	0.349512	0.139073	-0.53583	S	2	___1	1	222,45	729	QINQEEFKGFS(1)YFGEDLMP	UID1333	1
P16125	Ldhb	L-lactate dehydrogenase B chain (LDH-B) (EC 1.1.1.27) (LDH heart subunit) (LDH-H)	_____MATLKEKLIASVADDEAAVPNNKITV	-1.22258	-1.58554	-1.73055	-1.33741	-1.32174	-1.41973	-1.57568	-1.34719	S	2	___1	1	110,84	11	LIAS(1)VADDEAAVPNNK	UID1334	1
F8WHM3	Slc4a3	Anion exchange protein 3	PLPPGPPQKAKFSIGSDEDDSPGLPVKAPCA	0.289839	-0.150428	0.456351	-0.26142	0.400253	-0.271993	-0.832532	-0.385451	S	3	___1	0,999793	147,39	170	FSIGS(1)DEDDSPGLPVKAPCAK	UID1337	1;2
F8WHM3	Slc4a3	Anion exchange protein 3	RHLVKKPSRIQGGRGSPSGLAPILRRKKKKK	-0.898914	-1.12352	-0.477546	-1.67903	-1.12397	-1.42229	-1.38648	-2.52081	S	3	___1	0,994483	144,33	296	IQGGRGS(0.994)PS(0.006)GLAPILR	UID1340	1
F8WHM3	Slc4a3	Anion exchange protein 3	SKTPAWDPEKPSRSYSERDFEFHRHTSHHTH	-1.37828	-1.54355	-1.89825	-2.19895	-1.10229	-1.66076	-1.84332	-1.45837	S	3	___1	0,999645	105,14	67	SYS(1)ERDFEFHR	UID1343	1
P16330	Cnp	2',3'-cyclic-nucleotide 3'-phosphodiesterase (CNP) (CNPase) (EC 3.1.4.37)	RLDCAQLKEKNQWQLSADDLKKLKPGLEKDF	1.53264	1.6433	2.21802	1.94572	1.93052	1.13766	1.79879	1.70626	S	2	___1	1	207,34	169	NQWQLS(1)ADDLKK	UID1345	1
P16330	Cnp	2',3'-cyclic-nucleotide 3'-phosphodiesterase (CNP) (CNPase) (EC 3.1.4.37)	____________MNTSFTRKSHTFLPKLFFR	2.23583	2.45604	3.02421	2.67415	2.84736	2.4919	3.04442	-2.82415	S	2	___1	0,984157	99,257	4	MNT(0.01)S(0.984)FT(0.006)RK	UID1349	1
P16858	Gapdh	Glyceraldehyde-3-phosphate dehydrogenase (GAPDH) (EC 1.2.1.12) (Peptidyl-cysteine S-nitrosylase GAPDH) (EC 2.6.99.-)	YGYSNRVVDLMAYMASKE_____________	-2.01741	-2.24179	-2.26204	-1.60322	-2.31038	-1.83889	-1.62547	-2.41762	S	2	___1	1	99,481	331	VVDLMAYMAS(1)KE	UID1355	1
P17095	Hmga1	High mobility group protein HMG-I/HMG-Y (HMG-I(Y)) (High mobility group AT-hook protein 1) (High mobility group protein A1)	PKKLEKEEEEGISQESSEEEQ__________	-1.24405	-0.919665	-1.52654	-2.02521	-1.11084	-0.789953	-1.45169	-1.68874	S	2	___1	0,999998	219,35	102	KLEKEEEEGISQES(1)S(1)EEEQ	UID1361	1;2
P17182	Eno1	Alpha-enolase (EC 4.2.1.11) (2-phospho-D-glycerate hydro-lyase) (Enolase 1) (Non-neural enolase) (NNE)	ASEFYRSGKYDLDFKSPDDPSRYITPDQLAD	4.67681	4.2693	4.23899	4.70411	4.04481	4.45473	4.5842	3.91708	S	2	___1	1	341,83	263	SGKYDLDFKS(1)PDDPSR	UID1369	1
P17182	Eno1	Alpha-enolase (EC 4.2.1.11) (2-phospho-D-glycerate hydro-lyase) (Enolase 1) (Non-neural enolase) (NNE)	QAVEHINKTIAPALVSKKVNVVEQEKIDKLM	-3.20152	-1.97386	-2.41772	-1.67515	-1.86179	-2.1498	-1.73417	-2.21151	S	2	___1	1	100,93	79	TIAPALVS(1)K	UID1370	1
P17183	Eno2	Gamma-enolase (EC 4.2.1.11) (2-phospho-D-glycerate hydro-lyase) (Enolase 2) (Neural enolase) (Neuron-specific enolase) (NSE)	ASEFYRDGKYDLDFKSPADPSRYITGDQLGA	2.07225	1.49339	1.48572	2.10365	1.85875	1.7847	1.64315	1.72002	S	2	___1	1	236,03	263	DGKYDLDFKS(1)PADPSR	UID1372	1
P17183	Eno2	Gamma-enolase (EC 4.2.1.11) (2-phospho-D-glycerate hydro-lyase) (Enolase 2) (Neural enolase) (Neuron-specific enolase) (NSE)	______________MSIEKIWAREILDSRGN	-0.18874	-0.39858	-0.335074	-0.103546	-0.337128	-0.5045	-0.604203	-0.802069	S	2	___1	1	129,38	2	S(1)IEKIWAR	UID1373	1
P17426	Ap2a1	AP-2 complex subunit alpha-1 (100 kDa coated vesicle protein A) (Adaptor protein complex AP-2 subunit alpha-1) (Adaptor-related protein complex 2 subunit alpha-1) (Alpha-adaptin A) (Alpha1-adaptin) (Clathrin assembly protein complex 2 alpha-A large chain) (Plasma membrane adaptor HA2/AP2 adaptin alpha A subunit)	ILGEFGNLIAGDPRSSPPVQFSLLHSKFHLC	-1.38708	-1.71588	-1.32547	-1.32152	-1.24065	-1.35622	-2.388	-1.77052	S	2	___1	0,860292	90,444	518	S(0.14)S(0.86)PPVQFSLLHSK	UID1376	1
P17751	Tpi1	Triosephosphate isomerase (TIM) (EC 5.3.1.1) (Methylglyoxal synthase) (EC 4.2.3.3) (Triose-phosphate isomerase)	VNDGVAQSTRIIYGGSVTGATCKELASQPDV	-0.735842	-0.790696	-1.32411	-0.582069	-0.779009	-0.77503	-1.1519	-0.958422	S	2	___1	0,999382	161,76	212	IIYGGS(0.999)VT(0.001)GATCK	UID1378	1
P18581	Slc7a2	Cationic amino acid transporter 2 (CAT-2) (CAT2) (20.5) (Low affinity cationic amino acid transporter 2) (Solute carrier family 7 member 2) (T-cell early activation protein) (TEA)	EKSAMQANDHHQRNLSLPFILHEKTSEC___	-2.10472	-1.84104	-1.49605	-1.09147	-1.87082	-2.49875	-2.49725	-3.18055	S	2	___1	1	60,47	645	NLS(1)LPFILHEK	UID1379	1
B1AXN9	Rps6ka3	Non-specific serine/threonine protein kinase (EC 2.7.11.1)	KGAMAATYSALNRNQSPVLEPVGRSTLAQRR	-1.18161	-1.92636	-1.54948	-1.36179	-1.61634	-1.3673	-1.52048	-1.62427	S	2	___1	1	56,951	687	NQS(1)PVLEPVGR	UID1382	1
P18760	Cfl1	Cofilin-1 (Cofilin, non-muscle isoform)	_____________MASGVAVSDGVIKVFNDM	4.47268	4.02202	3.19184	3.73774	4.16356	3.10468	2.50174	4.88652	S	2	___1	1	217,35	3	AS(1)GVAVSDGVIKVFNDMK	UID1383	1
P18872	Gnao1	Guanine nucleotide-binding protein G(o) subunit alpha	FKNLHFRLFDVGGQRSERKKWIHCFEDVTAI	-1.17642	-1.25502	-0.850751	-1.94441	-0.938192	-1.55772	-1.47702	-1.35668	S	3	___1	1	53,136	207	LFDVGGQRS(1)ER	UID1385	1
P19246	Nefh	Neurofilament heavy polypeptide (NF-H) (200 kDa neurofilament protein) (Neurofilament triplet H protein)	RKLLEGEECRIGFGPSPFSLTEGLPKIPSIS	-1.05406	-1.30326	-1.90737	-1.65256	-0.906006	-1.80038	-1.25225	-1.0615	S	2	___1	0,999998	194,19	416	IGFGPS(1)PFSLTEGLPK	UID1393	1;2
P19246	Nefh	Neurofilament heavy polypeptide (NF-H) (200 kDa neurofilament protein) (Neurofilament triplet H protein)	GLPKIPSISTHIKVKSEEMIKVVEKSEKETV	-0.393241	-0.0843901	-0.587635	-0.742939	0.149728	-1.00478	-0.0770373	0.100649	S	3	___1	1	127,62	438	VKS(1)EEMIKVVEK	UID1395	1
P19246	Nefh	Neurofilament heavy polypeptide (NF-H) (200 kDa neurofilament protein) (Neurofilament triplet H protein)	EAKSPGEAKSPAEAKSPAEAKSPIEVKSPEK	-0.754654	1.24348	0.409515	0.527722	-0.990431	0.374224	0.430756	1.07454	S	2	___1	1	289,7	757	S(1)PAEAKS(1)PIEVKSPEK	UID1409	1;2
P19246	Nefh	Neurofilament heavy polypeptide (NF-H) (200 kDa neurofilament protein) (Neurofilament triplet H protein)	EAKSPAEAKSPAEAKSPIEVKSPEKAKTPVK	-1.20503	0.505752	-2.12736	-0.489631	-1.26342	0.200802	-1.79121	0.10255	S	2	___1	1	69,045	763	S(1)PAEAKS(1)PIEVK	UID1410	1;2
G3UY39	Nelfe	Negative elongation factor E (Fragment)	SSSGPASQGGVKRSLSEQPVVDTATATEQAK	-0.611787	-1.27856	-3.18544	-0.596871	-3.21279	-1.09817	-1.30536	-1.02977	S	2	___1	0,975085	152,32	51	S(0.025)LS(0.975)EQPVVDTATATEQAK	UID1434	1
P19973	Lsp1	Lymphocyte-specific protein 1 (52 kDa phosphoprotein) (pp52) (Lymphocyte-specific antigen WP34) (S37 protein)	ATESSGRTPKLSRQPSIELPSMAVASTKTLW	0.0594715	-0.752875	-0.785632	-0.180709	-0.754046	-0.675766	-1.01681	-1.44021	S	2	___1	0,932325	69,172	243	LS(0.067)RQPS(0.932)IELPS(0.001)MAVASTK	UID1437	1
P20357	Map2	Microtubule-associated protein 2 (MAP-2)	HWTSASLTEAAAHPHSPEMKDQGGAGEGLSR	-0.344632	-0.491387	-0.509016	0.165079	-0.83523	0.317088	-0.89084	-0.932102	S	4	___1	1	222,39	28	APHWTSASLTEAAAHPHS(1)PEMKDQGGAGEGLSR	UID1445	1;2
P20357	Map2	Microtubule-associated protein 2 (MAP-2)	HAKARVDHGAEIITQSPSRSSVASPRRLSNV	3.38934	5.02658	4.81905	4.80602	4.64217	5.07446	4.82342	4.05827	S	2	___1	0,999994	324,91	1783	ARVDHGAEIITQS(1)PSR	UID1446	1;2
P20357	Map2	Microtubule-associated protein 2 (MAP-2)	SYTPDHPSELPEEPSSPQERMFTIDPKVYGE	5.67729	5.67337	6.27488	6.17334	5.9108	6.31506	6.16186	5.70971	S	3	___1	0,950312	410,99	655	ASQPSPPAQEAGYSTLAQSYTPDHPSELPEEPS(0.05)S(0.95)PQER	UID1453	1;2
P20357	Map2	Microtubule-associated protein 2 (MAP-2)	EIEMAAEAQAEPKDGSPDAPATPEKEEVAFS	4.33352	4.2316	4.53925	4.72153	4.38772	4.8025	4.54306	3.95282	S	2	___1	1	261,46	1352	DGS(1)PDAPAT(1)PEKEEVAFSEYK	UID1455	1;2
P20357	Map2	Microtubule-associated protein 2 (MAP-2)	AALPLAAEETANLPPSPPPSPASEQTATVEE	1.59094	0.927723	1.22367	1.70007	1.59298	2.0658	1.47751	0.784021	S	4	___1	1	248,88	136	GEQEKEAQHKDQPAALPLAAEETANLPPS(1)PPPS(0.992)PAS(0.008)EQTATVEEDLLTASK	UID1458	1;2
P20357	Map2	Microtubule-associated protein 2 (MAP-2)	QPQPEAIVSEPAEVPSEEEEIEAGGEYDKLL	2.64574	2.31981	2.6707	2.64446	2.47569	2.93002	2.73818	2.53544	S	4	___1	1	263,29	1240	EESTETPDIPAIPSDVTQPQPEAIVSEPAEVPS(1)EEEEIEAGGEYDKLLFR	UID1462	1;2
P20357	Map2	Microtubule-associated protein 2 (MAP-2)	YDQASTKELITTKDTSPEKTEKGLSSVPEVA	2.42769	4.50666	2.958	2.67132	2.63637	4.41745	3.63339	4.00782	S	2	___1	0,998941	317,97	1013	ELITTKDT(0.001)S(0.999)PEKTEK	UID1463	1
P20357	Map2	Microtubule-associated protein 2 (MAP-2)	LTMESLKPDEGKKETSPETSLIQDEVALKLS	4.44925	4.57965	-2.63757	4.65591	4.36625	4.65428	4.82753	4.66772	S	2	___1	0,99666	131,4	1161	ET(0.003)S(0.997)PET(0.046)S(0.954)LIQDEVALK	UID1464	1;2
P20357	Map2	Microtubule-associated protein 2 (MAP-2)	DLSPLASDILTNTSGSMDEGDDYLPPTTPAV	3.8696	4.69679	4.09227	4.47556	4.30433	3.95406	4.26858	4.91111	S	3	___1	0,999556	273,71	739	GHDLSPLASDILTNTSGS(1)MDEGDDYLPPTTPAVEK	UID1468	1;2
P20357	Map2	Microtubule-associated protein 2 (MAP-2)	LSDSRGSAQESLDTISPKNQHDEKELQAKAS	3.06448	2.90264	2.59715	2.85687	2.81618	3.42798	3.36278	2.81111	S	1	___1	0,999903	119,99	608	GSAQESLDTIS(1)PK	UID1472	1;2
P20357	Map2	Microtubule-associated protein 2 (MAP-2)	YKKAELAKKSEVQAHSPSRKLILKPAIKYTR	1.80256	1.22018	-3.1919	-0.755057	1.28723	1.96655	1.66391	-2.68807	S	3	___1	0,989132	73,833	1485	KSEVQAHS(0.989)PS(0.011)R	UID1476	1
P20357	Map2	Microtubule-associated protein 2 (MAP-2)	LPEMLDLAGTRSRLASVSADAEVARRKSVPS	-0.632072	0.292103	-0.413993	0.0528541	-1.23073	0.879707	0.0381714	0.528225	S	2	___1	0,999991	110,38	823	LAS(1)VSADAEVAR	UID1477	1
P20357	Map2	Microtubule-associated protein 2 (MAP-2)	TETEPQTKLDEKSTVSIEEAVAKKEESFKLR	-0.359886	-0.825683	-0.145832	-0.629732	-0.604542	0.0565869	-0.047058	-0.67436	S	3	___1	0,999991	152,04	447	STVS(1)IEEAVAKKEESFK	UID1486	1
P20357	Map2	Microtubule-associated protein 2 (MAP-2)	AAGRVKDEFTAEKEASPPTSADKSRLSREFD	0.840739	2.2427	2.26597	2.20274	0.156339	2.88077	2.08468	2.33944	S	2	___1	0,999909	225,88	938	VKDEFTAEKEAS(1)PPTSADK	UID1492	1
P20444	Prkca	Protein kinase C alpha type (PKC-A) (PKC-alpha) (EC 2.7.11.13)	KFEKAKLGPVGNKVISPSEDRKQPSNNLDRV	0.779025	2.33949	0.293073	1.3408	-0.828419	0.831661	0.0188193	1.46676	S	2	___1	0,999998	144,77	319	VIS(1)PSEDR	UID1497	1
P20917	Mag	Myelin-associated glycoprotein (Siglec-4a)	YITQTRRKKNVTESSSFSGGDNPHVLYSPEF	4.61284	5.06381	5.19053	5.24328	5.48731	4.64542	5.0629	5.0606	S	2	___1	0,983381	322,4	547	NVTESS(0.017)S(0.983)FSGGDNPHVLYSPEFR	UID1500	1
P21619	Lmnb2	Lamin-B2	GRGKRRRLETEDTSGSPSRASRVSSGSRLAQ	-1.43494	1.00487	-0.575933	-1.94011	-1.80353	0.81015	-1.1748	-1.05365	S	2	___1	0,999943	244,57	427	RLETEDTSGS(1)PSR	UID1503	1
P22723	Gabrg2	Gamma-aminobutyric acid receptor subunit gamma-2 (GABA(A) receptor subunit gamma-2)	KDKDKKKKNPLLRMFSFKAPTIDIRPRSATI	-1.73695	-1.49377	-1.74593	-2.02257	-2.1295	-2.11297	-1.41782	-2.58874	S	3	___1	1	122,5	381	MFS(1)FKAPTIDIRPR	UID1512	1
P23242	Gja1	Gap junction alpha-1 protein (Connexin-43) (Cx43) (Gap junction 43 kDa heart protein)	IVDQRPSSRASSRASSRPRPDDLEI______	-2.77713	4.32884	5.27811	4.14922	4.18667	-2.22677	5.16297	-3.47159	S	2	___1	0,995103	137,95	373	AS(0.005)S(0.995)RPRPDDLEI	UID1517	1
P23242	Gja1	Gap junction alpha-1 protein (Connexin-43) (Cx43) (Gap junction 43 kDa heart protein)	GDRNNSSCRNYNKQASEQNWANYSAEQNRMG	1.17091	1.6839	2.78496	1.22943	2.0712	-0.024399	1.68137	1.83961	S	2	___1	1	381,72	306	QAS(1)EQNWANYSAEQNR	UID1524	1;2
P23242	Gja1	Gap junction alpha-1 protein (Connexin-43) (Cx43) (Gap junction 43 kDa heart protein)	RNYNKQASEQNWANYSAEQNRMGQAGSTISN	-0.83959	-2.84985	0.108852	-1.14433	-0.354381	-1.06206	-0.149672	-1.56044	S	2	___1	1	259,68	314	QASEQNWANYS(1)AEQNR	UID1525	1;2
P24547	Impdh2	Inosine-5'-monophosphate dehydrogenase 2 (IMP dehydrogenase 2) (IMPD 2) (IMPDH 2) (EC 1.1.1.205) (IMPDH-II)	FFSDGIRLKKYRGMGSLDAMDKHLSSQNRYF	0.557947	-0.407702	0.129593	0.463184	0.428344	0.161204	-0.112545	-0.466061	S	3	___1	1	94,632	416	GMGS(1)LDAMDKHLSSQNR	UID1538	1
A2A9P6	Cdk11b	Cyclin-dependent kinase 11B	EKVEERDLLSDLQDISDSERKTSSAESSSAE	-1.59417	-1.6626	-1.45579	-1.27942	-1.57132	-1.25885	-0.832036	-1.69588	S	2	___1	0,994985	173,03	236	DLLSDLQDIS(0.995)DS(0.005)ER	UID1540	1
P26231	Ctnna1	Catenin alpha-1 (102 kDa cadherin-associated protein) (Alpha E-catenin) (CAP102)	DSDFETEDFDVRSRTSVQTEDDQLIAGQSAR	2.47502	2.294	2.58119	1.71513	2.31968	2.30692	2.86407	1.70124	S	2	___1	0,997644	251,99	655	S(1)RT(0.001)S(0.998)VQT(0.001)EDDQLIAGQSAR	UID1550	1;2
P26231	Ctnna1	Catenin alpha-1 (102 kDa cadherin-associated protein) (Alpha E-catenin) (CAP102)	RKAVLMIRTPEELDDSDFETEDFDVRSRTSV	2.24344	1.96828	2.54779	2.21102	2.15206	2.2401	2.66502	2.14337	S	2	___1	1	327,77	641	TPEELDDS(1)DFETEDFDVR	UID1551	1;2
A0A087WP98	Ptma	Prothymosin alpha	______________MSDAAVDTSSEITTKDL	1.08121	1.24187	0.79971	1.25947	1.05484	0.386599	1.48449	1.12792	S	2	___1	1	167,32	2	S(1)DAAVDTSSEITTK	UID1559	1
Q80XR5	U2af2	U2 snRNP auxiliary factor large subunit	PLTRGAKEEHGGLIRSPRHEKKKKVRKYWDV	-2.49172	-1.0969	-1.09741	-2.43966	-2.7768	-0.969147	-1.35901	-1.0659	S	2	___1	1	49,354	79	GAKEEHGGLIRS(1)PR	UID1561	1
Q80XR5	U2af2	U2 snRNP auxiliary factor large subunit	______________MSDFDEFERQLNENKQE	1.71166	1.52325	1.45867	1.62274	1.75773	1.90483	1.65731	1.75574	S	2	___1	1	209,7	2	S(1)DFDEFERQLNENKQER	UID1562	1
P26443	Glud1	Glutamate dehydrogenase 1, mitochondrial (GDH 1) (EC 1.4.1.3)	NHVLSLSFPIRRDDGSWEVIEGYRAQHSQHR	-2.60295	-2.52246	-2.26579	-2.51388	-2.32219	-2.63741	-2.35771	-2.40943	S	2	___1	1	170,23	128	DDGS(1)WEVIEGYR	UID1563	1
P26645	Marcks	Myristoylated alanine-rich C-kinase substrate (MARCKS)	ASSTSSPKAEDGAAPSPSSETPKKKKKRFSF	2.30296	2.32834	1.31405	1.19788	1.85484	0.884415	2.33798	1.66845	S	2	___1	0,999435	149,99	138	AEDGAAPS(0.999)PS(0.055)S(0.635)ET(0.311)PK	UID1565	1;2
P26645	Marcks	Myristoylated alanine-rich C-kinase substrate (MARCKS)	SETPKKKKKRFSFKKSFKLSGFSFKKSKKES	0.22302	0.0442553	-0.493721	0.156864	0.0998813	0.73911	-0.661842	-0.803565	S	3	___1	1	62,799	156	FS(1)FKKS(1)FK	UID1571	1;2
P26645	Marcks	Myristoylated alanine-rich C-kinase substrate (MARCKS)	SFKLSGFSFKKSKKESGEGAEAEGATAEGAK	2.71885	2.19637	2.58757	2.57196	2.47521	3.13597	2.70544	2.91327	S	4	___1	0,999936	253,58	171	KES(1)GEGAEAEGATAEGAKDEAAAAAGGEGAAAPGEQAGGAGAEGAAGGEPR	UID1575	1
P26645	Marcks	Myristoylated alanine-rich C-kinase substrate (MARCKS)	KKRFSFKKSFKLSGFSFKKSKKESGEGAEAE	2.3161	2.12963	1.59316	2.81697	2.31877	2.1454	1.89729	2.7326	S	1	___1	1	141,02	163	LSGFS(1)FK	UID1577	1;2
P26883	Fkbp1a	Peptidyl-prolyl cis-trans isomerase FKBP1A (PPIase FKBP1A) (EC 5.2.1.8) (12 kDa FK506-binding protein) (12 kDa FKBP) (FKBP-12) (Calstabin-1) (FK506-binding protein 1A) (FKBP-1A) (Immunophilin FKBP12) (Rotamase)	_______MGVQVETISPGDGRTFPKRGQTCV	-0.661904	-1.36606	-1.05995	-0.791785	-0.76281	-1.18645	-1.45941	-1.81727	S	2	___1	0,999915	149,35	9	GVQVETIS(1)PGDGR	UID1580	1
P27546	Map4	Microtubule-associated protein 4 (MAP-4)	TGNDITTPPNKEPPPSPEKKAKPLATTQPAK	1.41972	1.75551	2.52709	1.81013	1.64716	1.19538	2.34248	1.39389	S	2	___1	1	228,29	667	AAVGVTGNDIT(0.836)T(0.164)PPNKEPPPS(1)PEKK	UID1581	1;2
P27546	Map4	Microtubule-associated protein 4 (MAP-4)	TAPPTETNLGMAKDMSPLPESEVTLGKDVVI	-0.201318	0.21716	0.235779	-0.632192	-0.188127	-0.345336	0.297245	-0.0569174	S	3	___1	1	108,75	475	DMS(1)PLPESEVTLGKDVVILPETK	UID1585	1
P27546	Map4	Microtubule-associated protein 4 (MAP-4)	VTPLSEEEVTSVKDMSPSAETEAPLAKNADL	-0.754247	-1.69841	-0.808944	-1.13063	-1.11041	-1.03744	-1.01052	-1.16901	S	2	___1	0,999873	143,98	517	DMS(1)PSAETEAPLAK	UID1586	1;2
P27546	Map4	Microtubule-associated protein 4 (MAP-4)	SQKLNFKEKAQAKVGSLDNVGHLPAGGAVKI;SQKLNFKEKAQAKVGSLDNVGHLPAGGAVKT	-0.946136	-0.481314	-0.425975	-0.681469	-0.83655	-1.1703	-0.720476	-0.872716	S	3	___1	1	111,45	1046	VGS(1)LDNVGHLPAGGAVK	UID1589	1
A0A7N4FLU7	Braf	Serine/threonine-protein kinase B-raf (Fragment)	SSEDRSRMKTLGRRDSSDDWEIPDGQITVGQ	2.62526	2.65531	2.88563	2.87643	2.85719	2.53575	2.77505	2.55304	S	2	___1	0,999595	264,64	430	RDS(1)SDDWEIPDGQITVGQR	UID1596	1
A0A7N4FLU7	Braf	Serine/threonine-protein kinase B-raf (Fragment)	APPSDSTGPQILTSPSPSKSIPIPQPFRPAD	-1.02208	-0.859895	-2.17257	-0.578918	-0.836169	-0.996144	-0.821727	-2.36565	S	4	___1	0,869602	120,23	317	FFEHHPVPQEEASFPETALPSGSSSAPPSDSTGPQILT(0.042)S(0.953)PS(0.87)PS(0.135)K	UID1598	1;2
A0A7N4FLU7	Braf	Serine/threonine-protein kinase B-raf (Fragment)	IELLARSLPKIHRSASEPSLNRAGFQTEDFS	2.35534	3.78872	3.05431	1.67626	1.72722	3.55989	3.55124	3.22035	S	2	___1	1	175,93	713	SAS(1)EPSLNR	UID1600	1
	#N/A	#N/A	HKLYQQIKAGAYDFPSPEWDTVTPEAKNLIN	1.78799	1.71111	1.54885	1.75751	1.1151	1.91066	1.65534	1.85486	S	2	___1	1	323,69	NaN	AGAYDFPS(1)PEWDTVTPEAK	UID1605	1
P28652	Camk2b	Calcium/calmodulin-dependent protein kinase type II subunit beta (CaM kinase II subunit beta) (CaMK-II subunit beta) (EC 2.7.11.17)	QTTVIHNPVDGIKESSDSTNTTIEDEDAKAR	1.54934	2.33872	0.67427	-0.0114271	1.24291	2.29648	1.45703	2.03817	S	2	___1	0,999987	351,8	395	ESS(1)DSTNTTIEDEDAKAR	UID1607	1;2
Q5SVJ0	Camk2b	Calcium/calmodulin-dependent protein kinase (EC 2.7.11.17)	ITADQALKHPWVCQRSTVASMMHRQETVECL;ITAHEALKHPWVCQRSTVASMMHRQETVECL;ITASEALKHPWICQRSTVASMMHRQETVDCL;KRITADQALKHPWQRSTVASMMHRQETVECL	0.935167	0.790855	1.33365	0.777799	1.63546	1.99318	0.739843	0.883241	S	2	___1	0,999907	66,056	276	S(1)T(1)VASMMHR	UID1613	1;2
A0A5F8MP96	Septin4	Septin-4	IEHFGIKIYQFPDCDSDEDEDFKLQDQALKE	1.48837	1.88671	1.92404	2.21212	2.23463	1.51757	2.06461	1.62229	S	3	___1	1	214,08	818	IYQFPDCDS(1)DEDEDFKLQDQALK	UID1618	1
A0A5F8MP96	Septin4	Septin-4	KTRVARPQILEPRPQSPDLCDDDVEFRGSLW	0.115538	1.00443	0.550147	1.4798	0.430669	0.192037	0.328185	0.780848	S	4	___1	1	185,02	561	VARPQILEPRPQS(1)PDLCDDDVEFR	UID1622	1
P28667	Marcksl1	MARCKS-related protein (Brain protein F52) (MARCKS-like protein 1) (Macrophage myristoylated alanine-rich C kinase substrate) (Mac-MARCKS) (MacMARCKS)	KAPRGDVTAEEAAGASPAKANGQENGHVRSN	-0.957281	-2.78756	-1.78324	-1.93041	-2.01781	-1.75842	-0.978296	-1.62514	S	3	___1	1	303,19	22	GDVTAEEAAGAS(1)PAKANGQENGHVR	UID1629	1
P28667	Marcksl1	MARCKS-related protein (Brain protein F52) (MARCKS-like protein 1) (Macrophage myristoylated alanine-rich C kinase substrate) (Mac-MARCKS) (MacMARCKS)	KKKFSFKKPFKLSGLSFKRNRKEGGGDSSAS	2.05079	1.38521	1.03429	1.57025	1.66649	2.14245	1.59942	1.23286	S	2	___1	1	136,63	104	LSGLS(1)FKR	UID1630	1
P29387	Gnb4	Guanine nucleotide-binding protein subunit beta-4 (Transducin beta chain 4)	______________MSELEQLRQEAEQLRNQ	1.33304	1.04358	0.888203	1.25778	1.0084	1.27633	0.723124	0.771375	S	3	___1	1	157,42	2	S(1)ELEQLRQEAEQLR	UID1637	1
P29533	Vcam1	Vascular cell adhesion protein 1 (V-CAM 1) (VCAM-1) (CD antigen CD106)	DLFKGDQLMNRQEFSSEEMTKSLETKSLEVT	-0.95889	-0.190691	-1.24415	-0.890658	-1.03135	-0.791677	-0.477984	-0.660643	S	2	___1	0,994849	122,18	166	QEFS(0.004)S(0.995)EEMT(0.001)K	UID1638	1
A0A338P703	Ahsg	Alpha-2-HS-glycoprotein (Fetuin-A)	YHDLRHAFSPVASVESASGETLHSPKVGQPG	0.922869	1.34117	0.801084	1.48035	1.25534	0.771855	-0.341557	0.52637	S	3	___1	0,999996	245,62	233	HAFSPVASVES(1)AS(0.997)GET(0.003)LHSPK	UID1640	1;2
A0A338P703	Ahsg	Alpha-2-HS-glycoprotein (Fetuin-A)	DLRHAFSPVASVESASGETLHSPKVGQPGAA	-0.184762	0.24994	-0.120749	0.461124	0.220902	0.111391	-0.872876	-0.405743	S	3	___1	0,99795	228,29	235	HAFSPVASVESAS(0.998)GET(0.002)LHSPK	UID1641	1;2
A0A338P703	Ahsg	Alpha-2-HS-glycoprotein (Fetuin-A)	GQFRVMHTQCHSTPDSAEDVRKLCPRCPLLT	-3.21581	-1.86529	-2.09363	-2.06667	-2.7986	-2.79729	-2.36632	-1.5437	S	3	___1	0,999997	183,1	59	VMHTQCHSTPDS(1)AEDVRK	UID1642	1
E9Q8Z8	Ctnnd1	Catenin delta-1	YYWAPLAQHERGSLASLDSLRKGMPPPSNWR	-2.82992	-1.51052	-1.0918	-0.952094	-3.36447	-1.57517	-0.985289	-1.17141	S	2	___1	0,999998	172,28	349	GSLAS(1)LDSLRK	UID1649	1;2
E9Q8Z8	Ctnnd1	Catenin delta-1	RQDVYGPQPQVRVGGSSVDLHRFHPEPYGLE	-2.22191	-1.15021	-4.3498	-3.54508	-1.60524	-0.91778	-2.0758	-1.22463	S	2	___1	1	29,544	268	VGGS(1)S(1)VDLHR	UID1654	1;2
P31324	Prkar2b	cAMP-dependent protein kinase type II-beta regulatory subunit	PSKGVNFAEEPMRSDSENGEEEEAAEAGAFN	1.11784	-0.0426557	1.06945	1.03237	1.67822	0.855847	0.953697	0.991315	S	3	___1	1	44,021	85	GVNFAEEPMRS(1)DS(1)ENGEEEEAAEAGAFNAPVINR	UID1660	1;2
P31324	Prkar2b	cAMP-dependent protein kinase type II-beta regulatory subunit	GAFNAPVINRFTRRASVCAEAYNPDEEEDDA	5.18395	3.97933	3.9603	3.6027	4.75094	5.20428	4.29228	3.97671	S	2	___1	1	364,94	112	RAS(1)VCAEAYNPDEEEDDAESR	UID1661	1;2
P31648	Slc6a1	Sodium- and chloride-dependent GABA transporter 1 (GAT-1) (Solute carrier family 6 member 1)	__MATDNSKVADGQISTEVSEAPVASDKPKT	-0.527239	-0.361037	0.601506	-3.82233	-3.41857	-0.601767	-0.0491112	-0.285326	S	3	___1	0,988156	191,59	14	ATDNSKVADGQIS(0.988)T(0.012)EVSEAPVASDKPK	UID1662	1;2
D3Z783	Akt1	Non-specific serine/threonine protein kinase (EC 2.7.11.1)	GLKRQEEETMDFRSGSPSDNSGAEEMEVSLA	3.12149	2.95198	3.26881	3.484	3.31496	3.01286	3.23046	2.83701	S	2	___1	0,999229	272,09	124	S(0.001)GS(0.999)PSDNSGAEEMEVSLAKPK	UID1670	1;2
P31786	Dbi	Acyl-CoA-binding protein (ACBP) (Diazepam-binding inhibitor) (DBI) (Endozepine) (EP)	______________MSQAEFDKAAEEVKRLK	-0.938478	-1.19433	-0.721254	-0.978343	-0.775973	-1.68037	-1.69914	-1.55308	S	3	___1	1	64,331	2	S(1)QAEFDKAAEEVKR	UID1672	1
P32211	Chrm4	Muscarinic acetylcholine receptor M4 (Mm4 mAChR)	PAGMRPAANVARKFASIARNQVRKKRQMAAR	-1.28457	-1.19687	-0.452377	-3.29476	-3.51889	-0.876021	-2.00199	-0.805933	S	2	___1	1	82,831	379	KFAS(1)IAR	UID1675	1
P34022	Ranbp1	Ran-specific GTPase-activating protein (HpaII tiny fragments locus 9a protein) (Ran-binding protein 1) (RANBP1)	EEELFKMRAKLFRFASENDLPEWKERGTGDV	-0.871472	-1.2435	-1.00484	-0.820679	-1.04093	-1.60867	-1.14518	-0.999711	S	3	___1	1	131,56	60	FAS(1)ENDLPEWKER	UID1678	1
P34152	Ptk2	Focal adhesion kinase 1 (FADK 1) (EC 2.7.10.2) (Focal adhesion kinase-related nonkinase) (FRNK) (Protein-tyrosine kinase 2) (p125FAK) (pp125FAK)	ADSYNEGVKLQPQEISPPPTANLDRSNDKVY	0.306318	0.260142	0.334333	0.502599	0.155828	0.309526	0.369294	0.326663	S	2	___1	0,999999	188,44	910	LQPQEIS(1)PPPTANLDR	UID1680	1
P35279	Rab6a	Ras-related protein Rab-6A (Rab-6)	RVAAALPGMESTQDRSREDMIDIKLEKPQEQ	-2.39743	-2.068	-1.73726	-2.41845	-1.71526	-3.401	-2.33404	-1.31209	S	2	___1	1	59,116	184	S(1)REDMIDIK	UID1683	1
P35436	Grin2a	Glutamate receptor ionotropic, NMDA 2A (GluN2A) (Glutamate [NMDA] receptor subunit epsilon-1) (N-methyl D-aspartate receptor subtype 2A) (NMDAR2A) (NR2A)	VLNSCSNRRVYKKMPSIESDV__________	-0.277124	1.11576	1.2877	0.706663	-0.041982	0.535686	1.03307	0.871648	S	2	___1	1	64,918	1459	KMPS(1)IES(1)DV	UID1692	1;2
P35486	Pdha1	Pyruvate dehydrogenase E1 component subunit alpha, somatic form, mitochondrial (EC 1.2.4.1) (PDHE1-A type I)	GPILMELQTYRYHGHSMSDPGVSYRTREEIQ	1.73325	2.70772	1.07197	0.161439	1.09998	2.8456	1.67834	1.7865	S	3	___1	0,99991	161,24	293	YHGHS(1)MSDPGVSYR	UID1699	1;2
P35564	Canx	Calnexin	EDSKPKAEEDEILNRSPRNRKPRRE______	3.20589	3.57485	4.15201	2.99386	3.87602	3.88473	3.55019	2.92008	S	3	___1	1	145,7	582	AEEDEILNRS(1)PR	UID1702	1
P35564	Canx	Calnexin	EEKQKSDAEEDGVTGSQDEEDSKPKAEEDEI	-0.679	-1.42767	0.0529647	-0.657371	-0.0275237	-0.316065	-0.664813	-3.15723	S	3	___1	0,999975	300,15	563	SDAEEDGVTGS(1)QDEEDSKPKAEEDEILNR	UID1704	1;2
P35802	Gpm6a	Neuronal membrane glycoprotein M6-a (M6a)	EDIKSKEEQELHDIHSTRSKERLNAYT____	1.72621	2.74552	2.92223	1.64807	1.93997	1.5036	2.11375	2.67353	S	3	___1	0,997512	153,83	267	EEQELHDIHS(0.998)T(0.327)RS(0.676)KER	UID1711	1;2
P35802	Gpm6a	Neuronal membrane glycoprotein M6-a (M6a)	YVKDACRMQKYEDIKSKEEQELHDIHSTRSK	1.1376	1.52422	2.87876	1.47847	1.32089	1.22216	1.98133	2.03831	S	3	___1	1	298,03	256	YEDIKS(1)KEEQELHDIHSTR	UID1713	1;2
P35831	Ptpn12	Tyrosine-protein phosphatase non-receptor type 12 (EC 3.1.3.48) (MPTP-PEST) (Protein-tyrosine phosphatase P19) (P19-PTP)	ESAIEHIDKKLERNLSFEIKKVPLQEGPKSF	-1.59948	-1.4923	-2.32942	-0.938151	-1.12628	-0.994841	-1.60639	-1.24382	S	3	___1	1	46,953	434	NLS(1)FEIKKVPLQEGPK	UID1720	1
P36916	Gnl1	Guanine nucleotide-binding protein-like 1 (GTP-binding protein MMR1)	EKIARDVAGASWGNVSGEEEEEEDGPAVLVE	0.691071	0.272553	-0.0110027	-0.121741	0.89164	0.620521	0.288703	0.663332	S	3	___1	0,999986	251,67	324	DVAGASWGNVS(1)GEEEEEEDGPAVLVEQLTDSAMEPTGPSR	UID1721	1
P36916	Gnl1	Guanine nucleotide-binding protein-like 1 (GTP-binding protein MMR1)	SRSGSRERREEQTDTSDGESVTHHIRRLNQQ	-0.184014	-0.437448	-0.282172	-2.20596	-0.841368	-2.35407	-0.613679	-0.786301	S	4	___1	0,986065	78,976	51	REEQTDT(0.013)S(0.986)DGES(0.001)VTHHIRR	UID1722	1;2
A0A0J9YUN4	Dnm1	Dynamin GTPase (EC 3.6.5.5)	MVQQFAVDFEKRIEGSGDQIDTYELSGGARI	-0.694846	-0.852641	-0.864333	-0.836204	-1.06952	-0.598127	-0.836903	-0.845916	S	2	___1	1	208,49	347	IEGS(1)GDQIDTYELSGGAR	UID1724	1
A0A0J9YUN4	Dnm1	Dynamin GTPase (EC 3.6.5.5)	ANAQQRSNQMNKKKTSGNQDEILVIRKGWLT	-0.0302154	0.257717	0.180537	-0.00970834	-0.211513	-0.0102882	-0.121511	-0.609453	S	2	___1	0,983993	113,19	512	KT(0.016)S(0.984)GNQDEILVIR	UID1725	1
P39688	Fyn	Tyrosine-protein kinase Fyn (EC 2.7.10.2) (Proto-oncogene c-Fyn) (p59-Fyn)	CKDKEAAKLTEERDGSLNQSSGYRYGTDPTP	-2.40959	-1.57239	-1.03226	-3.02748	-1.8431	-2.29506	-1.59476	-1.83503	S	2	___1	1	134,38	21	DGS(1)LNQSSGYR	UID1730	1
A0A0A0MQA8	Tac1	Protachykinin-1	PQQFFGLMGKRDADSSVEKQVALLKALYGHG	2.84506	-0.79371	0.771406	0.0982834	2.59548	1.10956	0.0131845	-2.43727	S	2	___1	0,996748	231,92	76	DADS(0.003)S(0.997)VEKQVALLK	UID1739	1
P42128	Foxk1	Forkhead box protein K1 (Myocyte nuclear factor) (MNF)	RSSGLQTPECLSREGSPIPHDPDLGSKLASV	-1.64865	-1.4379	-1.22698	-1.28105	-1.03679	-1.21568	-0.86676	-1.43521	S	2	___1	1	220,97	431	EGS(1)PIPHDPDLGSK	UID1740	1
P42208	Septin2	Septin-2 (Neural precursor cell expressed developmentally down-regulated protein 5) (NEDD-5)	IEEHSIKIYHLPDAESDEDEDFKEQTRLLKA	5.87112	6.00694	5.8738	6.32336	5.9678	6.00577	6.153	5.78758	S	2	___1	1	370,35	218	IYHLPDAES(1)DEDEDFKEQTR	UID1747	1
P42669	Pura	Transcriptional activator protein Pur-alpha (Purine-rich single-stranded DNA-binding protein alpha)	__________MADRDSGSEQGGAALGSGGSL	4.54146	4.15154	2.73481	3.15094	4.86413	4.57428	4.18171	2.39758	S	5	___1	1	384,51	6	ADRDS(1)GS(1)EQGGAALGSGGSLGHPGSGSGSGGGGGGGGGGGGSGGGGGAPGGLQHETQELASK	UID1749	1;2
P42859	Htt	Huntingtin (Huntington disease protein homolog) (HD protein homolog) [Cleaved into: Huntingtin, myristoylated N-terminal fragment]	KRHSLSCTKSLNPQKSGEEEDSGSAAQLGMC	-1.43057	-1.28851	-1.02396	-1.60966	-2.60791	-1.38243	-1.16023	-1.22448	S	2	___1	1	233,78	1853	S(1)GEEEDSGSAAQLGMCNR	UID1758	1
P43006	Slc1a2	Excitatory amino acid transporter 2 (GLT-1) (Sodium-dependent glutamate/aspartate transporter 2) (Solute carrier family 1 member 2)	_____________MASTEGANNMPKQVEVRM	-0.0594852	0.4415	0.938137	-0.396704	-1.86446	0.112656	0.68388	0.183419	S	2	___1	0,95187	217,14	3	AS(0.952)T(0.048)EGANNMPK	UID1760	1
P43006	Slc1a2	Excitatory amino acid transporter 2 (GLT-1) (Sodium-dependent glutamate/aspartate transporter 2) (Solute carrier family 1 member 2)	SQHRMQEDIEMTKTQSIYDDKNHRESNSNQC	0.197505	1.16821	0.855755	-0.265045	0.85451	0.123603	1.10983	1.21753	S	4	___1	0,999041	179,5	520	MQEDIEMTKT(0.001)QS(0.999)IYDDKNHR	UID1764	1
P43006	Slc1a2	Excitatory amino acid transporter 2 (GLT-1) (Sodium-dependent glutamate/aspartate transporter 2) (Solute carrier family 1 member 2)	ECKVTLAANGKSADCSVEEEPWKREK_____	-0.917631	-1.41694	-0.170692	-1.67133	-0.841574	-0.738562	-1.37073	-0.690729	S	2	___1	1	192,14	562	SADCS(1)VEEEPWKR	UID1766	1
P45591	Cfl2	Cofilin-2 (Cofilin, muscle isoform)	_____________MASGVTVNDEVIKVFNDM	0.445785	0.0629196	-0.724977	0.327685	0.200733	-1.12315	-1.3478	1.22834	S	2	___1	1	160,38	3	AS(1)GVTVNDEVIK	UID1775	1
P46096	Syt1	Synaptotagmin-1 (Synaptotagmin I) (SytI) (p65)	TIKKNTLNPYYNESFSFEVPFEQIQKVQVVV	-1.72433	-0.601835	0.129266	-2.70484	-1.55751	-0.44947	-0.433357	-0.209896	S	2	___1	0,999841	259,49	344	NTLNPYYNESFS(1)FEVPFEQIQK	UID1778	1;2
P46414	Cdkn1b	Cyclin-dependent kinase inhibitor 1B (Cyclin-dependent kinase inhibitor p27) (p27Kip1)	______MSNVRVSNGSPSLERMDARQAEHPK	-2.07619	0.0992811	-1.23718	-0.863303	-1.57475	-0.807171	-0.465376	0.12826	S	2	___1	0,999993	153,54	10	VSNGS(1)PSLER	UID1779	1
P46460	Nsf	Vesicle-fusing ATPase (EC 3.6.4.6) (N-ethylmaleimide-sensitive fusion protein) (NEM-sensitive fusion protein) (Suppressor of K(+) transport growth defect 2) (Protein SKD2) (Vesicular-fusion protein NSF)	YRVRKFLALMREEGASPLDFD__________	1.65805	1.51673	1.21244	1.63143	1.294	1.51426	1.53794	1.25446	S	3	___1	1	48,896	739	KFLALMREEGAS(1)PLDFD	UID1780	1
P46460	Nsf	Vesicle-fusing ATPase (EC 3.6.4.6) (N-ethylmaleimide-sensitive fusion protein) (NEM-sensitive fusion protein) (Suppressor of K(+) transport growth defect 2) (Protein SKD2) (Vesicular-fusion protein NSF)	SLNLIGKAKTKENRQSIINPDWNFEKMGIGG	1.01491	0.82536	0.935373	1.32288	1.12045	1.2995	1.12695	1.2286	S	2	___1	1	94,78	207	ENRQS(1)IINPDWNFEK	UID1781	1
P46460	Nsf	Vesicle-fusing ATPase (EC 3.6.4.6) (N-ethylmaleimide-sensitive fusion protein) (NEM-sensitive fusion protein) (Suppressor of K(+) transport growth defect 2) (Protein SKD2) (Vesicular-fusion protein NSF)	DEIDAICKQRGSMAGSTGVHDTVVNQLLSKI	1.14123	0.87604	0.862058	1.51835	0.622871	1.29299	0.787491	0.524513	S	3	___1	0,964407	145,65	343	GSMAGS(0.964)T(0.036)GVHDTVVNQLLSK	UID1782	1
P46660	Ina	Alpha-internexin (Alpha-Inx) (66 kDa neurofilament protein) (NF-66) (Neurofilament-66)	QARTIEIEGLRGANESLERQILELEERHSAE	-0.989014	-1.33787	-0.941337	-1.23377	-3.71775	-1.85196	-1.0211	-1.02145	S	3	___1	1	87,208	335	GANES(1)LERQILELEER	UID1783	1
P46660	Ina	Alpha-internexin (Alpha-Inx) (66 kDa neurofilament protein) (NF-66) (Neurofilament-66)	SSRLSARLSGPGGSGSFRSQSLSRSNVASTA	-0.168335	0.87389	-2.69854	0.351005	1.28261	-0.466539	-3.10534	1.01649	S	2	___1	0,975141	139,19	37	LSGPGGS(0.025)GS(0.975)FR	UID1787	1
P47708	Rph3a	Rabphilin-3A (Exophilin-1)	TGDTSRSPAGLRRANSVQAARPAPAPVPSPA	2.55766	3.00197	2.74856	3.94435	2.22742	3.17551	2.66109	2.50013	S	3	___1	1	194,34	271	RANS(1)VQAARPAPAPVPSPAPPQPVQPGPPGGSR	UID1795	1
P47708	Rph3a	Rabphilin-3A (Exophilin-1)	KIERWHQLQNENHVSSD______________	4.02684	5.02478	5.18769	3.2809	3.72727	5.23379	4.6162	4.18534	S	2	___1	1	91,307	680	WHQLQNENHVS(1)S(1)D	UID1797	1;2
P47746	Cnr1	Cannabinoid receptor 1 (CB-R) (CB1) (Brain-type cannabinoid receptor)	AHSHAVRMIQRGTQKSIIIHTSEDGKVQVTR	-0.64034	0.253347	-0.10038	-2.7843	-0.477821	0.396372	-1.1518	0.740787	S	2	___1	1	176,78	317	S(1)IIIHTSEDGK	UID1800	1;2
P47754	Capza2	F-actin-capping protein subunit alpha-2 (CapZ alpha-2)	_______MADLEEQLSDEEKVRIAAKFIIHA	-0.0452137	-0.117302	-0.387123	-0.100052	-0.174007	-0.216957	-0.207447	-0.244819	S	2	___1	1	207,31	9	ADLEEQLS(1)DEEKVR	UID1802	1
P47757	Capzb	F-actin-capping protein subunit beta (CapZ beta)	AIPDNHKFKQLQRELSQVLTQRQVYIQPDN_	0.256667	0.633452	-0.345619	0.648202	0.366351	-0.0190677	-0.125472	0.42491	S	2	___1	1	217,45	263	ELS(1)QVLTQR	UID1803	1
P47809	Map2k4	Dual specificity mitogen-activated protein kinase kinase 4 (MAP kinase kinase 4) (MAPKK 4) (EC 2.7.12.2) (C-JUN N-terminal kinase kinase 1) (JNK kinase 1) (JNKK 1) (JNK-activating kinase 1) (MAPK/ERK kinase 4) (MEK 4) (SAPK/ERK kinase 1) (SEK1)	RLRTHSIESSGKLKISPEQHWDFTAEDLKDL	1.24004	1.25987	0.821018	1.08849	1.076	0.965523	0.894375	0.433462	S	4	___1	1	273,84	88	LKIS(1)PEQHWDFTAEDLKDLGEIGR	UID1807	1
P47856	Gfpt1	Glutamine--fructose-6-phosphate aminotransferase [isomerizing] 1 (EC 2.6.1.16) (D-fructose-6-phosphate amidotransferase 1) (Glutamine:fructose-6-phosphate amidotransferase 1) (GFAT 1) (GFAT1) (Hexosephosphate aminotransferase 1)	RGKDKKGSCGLSRVDSTTCLFPVEEKAVEYY	-0.258549	-1.22237	-0.983666	-0.492179	-0.192053	-0.19739	-0.647075	-0.653301	S	2	___1	0,970324	174,95	259	VDS(0.97)T(0.029)TCLFPVEEK	UID1808	1
P47857	Pfkm	ATP-dependent 6-phosphofructokinase, muscle type (ATP-PFK) (PFK-M) (EC 2.7.1.11) (6-phosphofructokinase type A) (Phosphofructo-1-kinase isozyme A) (PFK-A) (Phosphohexokinase)	MDEKRFDEAIKLRGRSFMNNWEVYKLLAHVR	0.178037	-0.592357	0.00268721	-2.12522	0.372181	0.28557	-0.2482	-0.604504	S	2	___1	1	173,04	377	S(1)FMNNWEVYK	UID1809	1
P47955	Rplp1	60S acidic ribosomal protein P1	AAPAEEKKVEAKKEESEESEDDMGFGLFD__	1.59583	1.77777	1.44449	1.65436	1.33871	1.68221	2.29234	2.00861	S	3	___1	1	49,094	101	VEAKKEES(1)EES(1)EDDMGFGLFD	UID1814	1;2
P47955	Rplp1	60S acidic ribosomal protein P1	AEEKKVEAKKEESEESEDDMGFGLFD_____	0.946712	1.04698	0.750871	0.558557	0.866069	1.14959	1.61781	1.05942	S	3	___1	1	49,094	104	VEAKKEES(1)EES(1)EDDMGFGLFD	UID1815	1;2
P48320	Gad2	Glutamate decarboxylase 2 (EC 4.1.1.15) (65 kDa glutamic acid decarboxylase) (GAD-65) (Glutamate decarboxylase 65 kDa isoform)	___MASPGSGFWSFGSEDGSADPENPGTARA	-2.22742	-0.083787	-0.573761	-0.322058	1.07112	-0.139787	0.250134	-0.215462	S	2	___1	0,999529	220,74	13	ASPGSGFWSFGS(1)EDGSADPENPGTAR	UID1822	1
E0CZ78	Ppp3cb	Serine/threonine-protein phosphatase (EC 3.1.3.16)	ATVEAIEAEKAIRGFSPPHRICSFEEAKGLD	-0.79677	-0.553726	-0.648227	-2.33537	-1.21266	-0.25545	-0.723017	-0.346815	S	2	___1	1	86,332	471	GFS(1)PPHR	UID1824	1
E0CZ78	Ppp3cb	Serine/threonine-protein phosphatase (EC 3.1.3.16)	AEKAIRGFSPPHRICSFEEAKGLDRINERMP	-0.827962	-0.408355	-1.82341	0.175253	-0.887628	-0.754475	-0.891739	0.193087	S	2	___1	1	79,393	478	ICS(1)FEEAKGLDRINER	UID1825	1
P48678	Lmna	Prelamin-A/C [Cleaved into: Lamin-A/C]	AYRKLLEGEEERLRLSPSPTSQRSRGRASSH	-1.25404	-0.864932	-1.17273	-1.24437	-1.7686	-1.26731	-1.35012	-1.55985	S	2	___1	0,999997	143,91	390	LRLS(1)PS(0.953)PT(0.046)SQR	UID1831	1;2
P48678	Lmna	Prelamin-A/C [Cleaved into: Lamin-A/C]	EEVDEEGKFVRLRNKSNEDQSMGNWQIRRQN	-1.69407	-1.62026	-1.53767	-0.849266	-0.994564	-1.41726	-1.16414	-0.901655	S	2	___1	1	238,65	458	NKS(1)NEDQSMGNWQIR	UID1833	1
P48678	Lmna	Prelamin-A/C [Cleaved into: Lamin-A/C]	RRATRSGAQASSTPLSPTRITRLQEKEDLQE	-1.84945	-1.23788	-1.16553	-1.22821	-1.59884	-0.636579	-1.24156	-1.4652	S	2	___1	0,793819	55,755	22	SGAQAS(0.001)S(0.017)T(0.048)PLS(0.794)PT(0.14)R	UID1835	1
P48722	Hspa4l	Heat shock 70 kDa protein 4L (Heat shock 70-related protein APG-1) (Osmotic stress protein 94)	KQDRINQTIKKGKIKSIDLPIQSSLYRQLTQ	-1.3879	-1.49257	-1.32683	-0.96904	-1.45274	-0.913795	-1.55321	-1.61164	S	2	___1	1	189,07	579	IKS(1)IDLPIQSSLYR	UID1837	1
P48722	Hspa4l	Heat shock 70 kDa protein 4L (Heat shock 70-related protein APG-1) (Osmotic stress protein 94)	NVRNTIHGFKKLHGRSFDDPIVQTERIRLPY	1.34669	1.18997	2.02558	1.73503	1.6949	1.63137	1.24292	1.39663	S	2	___1	1	220,81	74	S(1)FDDPIVQTER	UID1838	1
F6SBR5	Cit	Citron Rho-interacting kinase (EC 2.7.11.1)	CHKMEQEMTRLHRRVSEVEAVLSQKEVELKA	-1.91057	-1.48644	-2.58724	-1.37933	-2.97099	-1.46088	-1.51693	-1.11774	S	3	___1	1	167,85	479	RVS(1)EVEAVLSQKEVELK	UID1844	1
P49769	Psen1	Presenilin-1 (PS-1) (EC 3.4.23.-) (Protein S182) [Cleaved into: Presenilin-1 NTF subunit; Presenilin-1 CTF subunit; Presenilin-1 CTF12 (PS1-CTF12)]	KYNTQRAERETQDSGSGNDDGGFSEEWEAQR	-1.25129	-1.11641	-3.74546	-1.65465	-1.06699	-1.45504	-1.45641	-1.65658	S	3	___1	0,890931	95,361	329	AERET(0.004)QDS(0.106)GS(0.891)GNDDGGFSEEWEAQR	UID1861	1
P50580	Pa2g4	Proliferation-associated protein 2G4 (IRES-specific cellular trans-acting factor 45 kDa) (ITAF45) (Mpp1) (Proliferation-associated protein 1) (Protein p38-2G4)	______________MSGEDEQQEQTIAEDLV	2.56501	2.45076	2.23661	2.4966	2.48859	2.79383	2.87962	2.4803	S	2	___1	1	347,06	2	S(1)GEDEQQEQTIAEDLVVTKYK	UID1865	1;2
P51660	Hsd17b4	Peroxisomal multifunctional enzyme type 2 (MFE-2) (17-beta-hydroxysteroid dehydrogenase 4) (17-beta-HSD 4) (D-bifunctional protein) (DBP) (Multifunctional protein 2) (MFP-2) [Cleaved into: (3R)-hydroxyacyl-CoA dehydrogenase (EC 1.1.1.n12); Enoyl-CoA hydratase 2 (EC 4.2.1.107) (EC 4.2.1.119) (3-alpha,7-alpha,12-alpha-trihydroxy-5-beta-cholest-24-enoyl-CoA hydratase)]	_____________MASPLRFDGRVVLVTGAG	-0.587859	-1.32862	-0.790436	-1.0414	-0.93504	-1.11689	-1.23875	-1.49286	S	2	___1	1	104,07	3	AS(1)PLRFDGR	UID1869	1
E9Q706	Adcy9	Adenylate cyclase type 9	RESSGPRGQGTASPGSVSDLAQTVKTFDNLK	-1.65032	-0.949703	-0.0433694	-0.992104	-1.28974	-1.56796	-1.26564	-1.16472	S	2	___1	0,990114	168,58	376	GQGTASPGS(0.99)VS(0.01)DLAQTVK	UID1871	1;2
E9Q706	Adcy9	Adenylate cyclase type 9	PRIIADDLMKQGDEESENSVKRHATSSPKNR	-2.99925	0.431842	1.30232	-0.420924	0.502294	0.125706	-2.55493	0.541245	S	4	___1	1	49,186	117	IIADDLMKQGDEES(1)ENS(1)VKR	UID1872	1;2
P51859	Hdgf	Hepatoma-derived growth factor (HDGF)	EKGTLKRRAGDVLEDSPKRPKESGDHEEEDK	1.66455	1.06003	-1.0367	1.14025	0.889646	1.26146	1.83976	1.09818	S	2	___1	1	63,181	165	RAGDVLEDS(1)PK	UID1875	1
B2RXQ4	Nek1	Nek1 protein (Serine/threonine-protein kinase Nek1)	TGLFDANNPKMLRTCSLPDLSKLFRTLMDVP	-2.22039	-2.3931	-1.82972	-1.6499	-1.94719	-1.78548	-1.83318	-1.84936	S	2	___1	1	142,71	972	TCS(1)LPDLSK	UID1882	1
P52479	Usp10	Ubiquitin carboxyl-terminal hydrolase 10 (EC 3.4.19.12) (Deubiquitinating enzyme 10) (Ubiquitin thioesterase 10) (Ubiquitin-specific-processing protease 10)	SDLIEDEELEDTGKGSEDEWEQVGPKNKTSI	2.55293	2.36896	2.30772	-1.73869	2.39155	2.54175	2.69198	2.34876	S	3	___1	0,999904	326,55	570	SDLIEDEELEDTGKGS(1)EDEWEQVGPK	UID1886	1
P52734	Fgd1	FYVE, RhoGEF and PH domain-containing protein 1 (Faciogenital dysplasia 1 protein homolog) (Rho/Rac guanine nucleotide exchange factor FGD1) (Rho/Rac GEF) (Zinc finger FYVE domain-containing protein 3)	RPGLHQGNRILVKSLSLDPGQSLEPHPEGPQ	0.0161212	-1.11334	-0.270541	0.0432571	-0.104235	-0.169527	-0.698251	-0.326283	S	3	___1	0,999682	128,38	116	SLS(1)LDPGQSLEPHPEGPQR	UID1893	1
P53986	Slc16a1	Monocarboxylate transporter 1 (MCT 1) (Solute carrier family 16 member 1)	TDVDEKPKETMKAAQSPQQHSSGDPTEEESP	-2.16562	-0.453994	-0.197075	-1.24576	-0.557722	-1.42016	-2.8684	-0.663972	S	2	___1	1	326,5	477	AAQS(1)PQQHSSGDPTEEES(1)PV	UID1898	1;2
P53986	Slc16a1	Monocarboxylate transporter 1 (MCT 1) (Solute carrier family 16 member 1)	QSPQQHSSGDPTEEESPV_____________	-0.656612	0.436143	0.39533	-3.28983	-0.123904	-0.461951	0.148939	-0.253701	S	2	___1	1	326,5	491	AAQS(1)PQQHSSGDPTEEES(1)PV	UID1899	1;2
P53986	Slc16a1	Monocarboxylate transporter 1 (MCT 1) (Solute carrier family 16 member 1)	IGPEQVKLEKLKSKESLQEAGKSDANTDLIG	0.576985	1.32532	1.33892	0.609609	1.41584	0.438841	2.02815	0.397975	S	2	___1	1	85,178	213	LKS(1)KES(1)LQEAGK	UID1901	1;2
P54227	Stmn1	Stathmin (Leukemia-associated gene protein) (Leukemia-associated phosphoprotein p18) (Metablastin) (Oncoprotein 18) (Op18) (Phosphoprotein p19) (pp19) (Prosolin) (Protein Pr22) (pp17)	MASSDIQVKELEKRASGQAFELILSPRSKES	0.492445	0.710881	0.305396	0.746808	0.505488	0.630309	-2.29162	0.702316	S	3	___1	1	135,64	16	RAS(1)GQAFELILS(1)PR	UID1909	1;2
P54227	Stmn1	Stathmin (Leukemia-associated gene protein) (Leukemia-associated phosphoprotein p18) (Metablastin) (Oncoprotein 18) (Op18) (Phosphoprotein p19) (pp19) (Prosolin) (Protein Pr22) (pp17)	ELEKRASGQAFELILSPRSKESVPDFPLSPP	4.40228	5.02266	4.56323	4.66294	4.16763	4.50763	4.74545	4.11763	S	3	___1	1	135,64	25	RAS(1)GQAFELILS(1)PR	UID1910	1;2
P54227	Stmn1	Stathmin (Leukemia-associated gene protein) (Leukemia-associated phosphoprotein p18) (Metablastin) (Oncoprotein 18) (Op18) (Phosphoprotein p19) (pp19) (Prosolin) (Protein Pr22) (pp17)	SEAPRTLASPKKKDLSLEEIQKKLEAAEERR;SVPDFPLSPPKKKDLSLEEIQKKLEAAEERR	6.1237	6.38409	6.13435	6.3464	6.1646	6.25654	6.14885	6.13224	S	3	___1	1	115,1	46	KKDLS(1)LEEIQK	UID1912	1
P54227	Stmn1	Stathmin (Leukemia-associated gene protein) (Leukemia-associated phosphoprotein p18) (Metablastin) (Oncoprotein 18) (Op18) (Phosphoprotein p19) (pp19) (Prosolin) (Protein Pr22) (pp17)	ILSPRSKESVPDFPLSPPKKKDLSLEEIQKK	2.29442	1.83882	1.88044	2.16805	1.86314	2.45454	1.68931	1.67392	S	2	___1	1	222,42	38	SKESVPDFPLS(1)PPK	UID1913	1
P54254	Atxn1	Ataxin-1 (Spinocerebellar ataxia type 1 protein homolog)	PQQHLSRAAGLVNPGSPPPPTQQNQYIHISS	0.851391	0.551319	0.642065	1.11603	0.837681	0.740133	0.567203	0.41855	S	3	___1	1	182,15	213	AAGLVNPGS(1)PPPPTQQNQYIHISSSPQSSGR	UID1916	1;2
P54285	Cacnb3	Voltage-dependent L-type calcium channel subunit beta-3 (CAB3) (Calcium channel voltage-dependent subunit beta 3) (CCHB3)	RVEEHSPLERDSLMPSDEASESSRQAWTGSS	-0.963526	-1.40388	-1.5187	-1.6292	-1.16994	-1.12546	-1.17536	-1.80116	S	2	___1	0,999028	84,753	403	DSLMPS(0.999)DEAS(0.001)ESSR	UID1923	1;2
P54285	Cacnb3	Voltage-dependent L-type calcium channel subunit beta-3 (CAB3) (Calcium channel voltage-dependent subunit beta 3) (CCHB3)	RSGNPSSLGDIGNRRSPPPSLAKQKQKQAEH	-0.503404	-0.959535	-0.602057	-1.81842	-1.03179	-0.595186	-0.713221	-1.25168	S	3	___1	0,99958	130,01	152	SGNPSSLGDIGNRRS(1)PPPSLAK	UID1926	1
P54310	Lipe	Hormone-sensitive lipase (HSL) (EC 3.1.1.79) (Monoacylglycerol lipase LIPE) (EC 3.1.1.23) (Retinyl ester hydrolase) (REH)	TAESVRPTESMRRSVSEAALAQPEGLLGTDT	-1.26506	-1.5713	-1.29462	-1.36402	-0.925378	-1.57444	-2.59042	-2.17925	S	3	___1	0,996529	133,15	559	S(0.003)VS(0.997)EAALAQPEGLLGTDTLKK	UID1927	1
P55144	Tyro3	Tyrosine-protein kinase receptor TYRO3 (EC 2.7.10.1) (Etk2/tyro3) (TK19-2) (Tyrosine-protein kinase DTK) (Tyrosine-protein kinase RSE) (Tyrosine-protein kinase TIF)	GGLSESPGQLEQQPESPLNENQRLLLLQQGL	-1.14643	-0.283442	-0.195092	-0.661008	-1.07613	-0.724055	-0.597093	-0.000599914	S	3	___1	1	158,2	859	YIFSPGGLSESPGQLEQQPES(1)PLNENQR	UID1941	1
P55288	Cdh11	Cadherin-11 (OSF-4) (Osteoblast cadherin) (OB-cadherin)	EYQYMPRPGLRPAPNSVDVDDFINTRIQEAD	-1.66078	-0.650986	-0.0828421	-0.84447	-2.42593	-1.22223	-0.326696	-1.31904	S	3	___1	1	173,44	714	PGLRPAPNS(1)VDVDDFINTR	UID1945	1
P55821	Stmn2	Stathmin-2 (Superior cervical ganglion-10 protein) (Protein SCG10)	KRASGQAFELILKPPSPISEAPRTLASPKKK	-1.17751	-1.26999	-0.961802	-1.05427	-0.952876	-1.05398	-1.11448	-1.92205	S	3	___1	0,997332	140,31	62	RAS(1)GQAFELILKPPS(0.997)PIS(0.003)EAPR	UID1947	1;2
P60840	Ensa	Alpha-endosulfine (ARPP-19e)	DFLMKRLQKGQKYFDSGDYNMAKAKMKNKQL;DFLRKRLQKGQKYFDSGDYNMAKAKMKNKQL	0.329589	0.0921079	-0.0726355	0.00927366	0.431018	0.580151	-0.239236	0.488518	S	1	___1	1	228,87	67	YFDS(1)GDYNMAK	UID1953	1
P56388	Cartpt	Cocaine- and amphetamine-regulated transcript protein [Cleaved into: CART(1-52); CART(55-102); CART(62-102)]	LQPRALDIYSAVDDASHEKELPRRQLRAPGA	1.12877	-2.7068	-1.00972	-1.41322	1.32581	-1.20173	-1.89313	-2.15412	S	3	___1	1	237,01	48	ALDIYSAVDDAS(1)HEKELPR	UID1954	1
Q3U4W8	Usp5	Ubiquitin carboxyl-terminal hydrolase (EC 3.4.19.12)	FSHIDDLDAEAAMDISEGRSAAESISESVPV	-1.76479	-1.57353	-1.92207	-1.29649	-2.84936	-1.68962	-1.90642	-2.27477	S	2	___1	1	182,77	752	AVDWIFSHIDDLDAEAAMDIS(1)EGR	UID1955	1;2
Q3U4W8	Usp5	Ubiquitin carboxyl-terminal hydrolase (EC 3.4.19.12)	DDLDAEAAMDISEGRSAAESISESVPVGPKV	1.39044	0.79136	0.823817	1.23165	0.96625	0.637431	0.889597	1.04226	S	2	___1	1	165,34	756	S(1)AAES(1)ISESVPVGPK	UID1956	1;2
Q3U4W8	Usp5	Ubiquitin carboxyl-terminal hydrolase (EC 3.4.19.12)	AEAAMDISEGRSAAESISESVPVGPKVRDGP	2.64454	2.04002	2.37521	2.39828	2.17642	2.18122	2.02882	1.54419	S	2	___1	0,999999	142,95	760	SAAES(1)IS(0.992)ES(0.008)VPVGPK	UID1957	1;2
Q3U4W8	Usp5	Ubiquitin carboxyl-terminal hydrolase (EC 3.4.19.12)	AAMDISEGRSAAESISESVPVGPKVRDGPGK	-1.33232	-1.84604	-1.51487	-1.4503	-1.36552	-1.65093	-2.04226	-2.80409	S	2	___1	0,992109	142,95	762	SAAES(1)IS(0.992)ES(0.008)VPVGPK	UID1958	1;2
P56564	Slc1a3	Excitatory amino acid transporter 1 (Glial high affinity glutamate transporter) (High-affinity neuronal glutamate transporter) (GluT-1) (Sodium-dependent glutamate/aspartate transporter 1) (GLAST-1) (Solute carrier family 1 member 3)	LSRHELKNRDVEMGNSVIEENEMKKPYQLIA	0.109257	-0.108382	0.748029	-0.121022	0.425782	0.134065	0.16581	-0.241339	S	3	___1	1	38,669	512	NRDVEMGNS(1)VIEENEMK	UID1959	1
P56812	Pdcd5	Programmed cell death protein 5 (TF-1 cell apoptosis-related protein 19) (Protein TFAR19)	EKKTTVKFNRRKVMDSDEDDADY________	-0.58397	-0.532293	-0.62437	-1.02995	-0.752998	-0.626284	-1.17016	-0.948279	S	2	___1	1	160,18	119	KVMDS(1)DEDDADY	UID1962	1
A0A0R4J1E2	Eef1d	Elongation factor 1-delta	TPAEDDEDKDIDLFGSDEEEEDKEAARLREE	5.90617	6.07029	6.2743	6.45802	6.12717	5.91183	6.43796	5.91209	S	4	___1	1	100,26	541	GAT(1)PAEDDEDKDIDLFGS(1)DEEEEDKEAAR	UID1968	1;2
P58404	Strn4	Striatin-4 (Zinedin)	ELNGAGEPVEGAPRASPGPGGLSGGESLLVK	0.0637055	0.00115572	-0.281615	0.103788	-0.42743	0.104842	-0.337449	0.113567	S	2	___1	1	164,59	223	AS(1)PGPGGLSGGESLLVK	UID1972	1;2
P58404	Strn4	Striatin-4 (Zinedin)	APGPGPVGKGGGGGGSPGPTAGPEPLSLPGI	1.09425	1.14904	1.04476	1.59572	0.900334	1.66782	0.0842227	-3.11697	S	3	___1	1	231,28	53	GGGGGGS(1)PGPTAGPEPLSLPGILHFIQHEWAR	UID1973	1
P58404	Strn4	Striatin-4 (Zinedin)	VLEQIPFLQNCEDEDSDEDDELDSVQHKKQR	0.708532	0.311747	0.321983	0.877641	0.437968	0.532563	0.0193502	0.663826	S	4	___1	1	234,74	276	LGGSVLEQIPFLQNCEDEDS(1)DEDDELDSVQHKK	UID1975	1;2
P58404	Strn4	Striatin-4 (Zinedin)	ILDMRSKRVRSLLGRSLELNGAGEPVEGAPR	0.905577	1.22119	0.974122	1.22814	0.966408	1.33343	1.01852	1.60133	S	2	___1	1	218,21	206	S(1)LELNGAGEPVEGAPR	UID1977	1;2
P58742	Aaas	Aladin (Adracalin)	THIPLYFVNAQFPRFSPVLGRAQEPPAGGGG	0.493793	0.125643	0.439482	0.358695	0.4627	0.324109	0.37496	0.0825875	S	2	___1	1	84,368	495	FS(1)PVLGR	UID1984	1
P58871	Tnks1bp1	182 kDa tankyrase-1-binding protein	RDVGHLEEGASGGLLSPSTPHSRDGAARPKD	0.053253	-2.6253	0.380747	0.709632	-0.322883	-0.437671	-0.142479	0.771466	S	3	___1	0,999396	94,591	1022	DVGHLEEGASGGLLS(0.999)PS(0.336)T(0.655)PHS(0.01)R	UID1990	1;2
P58871	Tnks1bp1	182 kDa tankyrase-1-binding protein	NDQELGMKNLSRGYSSQDAEEQDREFEKRDS	-2.21504	0.918629	-2.82987	-0.0167766	-0.557362	0.666148	0.204049	0.839752	S	3	___1	0,996567	109,89	912	GYS(0.003)S(0.997)QDAEEQDREFEKR	UID1994	1;2
P58871	Tnks1bp1	182 kDa tankyrase-1-binding protein	ASRHSLGQEVIGIGGSQDESEVPVRERAVGR	-0.320267	1.08737	0.016604	1.2648	-0.39872	-2.80109	0.233196	0.660166	S	3	___1	0,999997	204,35	807	HSLGQEVIGIGGS(1)QDESEVPVRER	UID1995	1
P58871	Tnks1bp1	182 kDa tankyrase-1-binding protein	QEITRLQGRMQAESQSPTNVDLEDKEREQRG	0.96015	1.53244	0.984511	1.37666	1.03986	1.25412	1.2917	1.36002	S	2	___1	0,999999	304,09	1063	MQAESQS(1)PTNVDLEDKER	UID1999	1
P58871	Tnks1bp1	182 kDa tankyrase-1-binding protein	EAPSLGASPSSCLTRSPPSGSQSLLEGIMTA	0.970063	2.07692	1.30565	-3.05399	0.855364	-2.27831	1.7002	1.2837	S	2	___1	0,999991	141,1	1437	S(1)PPS(0.984)GS(0.016)QSLLEGIMTASSSK	UID2002	1;2
P58871	Tnks1bp1	182 kDa tankyrase-1-binding protein	VGPDLELDPKSSGSLSPGLETEDPLEARELG	-0.309553	-0.0149788	-0.577653	-0.0203155	-0.635823	-0.191254	-0.0692649	0.230649	S	2	___1	0,999995	321,81	1375	SSGSLS(1)PGLETEDPLEAR	UID2005	1;2
H7BX46	Arhgap39	Rho GTPase-activating protein 39	GAVPLPMPGPVVRAFSEDEALAQQDSKHWKR	0.0671568	0.817099	0.315151	1.07579	0.444193	0.369389	0.770873	1.06962	S	3	___1	1	92,41	599	AFS(1)EDEALAQQDS(1)KHWKR	UID2013	1;2
P59325	Eif5	Eukaryotic translation initiation factor 5 (eIF-5)	______MSVNVNRSVSDQFYRYKMPRLIAKV	-0.267328	-0.853342	-0.90275	-0.732086	-0.551805	-0.652456	-0.911489	-0.749595	S	2	___1	0,999999	150,62	10	SVS(1)DQFYR	UID2023	1
A0A0U1RPY2	Fxyd7	FXYD domain-containing ion transport regulator	ADSSPTCKSCKSELPSSAPGGGGV_______	-0.903329	-0.257659	-0.0785178	-0.605058	-0.332526	0.100714	-0.0660369	0.0920294	S	2	___1	0,764157	132,15	69	SCKSELPS(0.764)S(0.236)APGGGGV	UID2030	1
A0A3B2W7H4	Anks1	Ankyrin repeat and SAM domain containing 1	LSNCSIGKKRLEKSPSFASEWDEIEKIMSSI	-0.849289	-1.24597	-1.71907	-0.464801	-1.0815	-1.04094	-1.09159	-0.634965	S	2	___1	0,999997	173,25	122	SPS(1)FASEWDEIEK	UID2033	1
P59808	Sash1	SAM and SH3 domain-containing protein 1	PDSEHVDKPKLKAGGSVESLRSSLSGQSSMS	-2.55089	-2.58479	-1.51628	-2.56915	-1.89898	-1.76398	-2.17381	-2.47482	S	2	___1	0,999986	87,568	500	AGGS(1)VESLR	UID2037	1
P59808	Sash1	SAM and SH3 domain-containing protein 1	SDVCERMEELRKRRVSQDLDVEKPDASPTSL	-1.32018	-0.686503	-0.571162	-0.630509	-2.31083	-0.873259	-0.976474	-0.946701	S	3	___1	1	105,63	83	RVS(1)QDLDVEKPDASPTSLQLR	UID2040	1;2
P59808	Sash1	SAM and SH3 domain-containing protein 1	SCDVPSVTDLSKNRRSLPVSICRSCETLEGP	-1.30571	-1.8674	-1.22413	-1.68709	-1.53533	-1.85988	-1.23795	-2.32761	S	2	___1	1	134,26	805	S(1)LPVSICR	UID2043	1
P60202	Plp1	Myelin proteolipid protein (PLP) (Lipophilin)	QIFGDYKTTICGKGLSATVTGGQKGRGSRGQ	-1.13855	-0.433472	-0.736064	-1.21591	-0.195378	-1.25543	-0.426712	0.00806937	S	2	___1	0,999916	127,7	114	GLS(1)ATVTGGQK	UID2048	1
P60335	Pcbp1	Poly(rC)-binding protein 1 (Alpha-CP1) (Heterogeneous nuclear ribonucleoprotein E1) (hnRNP E1)	CVKQICLVMLETLSQSPQGRVMTIPYQPMPA	0.64937	0.864777	0.477441	1.30159	-0.300036	0.50337	-0.0103847	-0.4634	S	3	___1	0,999956	248,23	173	QICLVMLETLSQS(1)PQGR	UID2049	1
P60469	Ppfia3	Liprin-alpha-3 (Protein tyrosine phosphatase receptor type f polypeptide-interacting protein alpha-3) (PTPRF-interacting protein alpha-3)	MCEVMPTISEDGRRGSALGPDEAGGELERLM	0.978728	1.00589	0.553983	0.735492	-2.35572	0.315327	0.887568	1.4989	S	2	___1	1	205,78	17	RGS(1)ALGPDEAGGELER	UID2052	1
P60469	Ppfia3	Liprin-alpha-3 (Protein tyrosine phosphatase receptor type f polypeptide-interacting protein alpha-3) (PTPRF-interacting protein alpha-3)	ARLERMAQALALQAGSPEDGAPPRGSESTPD	1.12123	0.9424	1.38244	1.32919	0.938191	1.11035	0.829498	0.625453	S	2	___1	1	50,335	737	MAQALALQAGS(1)PEDGAPPR	UID2055	1
P60469	Ppfia3	Liprin-alpha-3 (Protein tyrosine phosphatase receptor type f polypeptide-interacting protein alpha-3) (PTPRF-interacting protein alpha-3)	HERSLRMTVVKRQAQSPGGVSSEVEVLKALK	0.95792	0.447158	0.73497	1.16174	0.646899	0.734169	0.572956	0.778031	S	2	___1	1	264,35	142	QAQS(1)PGGVSSEVEVLK	UID2056	1
P60469	Ppfia3	Liprin-alpha-3 (Protein tyrosine phosphatase receptor type f polypeptide-interacting protein alpha-3) (PTPRF-interacting protein alpha-3)	EIDQLRGRPPSSYSRSLPGSALELRYSQAPT	1.11486	0.829553	0.88608	1.35727	0.900912	1.35304	1.08797	1.13931	S	2	___1	1	90,412	508	S(1)LPGS(1)ALELR	UID2058	1;2
P60469	Ppfia3	Liprin-alpha-3 (Protein tyrosine phosphatase receptor type f polypeptide-interacting protein alpha-3) (PTPRF-interacting protein alpha-3)	RAEELESRVSSSGLDSLGRYRSSCSLPPSLT	-0.60715	-0.683238	-1.11053	-1.21784	-0.809651	-0.879402	-0.870432	-0.0752329	S	3	___1	1	162,29	645	VSSSGLDS(1)LGRYR	UID2060	1
P63260	Actg1	Actin, cytoplasmic 2 (Gamma-actin) [Cleaved into: Actin, cytoplasmic 2, N-terminally processed]	ENEMATAASSSSLEKSYELPDGQVITIGNER;EQEMATAASSSSLEKSYELPDGQVITIGNER;EQEMVTAAASSSLERSYELPDGQVITIGNER	0.693206	0.620537	0.196394	0.655334	0.213441	0.288266	0.489949	0.475781	S	3	___1	0,999983	95,658	239	S(1)YELPDGQVITIGNER	UID2065	1
P60761	Nrgn	Neurogranin (Ng) (RC3) [Cleaved into: NEUG(55-78)]	LDDPGANAAAAKIQASFRGHMARKKIKSGEC	-1.07793	-0.117208	-1.18159	0.161306	-0.984058	0.812007	-1.59935	-1.44805	S	3	___1	1	49,31	36	IQAS(1)FRGHMAR	UID2066	1
P60904	Dnajc5	DnaJ homolog subfamily C member 5 (Cysteine string protein) (CSP) (Cysteine-string protein isoform alpha)	CKPKAPEGEETEFYVSPEDLEAQLQSDEREA	1.43567	1.34731	1.02978	0.732474	1.15319	1.25361	1.57741	1.27206	S	2	___1	1	439,22	151	APEGEETEFYVS(1)PEDLEAQLQSDER	UID2077	1
P60904	Dnajc5	DnaJ homolog subfamily C member 5 (Cysteine string protein) (CSP) (Cysteine-string protein isoform alpha)	TEFYVSPEDLEAQLQSDEREATDTPIVIQPA	1.09238	1.27281	1.55416	0.813304	0.819594	1.07607	1.45031	1.38789	S	2	___1	1	378,84	161	APEGEETEFYVSPEDLEAQLQS(1)DER	UID2078	1
P60904	Dnajc5	DnaJ homolog subfamily C member 5 (Cysteine string protein) (CSP) (Cysteine-string protein isoform alpha)	______MADQRQRSLSTSGESLYHVLGLDKN	4.67645	4.89209	4.94724	4.60191	4.66597	4.54051	5.01196	4.82274	S	2	___1	0,999454	510,66	10	SLS(0.999)T(0.001)SGESLYHVLGLDKNATSDDIKK	UID2080	1;2
P60904	Dnajc5	DnaJ homolog subfamily C member 5 (Cysteine string protein) (CSP) (Cysteine-string protein isoform alpha)	____MADQRQRSLSTSGESLYHVLGLDKNAT	-2.49383	-1.6271	-1.87301	-2.17631	-2.00193	-2.222	-2.26437	-2.24818	S	4	___1	0,999614	222,47	12	SLS(0.959)T(0.042)S(1)GESLYHVLGLDKNATSDDIKK	UID2081	1;2
A0A2R8VHS7	Polr2f	DNA-directed RNA polymerase II subunit F (DNA-directed RNA polymerases I, II, and III subunit RPABC2) (RPB6 homolog)	______________MSDNEDNFDGDDFDDVE	0.733223	1.01396	0.361245	0.537994	0.909876	0.685908	1.1672	1.0174	S	4	___1	1	209,88	2	S(1)DNEDNFDGDDFDDVEEDEGLDDLENAEEEGQENVEILPSGERPQANQKR	UID2087	1
P61264	Stx1b	Syntaxin-1B	__MKDRTQELRSAKDSDDEEEVVHVDRDHFM	-1.5494	-1.38658	-0.949961	-1.99221	-1.39334	-2.17517	-1.0269	-1.0605	S	3	___1	1	150,06	14	S(1)AKDS(1)DDEEEVVHVDR	UID2090	1;2
P61329	Fgf12	Fibroblast growth factor 12 (FGF-12) (Fibroblast growth factor homologous factor 1) (FHF-1) (Myocyte-activating factor)	HFVPKPIEVCMYREPSLHEIGEKQGRSRKSS	2.87098	2.72448	2.7979	2.65669	3.11308	2.87059	2.8678	2.848	S	2	___1	1	126,95	212	EPS(1)LHEIGEKQGR	UID2093	1
P61967	Ap1s1	AP-1 complex subunit sigma-1A (Adaptor protein complex AP-1 subunit sigma-1A) (Adaptor-related protein complex 1 subunit sigma-1A) (Clathrin assembly protein complex 1 sigma-1A small chain) (Clathrin coat assembly protein AP19) (Golgi adaptor HA1/AP1 adaptin sigma-1A subunit) (HA1 19 kDa subunit) (Sigma 1a subunit of AP-1 clathrin) (Sigma-adaptin 1A) (Sigma1A-adaptin)	LKAIEQADLLQEEDESPRSVLEEMGLA____	-0.270705	-0.827313	-0.223611	-0.539929	-0.626814	-0.108487	-0.935358	-0.783047	S	2	___1	1	279,65	147	AIEQADLLQEEDES(1)PR	UID2098	1
P61967	Ap1s1	AP-1 complex subunit sigma-1A (Adaptor protein complex AP-1 subunit sigma-1A) (Adaptor-related protein complex 1 subunit sigma-1A) (Clathrin assembly protein complex 1 sigma-1A small chain) (Clathrin coat assembly protein AP19) (Golgi adaptor HA1/AP1 adaptin sigma-1A subunit) (HA1 19 kDa subunit) (Sigma 1a subunit of AP-1 clathrin) (Sigma-adaptin 1A) (Sigma1A-adaptin)	IEQADLLQEEDESPRSVLEEMGLA_______	-1.90228	0.733151	1.19576	0.81597	0.940438	1.21057	0.464997	-2.56698	S	3	___1	0,903802	48,913	150	AIEQADLLQEEDES(0.096)PRS(0.904)VLEEMGLA	UID2099	1
P61979	Hnrnpk	Heterogeneous nuclear ribonucleoprotein K (hnRNP K)	GGRPMPPSRRDYDDMSPRRGPPPPPPGRGGR	4.02195	4.28876	3.63057	3.8908	4.11932	3.83695	4.41824	3.61529	S	2	___1	1	188,04	284	DYDDMS(1)PR	UID2100	1
P61979	Hnrnpk	Heterogeneous nuclear ribonucleoprotein K (hnRNP K)	LKKIIPTLEEGLQLPSPTATSQLPLESDAVE	3.96686	4.31619	4.20762	4.53485	3.77778	4.43303	4.50906	4.43126	S	4	___1	0,995013	170,6	116	IIPTLEEGLQLPS(0.995)PT(0.005)ATSQLPLESDAVECLNYQHYK	UID2101	1
P62137	Ppp1ca	Serine/threonine-protein phosphatase PP1-alpha catalytic subunit (PP-1A) (EC 3.1.3.16)	______________MSDSEKLNLDSIIGRLL	-2.35704	-1.40467	-0.909965	-2.01191	-1.49809	-1.30625	-3.08693	-1.31732	S	2	___1	0,997193	168,45	2	S(0.997)DS(0.003)EKLNLDSIIGR	UID2105	1
P62259	Ywhae	14-3-3 protein epsilon (14-3-3E)	TLIMQLLRDNLTLWTSDMQGDGEEQNKEALQ	0.127644	-0.0647418	-0.814213	-3.32753	-0.0686502	-0.462488	-0.262789	-0.0917084	S	3	___1	0,959122	82,65	233	DNLTLWT(0.041)S(0.959)DMQGDGEEQNKEALQDVEDENQ	UID2107	1
P62482	Kcnab2	Voltage-gated potassium channel subunit beta-2 (EC 1.1.1.-) (K(+) channel subunit beta-2) (Kv-beta-2) (Neuroimmune protein F5)	__MYPESTTGSPARLSLRQTGSPGMIYSTRY	1.24069	1.74413	1.44587	2.09712	1.67126	1.18296	1.62767	1.68461	S	2	___1	0,999999	113,54	14	MYPEST(0.002)T(0.006)GS(0.992)PARLS(1)LR	UID2108	1;2
P62482	Kcnab2	Voltage-gated potassium channel subunit beta-2 (EC 1.1.1.-) (K(+) channel subunit beta-2) (Kv-beta-2) (Neuroimmune protein F5)	STTGSPARLSLRQTGSPGMIYSTRYGSPKRQ	0.72662	0.96714	0.847622	1.00795	0.886146	0.460682	1.01919	1.16586	S	2	___1	1	221,66	20	QTGS(1)PGMIYSTR	UID2109	1;2
P62482	Kcnab2	Voltage-gated potassium channel subunit beta-2 (EC 1.1.1.-) (K(+) channel subunit beta-2) (Kv-beta-2) (Neuroimmune protein F5)	_______MYPESTTGSPARLSLRQTGSPGMI	0.370054	1.20359	0.934123	0.889088	0.36696	0.71792	1.13403	1.18752	S	2	___1	0,998228	147,66	9	MYPESTT(0.001)GS(0.998)PAR	UID2111	1;2
P62492	Rab11a	Ras-related protein Rab-11A (Rab-11) (EC 3.6.5.2)	IVSQKQMSDRRENDMSPSNNVVPIHVPPTTE	0.239704	0.19405	0.966105	0.319161	0.373392	0.324484	0.244846	0.219238	S	3	___1	0,999978	172,05	190	ENDMS(1)PSNNVVPIHVPPTTENKPK	UID2113	1
P62806	H4c1; H4c2; H4c3; H4c4; H4c6; H4c8; H4c9; H4c11; H4c12; Hist1h4m; H4c14; H4f16	Histone H4	PAIRRLARRGGVKRISGLIYEETRGVLKVFL	-1.12262	-1.04934	-1.16374	-0.734595	-0.621778	-0.402051	-0.675779	-2.31792	S	2	___1	1	146,58	48	RIS(1)GLIYEETR	UID2118	1
P62823	Rab3c	Ras-related protein Rab-3C	SESLETDPAITAAKQSTRLKETPPPPQPNCG	0.949522	0.112454	0.243282	-0.0330447	0.757919	0.918978	0.158871	-0.0519751	S	2	___1	0,944581	246,67	211	MSESLETDPAIT(0.002)AAKQS(0.945)T(0.054)R	UID2119	1
P62874	Gnb1	Guanine nucleotide-binding protein G(I)/G(S)/G(T) subunit beta-1 (Transducin beta chain 1)	______________MSELDQLRQEAEQLKNQ	1.24553	1.32444	1.18558	1.78834	0.927551	1.35226	0.928805	0.438125	S	3	___1	1	175,77	2	S(1)ELDQLRQEAEQLKNQIR	UID2120	1
P62880	Gnb2	Guanine nucleotide-binding protein G(I)/G(S)/G(T) subunit beta-2 (G protein subunit beta-2) (Transducin beta chain 2)	______________MSELEQLRQEAEQLRNQ	1.33304	1.04358	0.888203	1.25778	1.0084	1.27633	0.723124	0.771375	S	3	___1	1	197,46	2	S(1)ELEQLRQEAEQLRNQIR	UID2121	1
P62996	Tra2b	Transformer-2 protein homolog beta (TRA-2 beta) (TRA2-beta) (Silica-induced gene 41 protein) (SIG-41) (Splicing factor, arginine/serine-rich 10) (Transformer-2 protein homolog B)	DRGYDRYEDYDYRRRSPSPYYSRYRSRSRSR;GWRAAQDRDQIYRRRSPSPYYSRGGYRSRSR	-1.45397	-1.1781	-0.944436	-1.61653	-1.4401	-1.59423	-1.45625	-1.51339	S	2	___1	1	142,1	264	RS(1)PS(1)PYYSR	UID2124	1;2
P62996	Tra2b	Transformer-2 protein homolog beta (TRA-2 beta) (TRA2-beta) (Silica-induced gene 41 protein) (SIG-41) (Splicing factor, arginine/serine-rich 10) (Transformer-2 protein homolog B)	______________MSDSGEQNYGERESRSA	-0.63585	-1.16677	-0.734425	-0.753276	-0.611885	-1.35045	-0.918383	-0.750694	S	2	___1	0,99996	296,49	2	S(1)DSGEQNYGERESR	UID2127	1;2
P63044	Vamp2	Vesicle-associated membrane protein 2 (VAMP-2) (Synaptobrevin-2)	LSELDDRADALQAGASQFETSAAKLKRKYWW	-0.410303	-0.920074	-0.334496	-0.529114	-0.516498	-0.533831	-1.10585	-0.813629	S	2	___1	1	227,51	75	LSELDDRADALQAGAS(1)QFETSAAK	UID2132	1
P63044	Vamp2	Vesicle-associated membrane protein 2 (VAMP-2) (Synaptobrevin-2)	MRVNVDKVLERDQKLSELDDRADALQAGASQ	1.10108	1.20136	1.17896	1.40277	1.16733	1.23405	0.924852	1.16634	S	3	___1	1	303,51	61	DQKLS(1)ELDDRADALQAGASQFETSAAK	UID2134	1
P63040	Cplx1	Complexin-1 (921-S) (Complexin I) (CPX I) (Synaphin-2)	REAEAQAAMEANSEGSLTRPKKAIPPGCGDE	1.03433	1.69447	0.887927	0.985583	1.34655	0.965918	1.81239	1.59521	S	3	___1	0,978631	258,1	93	EAEAQAAMEANSEGS(0.979)LT(0.021)RPK	UID2141	1
P63115	Slc7a10	Asc-type amino acid transporter 1 (Asc-1) (D-serine transporter) (Solute carrier family 7 member 10)	___________MRRDSDMASHIQQPGGHGNP	2.74382	3.35299	4.212	3.20315	3.42914	2.93725	3.53079	2.52418	S	3	___1	1	302,19	5	RDS(1)DMASHIQQPGGHGNPGPAPSPSPGPGPGPGASER	UID2149	1;2
P63141	Kcna2	Potassium voltage-gated channel subfamily A member 2 (MK2) (Voltage-gated potassium channel subunit Kv1.2)	RETEGEEQAQYLQVTSCPKIPSSPDLKKSRS	-2.75171	-0.360143	0.401794	-0.578532	0.268764	-0.0229156	0.0470068	0.492441	S	3	___1	0,956735	110,33	434	ETEGEEQAQYLQVT(0.043)S(0.957)CPK	UID2152	1
P63166	Sumo1	Small ubiquitin-related modifier 1 (SUMO-1) (SMT3 homolog 3) (Ubiquitin-homology domain protein PIC1) (Ubiquitin-like protein SMT3C) (Smt3C)	______________MSDQEAKPSTEDLGDKK	-0.30784	-0.406317	-1.79832	-1.68156	-0.578593	-0.899745	-1.4688	-0.83533	S	2	___1	1	237,89	2	S(1)DQEAKPSTEDLGDKK	UID2157	1
P63276	Rps17	40S ribosomal protein S17	VDPDTKEMLKLLDFGSLSNLQVTQPTVGMNF	-3.37026	-1.49453	-0.809331	-0.592882	-0.981158	-0.995	-1.03802	-2.42198	S	3	___1	0,966635	126,27	113	LLDFGS(0.967)LS(0.033)NLQVTQPTVGMNFK	UID2165	1
P63318	Prkcg	Protein kinase C gamma type (PKC-gamma) (EC 2.7.11.13)	VRMGPSSSPIPSPSPSPTDSKRCFFGASPGR	2.50856	2.46947	2.82096	2.97277	2.12641	2.45906	2.87548	1.15046	S	2	___1	0,998947	243,61	330	MGPSS(0.002)S(0.046)PIPS(0.754)PS(0.199)PS(0.999)PT(0.001)DSKR	UID2174	1;2
P63318	Prkcg	Protein kinase C gamma type (PKC-gamma) (EC 2.7.11.13)	RLEIAPPFRPRPCGRSGENFDKFFTRAAPAL	-0.409177	-0.339914	-0.156969	0.393133	-0.31101	-0.18481	-0.14111	-0.638186	S	2	___1	1	214,58	639	S(1)GENFDKFFTR	UID2176	1
P63328	Ppp3ca	Serine/threonine-protein phosphatase 2B catalytic subunit alpha isoform (EC 3.1.3.16) (CAM-PRP catalytic subunit) (Calmodulin-dependent calcineurin A subunit alpha isoform) (CNA alpha)	ATVEAIEADEAIKGFSPQHKITSFEEAKGLD	1.47401	1.5438	1.18761	2.28345	1.17472	1.94743	1.62488	1.52215	S	4	___1	1	238,86	462	QTLQSATVEAIEADEAIKGFS(1)PQHK	UID2178	1
P63328	Ppp3ca	Serine/threonine-protein phosphatase 2B catalytic subunit alpha isoform (EC 3.1.3.16) (CAM-PRP catalytic subunit) (Calmodulin-dependent calcineurin A subunit alpha isoform) (CNA alpha)	ADEAIKGFSPQHKITSFEEAKGLDRINERMP	0.0587766	1.39799	-0.211539	0.585975	-0.016416	0.971924	1.28156	1.23416	S	2	___1	0,99997	161,33	469	ITS(1)FEEAKGLDR	UID2179	1
P67871	Csnk2b	Casein kinase II subunit beta (CK II beta) (Phosvitin)	PMAYQLQLQAASNFKSPVKTIR_________	3.3145	3.47695	3.3099	3.6825	2.74929	3.36586	2.95318	2.07657	S	2	___1	0,999999	319,09	209	IHPMAYQLQLQAASNFKS(1)PVK	UID2180	1
P68368	Tuba4a	Tubulin alpha-4A chain (Alpha-tubulin 4) (Alpha-tubulin isotype M-alpha-4) (Tubulin alpha-4 chain)	DMAALEKDYEEVGIDSYEDEDEGEE______	-0.729156	-0.495929	-0.579805	-0.80036	-1.26701	-2.35358	-0.756224	-0.362982	S	2	___1	0,992977	104,55	439	DYEEVGIDS(0.993)Y(0.007)EDEDEGEE	UID2183	1
P68372	Tubb4b	Tubulin beta-4B chain (Tubulin beta-2C chain)	KEVDEQMLAIQNKNSSYFVEWIPNNVKVAVC;KEVDEQMLAIQSKNSSYFVEWIPNNVKVAVC;KEVDEQMLNVQNKNSSYFVEWIPNNVKTAVC;KEVDEQMLSVQSKNSSYFVEWIPNNVKTAVC	0.518388	0.407522	0.225327	0.521801	0.111284	0.177677	0.201972	-0.373644	S	2	___1	0,996878	209,21	339	NS(0.003)S(0.997)YFVEWIPNNVK	UID2187	1
P68404	Prkcb	Protein kinase C beta type (PKC-B) (PKC-beta) (EC 2.7.11.13)	_____MADPAAGPPPSEGEESTVRFARKGAL	-1.15197	-1.682	-1.11111	-1.22313	-1.42839	-1.22313	-1.59022	-1.52589	S	3	___1	0,99948	85,932	11	ADPAAGPPPS(0.999)EGEESTVR	UID2189	1
E9Q3E8	Adcyap1r1	Pituitary adenylate cyclase-activating polypeptide type I receptor	QLSILSKSSSQLRMSSLPADNLAT_______	-1.11767	-1.55071	-0.66973	-1.57339	-0.996603	-2.34106	-1.05215	-1.82112	S	2	___1	0,988853	141,44	439	MS(0.011)S(0.989)LPADNLAT	UID2207	1
P70206	Plxna1	Plexin-A1 (Plex 1) (Plexin-1)	TKSLSRYESMLRTASSPDSLRSRTPMITPDL	-2.85012	-0.565908	-2.28928	-1.93992	-3.32775	-0.668144	-1.00512	-0.194767	S	2	___1	0,966975	60,943	1630	TAS(0.025)S(0.967)PDS(0.008)LR	UID2210	1
P70207	Plxna2	Plexin-A2 (Plex 2) (Plexin-2)	RTSISRYDSSFRYTGSPDSLRSRVPMITPDL	-0.55858	0.0519432	0.302498	-0.365622	0.154139	-0.0455561	-0.0607576	0.100277	S	2	___1	0,999999	152,67	1630	YTGS(1)PDSLR	UID2211	1;2
D3YZ00	Nfix	Nuclear factor 1 (Fragment)	MESPVDDVFYPGTGRSPAAGSSQSSGWPNDV	-2.87909	-0.233974	-0.178044	-0.0828305	-0.579763	-0.511952	-0.390694	-0.396366	S	3	___1	0,99997	121,45	301	S(1)PAAGSSQSSGWPNDVDAGPASLKK	UID2225	1
B2Z892	Pfkfb2	6-phosphofructo-2-kinase (EC 2.7.1.105) (EC 3.1.3.46) (Fructose-2,6-bisphosphatase)	TPLSSSNTIRRPRNYSVGSRPLKPLSPLRAL	-0.826032	-0.500915	-1.52031	-0.00159491	-0.714318	-0.809775	-0.365294	-2.12375	S	3	___1	0,999997	124,2	464	NYS(1)VGSRPLKPLSPLR	UID2227	1;2
A8Y5C3	Pdlim4	PDZ and LIM domain protein 4 (Fragment)	DPESQDCSPATSRRSSVSGISLEDNRSGLGS	1.31368	1.61036	1.03729	1.3863	1.38868	0.439764	0.810102	1.11872	S	2	___1	0,998283	214,41	60	RS(0.002)S(0.998)VSGISLEDNR	UID2230	1
P70288	Hdac2	Histone deacetylase 2 (HD2) (EC 3.5.1.98) (YY1 transcription factor-binding protein)	GVQMQAIPEDAVHEDSGDEDGEDPDKRISIR	0.575929	0.599074	0.825744	0.750195	0.743932	0.80492	0.49962	0.267228	S	3	___1	1	140,46	394	MLPHAPGVQMQAIPEDAVHEDS(1)GDEDGEDPDKR	UID2233	1
P70296	Pebp1	Phosphatidylethanolamine-binding protein 1 (PEBP-1) (HCNPpp) [Cleaved into: Hippocampal cholinergic neurostimulating peptide (HCNP)]	QAEWDDYVPKLYEQLSGK_____________	-1.39934	-1.16182	-1.33891	-2.03094	-2.83817	-1.48901	-1.20569	-1.79168	S	2	___1	1	106,88	185	LYEQLS(1)GK	UID2236	1
Q3UGN9	Stam	Signal transducing adapter molecule 1	TFPAIGSQAAEQAKASPALVAKDPGTVATKK	-2.96442	-2.45554	-1.31443	-2.88597	-2.49883	-2.70806	-2.6328	-1.93887	S	2	___1	1	72,607	156	AS(1)PALVAK	UID2238	1
P70310	Ntsr2	Neurotensin receptor type 2 (NT-R-2) (NTR2) (Low-affinity levocabastine-sensitive neurotensin receptor) (NTRL)	TSTYSFRLWGSPRNPSLGEIQV_________	-1.38947	-1.87781	-1.3514	-1.72008	-1.13672	-1.51031	-1.54609	-2.10112	S	2	___1	1	117,14	410	NPS(1)LGEIQV	UID2242	1
P70333	Hnrnph2	Heterogeneous nuclear ribonucleoprotein H2 (hnRNP H2) (Heterogeneous nuclear ribonucleoprotein H') (hnRNP H') [Cleaved into: Heterogeneous nuclear ribonucleoprotein H2, N-terminally processed]	NSVEMDWVLKHTGPNSPDTANDGFVRLRGLP	2.37713	3.09712	2.76612	2.45625	2.45116	3.25813	3.33203	2.87906	S	2	___1	1	244,64	104	HTGPNS(1)PDTANDGFVR	UID2244	1
P70349	Hint1	Histidine triad nucleotide-binding protein 1 (EC 3.-.-.-) (Adenosine 5'-monophosphoramidase) (Protein kinase C inhibitor 1) (Protein kinase C-interacting protein 1) (PKCI-1)	KIIFEDDRCLAFHDISPQAPTHFLVIPKKHI	0.304511	0.84166	0.492422	0.903859	-0.186618	0.387795	-0.290151	-2.80547	S	4	___1	1	184,49	45	IIFEDDRCLAFHDIS(1)PQAPTHFLVIPK	UID2248	1
P70362	Ufd1	Ubiquitin recognition factor in ER-associated degradation protein 1 (Ubiquitin fusion degradation protein 1 homolog) (UB fusion protein 1)	DEAGGRFIAFSGEGQSLRKKGRKP_______	0.0337898	0.452902	-0.284897	0.702967	0.201144	0.237853	-0.390983	0.634062	S	2	___1	1	198,37	299	FIAFSGEGQS(1)LR	UID2249	1
P70377	Fgf13	Fibroblast growth factor 13 (FGF-13) (Fibroblast growth factor homologous factor 2) (FHF-2)	HFLPKPLKVAMYKEPSLHDLTEFSRSGSGTP	-0.47793	-0.714502	-0.610604	-0.514048	-0.714506	-0.398474	-0.655201	-1.11565	S	3	___1	1	169,7	208	VAMYKEPS(1)LHDLTEFSR	UID2251	1
P70392	Rasgrf2	Ras-specific guanine nucleotide-releasing factor 2 (Ras-GRF2) (Ras guanine nucleotide exchange factor 2)	EHLVDGKSPRLCRKFSSPPPLAVSRTSSPVR	-2.74855	-1.95277	-1.99652	-1.14997	-1.77584	-2.22911	-2.06555	-2.09635	S	2	___1	1	82,069	725	KFS(1)S(1)PPPLAVSR	UID2254	1;2
P70392	Rasgrf2	Ras-specific guanine nucleotide-releasing factor 2 (Ras-GRF2) (Ras guanine nucleotide exchange factor 2)	LAVSRTSSPVRARKLSLTSSLNSRIGALDLT	-0.765561	-0.176705	-0.334881	0.0957646	-0.23203	-0.518213	-0.501319	-0.237474	S	2	___1	0,999993	119,96	745	KLS(1)LT(0.004)S(0.223)S(0.748)LNS(0.025)R	UID2256	1;2
P70392	Rasgrf2	Ras-specific guanine nucleotide-releasing factor 2 (Ras-GRF2) (Ras guanine nucleotide exchange factor 2)	LHKDDTDICFSKTLNSCKVPQIRYASVERLL	-0.541857	-0.914925	-0.87795	-1.04026	-0.47594	-0.509924	-1.25615	-1.39601	S	3	___1	0,999999	86,944	633	TLNS(1)CKVPQIR	UID2259	1
P70399	Tp53bp1	TP53-binding protein 1 (53BP1) (p53-binding protein 1) (p53BP1)	QQRASQEQRASQEPFSPAEDVMETDLLEGLA	0.0675419	-0.192055	-3.33404	-0.62245	0.0895298	-0.540215	-0.375469	-0.411888	S	3	___1	0,999963	157,8	1115	ASQEPFS(1)PAEDVMETDLLEGLAANQDRPSK	UID2262	1
P70399	Tp53bp1	TP53-binding protein 1 (53BP1) (p53-binding protein 1) (p53BP1)	AMETEKPLLPSQPAVSPQASTPVSRSTPVFT	0.574555	0.271592	0.133604	0.634913	0.532285	0.223286	-0.125982	-0.566472	S	3	___1	0,999616	219,83	429	LHDDEAMETEKPLLPSQPAVS(1)PQASTPVSR	UID2273	1;2
P70399	Tp53bp1	TP53-binding protein 1 (53BP1) (p53-binding protein 1) (p53BP1)	PVGPVMDDAAPEDSASPVSQQRASQEQRASQ	0.724727	0.199359	-0.0855417	0.613001	0.599955	-0.36527	-0.00233647	-0.330885	S	3	___1	0,992352	214,39	1096	QSEQPVKPVGPVMDDAAPEDS(0.002)AS(0.992)PVS(0.006)QQR	UID2274	1
P70399	Tp53bp1	TP53-binding protein 1 (53BP1) (p53-binding protein 1) (p53BP1)	STSEYSQSSKMESLGSPRTEEDRENTQIDDT	1.12067	0.688088	0.838967	0.874626	0.909958	0.916356	1.13026	0.752325	S	2	___1	1	169,93	533	MESLGS(1)PR	UID2275	1;2
P70399	Tp53bp1	TP53-binding protein 1 (53BP1) (p53-binding protein 1) (p53BP1)	TKRTDASSSTLRRSDSPEIPFQAATGSSDGL	1.01872	0.273513	0.567852	0.973758	0.876438	0.761269	0.765143	0.458344	S	3	___1	0,81985	167,86	1459	S(0.18)DS(0.82)PEIPFQAATGSSDGLDSSSSGNSFVGLR	UID2277	1
P70399	Tp53bp1	TP53-binding protein 1 (53BP1) (p53-binding protein 1) (p53BP1)	EEQNLPLVRSEDRPSSPQVSVAAVETKEQVP	1.73697	1.37085	-2.74627	1.33153	1.72169	0.981981	1.81879	-1.71038	S	3	___1	0,960041	223,53	268	SEDRPS(0.04)S(0.96)PQVSVAAVETKEQVPAR	UID2281	1
P70399	Tp53bp1	TP53-binding protein 1 (53BP1) (p53-binding protein 1) (p53BP1)	PSPDAFRSTPFIVPSSPTEQGGRKDEPMDMS	-0.461391	-1.11094	-0.580542	-0.595132	-0.265655	-0.893538	-0.243416	-0.445404	S	3	___1	0,890829	152,73	382	STPFIVPS(0.055)S(0.891)PT(0.055)EQGGRKDEPMDMSVIPVGGEPFQK	UID2283	1
P70408	Cdh10	Cadherin-10 (T2-cadherin)	GPRFNKLAEMYGGGESDKDA___________	-0.205021	-0.162946	1.03837	-0.185434	0.0583061	-0.0497659	0.209097	0.0619794	S	2	___1	1	271,2	784	FNKLAEMYGGGES(1)DKDA	UID2284	1
A0A3Q4EBU5	Slc8a1	Na(+)/Ca(2+)-exchange protein 1 (Sodium/calcium exchanger 1) (Solute carrier family 8 member 1)	KQRGMIIEHEGDRPASKTEIEMDGKVVNSHV	-0.603208	-2.96314	1.02769	-0.195024	0.373877	-0.555283	0.837	-2.5471	S	3	___1	0,976896	106,43	282	GMIIEHEGDRPAS(0.977)KT(0.023)EIEMDGK	UID2285	1
P70429	Evl	Ena/VASP-like protein (Ena/vasodilator-stimulated phosphoprotein-like)	PNSSEAGRKPWERSNSVEKPVSSLLSRTPSV	2.96798	2.73308	2.90822	3.27611	3.02368	2.6045	2.7192	2.62646	S	3	___1	0,999967	173,49	329	SNS(1)VEKPVSSLLSR	UID2288	1
P70441	Slc9a3r1	Na(+)/H(+) exchange regulatory cofactor NHE-RF1 (NHERF-1) (Ezrin-radixin-moesin-binding phosphoprotein 50) (EBP50) (Regulatory cofactor of Na(+)/H(+) exchanger) (Sodium-hydrogen exchanger regulatory factor 1) (Solute carrier family 9 isoform A3 regulatory factor 1)	QKESSREALVEPASESPRPALARSASSDTSE	5.19696	5.28901	5.2424	5.78593	4.93835	5.09642	5.28426	5.19342	S	2	___1	1	71,601	275	EALVEPAS(1)ES(1)PRPALAR	UID2291	1;2
P70441	Slc9a3r1	Na(+)/H(+) exchange regulatory cofactor NHE-RF1 (NHERF-1) (Ezrin-radixin-moesin-binding phosphoprotein 50) (EBP50) (Regulatory cofactor of Na(+)/H(+) exchanger) (Sodium-hydrogen exchanger regulatory factor 1) (Solute carrier family 9 isoform A3 regulatory factor 1)	______________MSADAAAGEPLPRLCCL	0.449386	-2.23054	0.0610818	0.28784	-0.0854563	0.0791898	0.297974	0.179296	S	2	___1	1	138,89	2	S(1)ADAAAGEPLPR	UID2293	1
P70441	Slc9a3r1	Na(+)/H(+) exchange regulatory cofactor NHE-RF1 (NHERF-1) (Ezrin-radixin-moesin-binding phosphoprotein 50) (EBP50) (Regulatory cofactor of Na(+)/H(+) exchanger) (Sodium-hydrogen exchanger regulatory factor 1) (Solute carrier family 9 isoform A3 regulatory factor 1)	EPASESPRPALARSASSDTSEELNSQDSPKR	1.05044	1.14009	0.713701	0.256948	0.765315	1.30834	0.933691	1.07893	S	2	___1	0,999921	490,79	285	SAS(1)SDTSEELNSQDSPKR	UID2295	1;2
P70452	Stx4	Syntaxin-4	_MRDRTHELRQGDNISDDEDEVRVALVVHSG	-1.85075	-1.22599	-1.7059	-1.6078	-1.29454	-1.8815	-1.50453	-1.33815	S	2	___1	1	103,14	15	QGDNIS(1)DDEDEVR	UID2301	1
P70663	Sparcl1	SPARC-like protein 1 (Extracellular matrix protein 2) (Matrix glycoprotein Sc1)	GDDSKHGAGDDYFIPSQEFLEAERMHSLSYY	-1.85877	-2.32793	-2.58693	-2.06564	-2.25403	-2.55585	-1.75182	-2.21635	S	2	___1	1	221,91	353	HGAGDDYFIPS(1)QEFLEAER	UID2309	1;2
P70670	Naca	Nascent polypeptide-associated complex subunit alpha, muscle-specific form (Alpha-NAC, muscle-specific form) (skNAC)	SNIQENTQTPTVQEESEEEEVDETGVEVKDI	1.59374	1.14049	1.25515	1.34896	1.40124	1.68558	1.42203	1.55661	S	4	___1	1	355,04	2138	VQGEAVSNIQENTQTPTVQEES(1)EEEEVDETGVEVKDIELVMSQANVSR	UID2314	1
A0A140LHE6	Irf3	Interferon regulatory factor 3 (Fragment)	LGASPDTNGKSSLPHSQENLPKLFDGLILGP	-1.7889	-2.16915	-2.44477	-2.77847	-2.34526	-2.11104	-2.42861	-1.74059	S	2	___1	0,999989	119,02	135	SSLPHS(1)QENLPK	UID2315	1
P70704	Atp8a1	Phospholipid-transporting ATPase IA (EC 7.6.2.1) (ATPase class I type 8A member 1) (Chromaffin granule ATPase II) (P4-ATPase flippase complex alpha subunit ATP8A1)	KNVFKKNHVNLYRSESLQQNLLHGYAFSQDE	2.70108	3.00545	3.04018	2.80168	2.74729	2.28278	3.08897	2.69499	S	3	___1	0,999388	286,51	1126	S(0.001)ES(0.999)LQQNLLHGYAFSQDENGIVSQSEVIR	UID2320	1
P80560	Ptprn2	Receptor-type tyrosine-protein phosphatase N2 (R-PTP-N2) (EC 3.1.3.-) (EC 3.1.3.48) (PTP IA-2beta) (Phogrin) (Protein tyrosine phosphatase-NP) (PTP-NP) [Cleaved into: IA-2beta71; IA-2beta64; IA-2beta60]	ADSVAGAIQSDPAEGSQESHGRGAEGQPREQ	2.55251	1.74726	2.11166	1.63763	2.95233	2.2258	2.03608	1.05355	S	3	___1	0,998982	248,08	339	LGPLKEEKADSVAGAIQSDPAEGS(0.999)QES(0.001)HGR	UID2322	1
P80560	Ptprn2	Receptor-type tyrosine-protein phosphatase N2 (R-PTP-N2) (EC 3.1.3.-) (EC 3.1.3.48) (PTP IA-2beta) (Phogrin) (Protein tyrosine phosphatase-NP) (PTP-NP) [Cleaved into: IA-2beta71; IA-2beta64; IA-2beta60]	SREEIKKSEQPEEVLSSEEETAGVEHVRSRT	-0.368076	0.955125	-1.39105	-2.65355	-0.262196	-1.14682	-1.31105	-2.00846	S	2	___1	1	211,43	422	SEQPEEVLS(1)S(1)EEETAGVEHVR	UID2323	1;2
P80560	Ptprn2	Receptor-type tyrosine-protein phosphatase N2 (R-PTP-N2) (EC 3.1.3.-) (EC 3.1.3.48) (PTP IA-2beta) (Phogrin) (Protein tyrosine phosphatase-NP) (PTP-NP) [Cleaved into: IA-2beta71; IA-2beta64; IA-2beta60]	REEIKKSEQPEEVLSSEEETAGVEHVRSRTY	2.58748	-2.99217	1.72768	1.40436	2.3022	1.53764	1.45395	0.808971	S	2	___1	0,999992	199,61	423	SEQPEEVLS(1)S(1)EEETAGVEHVR	UID2324	1;2
P81122	Irs2	Insulin receptor substrate 2 (IRS-2) (4PS)	DGAQDLDRGLRKRTYSLTTPARQRQVPQPSS	-0.899944	-0.656975	-0.72408	-0.882749	-0.704281	-1.06767	-0.671896	-1.1351	S	2	___1	0,999989	147,73	573	TYS(1)LTTPAR	UID2340	1
P83741	Wnk1	Serine/threonine-protein kinase WNK1 (EC 2.7.11.1) (Protein kinase lysine-deficient 1) (Protein kinase with no lysine 1)	______________MSDGAAEKQSGTPGFLT	-1.844	-3.07973	-0.88379	-0.990714	-1.06509	-1.32876	-1.35965	-2.49102	S	3	___1	0,995232	82,65	2	S(0.995)DGAAEKQS(0.004)GT(0.001)PGFLTPPAPVPK	UID2347	1
P84086	Cplx2	Complexin-2 (921-L) (Complexin II) (CPX II) (Synaphin-1)	KEAEEKAALEQPCEGSLTRPKKAIPAGCGDE	-0.0703868	0.199232	-0.965406	0.0693434	-0.505635	-0.193443	-0.462509	0.376357	S	2	___1	0,986253	170,11	93	AALEQPCEGS(0.986)LT(0.014)RPK	UID2350	1
P84309	Adcy5	Adenylate cyclase type 5 (EC 4.6.1.1) (ATP pyrophosphate-lyase 5) (Adenylate cyclase type V) (Adenylyl cyclase 5)	________MSGSKSVSPPGYAAQTAASPAPR	-0.255035	-2.38159	-0.800856	-2.66789	0.086252	-0.94659	-1.72394	-2.178	S	3	___1	0,994712	193,06	8	S(0.005)VS(0.995)PPGYAAQTAASPAPR	UID2353	1
P97291	Cdh8	Cadherin-8	GPRFKRLGELYSVGESDKET___________	-0.284522	0.228951	0.918405	-0.0453575	0.20594	-0.914274	0.214389	0.0315721	S	2	___1	0,99989	94,71	795	RLGELYSVGES(1)DKET	UID2355	1
P97315	Csrp1	Cysteine and glycine-rich protein 1 (Cysteine-rich protein 1) (CRP) (CRP1)	PKGFGFGQGAGALVHSE______________	1.35361	1.71354	1.97674	2.25445	1.56562	1.3674	1.82124	1.30248	S	2	___1	1	81,879	192	GFGFGQGAGALVHS(1)E	UID2357	1
P97326	Cdh6	Cadherin-6 (Kidney cadherin) (K-cadherin)	GPRFKKLADMYGGMDSDKDS___________	-1.90927	-1.58656	-0.208752	-1.46	-1.39965	-1.89577	-1.47863	-0.977633	S	2	___1	0,999993	151,41	786	KLADMYGGMDS(1)DKDS	UID2358	1
G5E8Q0	Lyst	Lysosomal-trafficking regulator	NIVPQRMAAQMVRSRSLPAFPTYLPLIRAQK	-1.57215	-1.59189	-0.997005	-1.84946	-1.18911	-1.33774	-1.87968	-2.7752	S	2	___1	0,999998	76,357	2098	S(1)LPAFPTYLPLIR	UID2371	1
P97427	Crmp1	Dihydropyrimidinase-related protein 1 (DRP-1) (Collapsin response mediator protein 1) (CRMP-1) (Inactive dihydropyrimidinase) (Unc-33-like phosphoprotein 3) (ULIP-3)	________MSHQGKKSIPHITSDRLLIRGGR	5.85028	5.87275	5.82946	5.48375	5.73662	5.7488	5.80981	5.29375	S	2	___1	1	180,09	8	S(1)IPHITSDR	UID2380	1;2
Q6P1J1	Crmp1	Crmp1 protein (Dihydropyrimidinase-related protein 1)	KHQPPPIRNLHQSNFSLSGAQIDDNNPRRTG	2.38752	1.87631	1.89013	2.37487	1.89546	-1.85815	0.409616	1.4836	S	2	___1	0,999961	281,96	654	NLHQSNFS(1)LSGAQIDDNNPR	UID2382	1;2
Q6P1J1	Crmp1	Crmp1 protein (Dihydropyrimidinase-related protein 1)	QPPPIRNLHQSNFSLSGAQIDDNNPRRTGHR	-1.02773	0.192784	-2.98844	1.01586	-0.589112	-0.540968	-0.819316	-0.552875	S	2	___1	0,999776	388,54	656	NLHQSNFSLS(1)GAQIDDNNPR	UID2383	1;2
Q6P1J1	Crmp1	Crmp1 protein (Dihydropyrimidinase-related protein 1)	QRVRIRSKVFGLHSVSRGMYDGPVYEVPATP	-0.98778	-2.87722	-0.717512	-1.1196	-2.28402	-1.25182	-1.46286	-1.66726	S	2	___1	0,900546	103,88	609	VFGLHS(0.099)VS(0.901)R	UID2386	1
Q5SWZ5	Mprip	Myosin phosphatase Rho-interacting protein	LKEQLKAATEALGEKSPEGTTVSGYDIMKSK	0.610471	0.253835	0.539744	0.69141	0.859451	0.567485	0.442371	-2.10015	S	2	___1	0,999999	369,23	2208	AATEALGEKS(1)PEGTTVSGYDIMK	UID2387	1
Q5SWZ5	Mprip	Myosin phosphatase Rho-interacting protein	PEGTTVSGYDIMKSKSNPDFLKKDRSCVTRQ	-2.98433	0.754224	-2.38567	-2.74289	-3.2936	0.316584	-1.67844	0.984674	S	2	___1	1	50,09	2224	S(1)NPDFLKK	UID2391	1
E9Q1R5	Cacna1a	Voltage-dependent P/Q-type calcium channel subunit alpha	NSQSVEMREMGTDGYSDSEHYLPMEGQTRAA	0.73942	1.12418	1.99563	0.874626	1.2294	1.19955	1.19648	1.32218	S	3	___1	0,984638	103,63	1981	EMGT(0.002)DGYS(0.985)DS(0.013)EHYLPMEGQTR	UID2396	1
E9Q1R5	Cacna1a	Voltage-dependent P/Q-type calcium channel subunit alpha	WEQRTSEMRKQNLLASREALYGDAAERWPTP	-0.928625	0.638232	1.33398	-0.532881	-0.202503	1.0643	-0.194495	-3.2085	S	2	___1	1	61,691	745	QNLLAS(1)R	UID2402	1
E9Q1R5	Cacna1a	Voltage-dependent P/Q-type calcium channel subunit alpha	PAARRMAGPAAPPGGSPRGCRRAPRWPAHAP	-0.811509	-0.196066	0.568197	-1.25317	-0.654919	-0.281892	0.213358	-0.250221	S	3	___1	1	29,981	2226	RMAGPAAPPGGS(1)PR	UID2404	1
E9Q1R5	Cacna1a	Voltage-dependent P/Q-type calcium channel subunit alpha	DLSTISDTSPMKRSASVLGPKARRLDDYSLE	-2.4845	-1.57691	-1.74661	-1.92966	-1.81225	-1.46253	-2.20025	-1.04699	S	2	___1	0,999673	76,572	2031	SAS(1)VLGPK	UID2407	1
P97492	Rgs14	Regulator of G-protein signaling 14 (RGS14) (RAP1/RAP2-interacting protein) (RPIP1)	SPDTARKKPKLKPGKSLPLGVEELGQLPLAE	-0.748085	-1.08054	-1.28261	-0.749176	-1.49183	-1.42959	-1.6173	-2.4378	S	3	___1	1	95,713	218	S(1)LPLGVEELGQLPLAEGPCGRPLRK	UID2423	1
P97494	Gclc	Glutamate--cysteine ligase catalytic subunit (EC 6.3.2.2) (GCS heavy chain) (Gamma-ECS) (Gamma-glutamylcysteine synthetase)	________MGLLSQGSPLSWEETQRHADHVR	-2.11703	-2.88766	-2.47496	-2.11157	-2.57026	-2.17134	-2.79335	-2.95749	S	2	___1	0,999986	198,74	8	GLLSQGS(1)PLSWEETQR	UID2424	1
P97783	Mllt11	Protein AF1q	YSTFNFWRAPIASIHSVDLDLL_________	-1.39653	-1.47966	-1.41838	-1.81391	-1.23252	-1.37466	-2.37353	-1.65093	S	2	___1	0,99942	153,11	84	APIAS(0.001)IHS(0.999)VDLDLL	UID2432	1
Q7TQG5	Neo1	Neogenin	LWIHHERLELKPIDKSPDPNPVMTDTPIPRN	-1.06398	-0.86326	-0.998665	-0.726891	-0.714318	-1.08011	-1.37554	-0.698647	S	3	___1	1	131,81	1182	LELKPIDKS(1)PDPNPVMTDTPIPR	UID2434	1
P97801	Smn1	Survival motor neuron protein	______MAMGSGGAGSEQEDTVLFRRGTGQS	0.387171	0.112188	0.294323	0.263205	-0.136386	0.477488	0.212454	0.287109	S	2	___1	1	278,79	10	AMGSGGAGS(1)EQEDTVLFRR	UID2437	1;2
P97825	Jpt1	Jupiter microtubule associated homolog 1 (Hematological and neurological expressed 1 protein) [Cleaved into: Jupiter microtubule associated homolog 1, N-terminally processed]	GGREDSESPGTQRSNSSEASSGDFLDLKGEG	-0.484687	-0.64599	-1.00719	-0.709401	-0.703082	-0.467791	-2.40577	-0.343026	S	2	___1	0,995259	157,58	87	SNS(0.995)S(0.005)EASSGDFLDLK	UID2441	1
P97855	G3bp1	Ras GTPase-activating protein-binding protein 1 (G3BP-1) (EC 3.6.4.12) (EC 3.6.4.13) (ATP-dependent DNA helicase VIII) (GAP SH3 domain-binding protein 1) (HDH-VIII)	AALEEAAPDDVQKSTSPAPADVAPAQEDLRT	3.56538	3.78619	-2.66007	4.14873	3.68511	3.49901	3.82151	3.6887	S	2	___1	0,992027	139,34	231	S(0.004)T(0.004)S(0.992)PAPADVAPAQEDLR	UID2442	1
P97855	G3bp1	Ras GTPase-activating protein-binding protein 1 (G3BP-1) (EC 3.6.4.12) (EC 3.6.4.13) (ATP-dependent DNA helicase VIII) (GAP SH3 domain-binding protein 1) (HDH-VIII)	QDEVFGGFVTEPQEESEEEVEEPEERQQTPE	2.5887	2.7053	2.4503	2.7042	2.70857	2.57704	3.01702	2.90075	S	3	___1	1	207,23	149	YQDEVFGGFVTEPQEES(1)EEEVEEPEER	UID2443	1
P98200	Atp8a2	Phospholipid-transporting ATPase IB (EC 7.6.2.1) (ATPase class I type 8A member 2) (P4-ATPase flippase complex alpha subunit ATP8A2)	__________MSRATSVGDQLEAPARIIYLN	0.605619	0.508718	1.12406	-0.00650162	0.628012	0.07228	0.873532	0.221147	S	2	___1	0,999639	181,44	6	ATS(1)VGDQLEAPAR	UID2450	1;2
P98203	Arvcf	Armadillo repeat protein deleted in velo-cardio-facial syndrome homolog	AATAPLAQPERGSLGSLDRVVRRSPSVDSTR	-1.3781	-1.07216	-1.15363	-1.08157	-0.895807	-0.841106	-0.817609	-0.893281	S	4	___1	1	220,75	337	AFEDTADDAGELIEERPPFPAATAPLAQPERGS(1)LGS(1)LDR	UID2454	1;2
P98203	Arvcf	Armadillo repeat protein deleted in velo-cardio-facial syndrome homolog	GFPDGPESRDIPSYGSLSRGLGVRPPRTGLL	-2.96696	-2.19459	-2.24765	-1.87402	-1.89835	-2.51119	-1.95249	-1.58741	S	2	___1	0,987744	105,17	205	DIPS(0.001)YGS(0.988)LS(0.012)R	UID2455	1
P99027	Rplp2	60S acidic ribosomal protein P2	APAAAEEKKDEKKEESEESDDDMGFGLFD__	-0.749042	-0.575282	-0.831793	-0.559111	-2.39384	-0.0473815	-0.0726704	-0.409206	S	2	___1	1	55,189	102	KEES(1)EES(1)DDDMGFGLFD	UID2457	1;2
P99027	Rplp2	60S acidic ribosomal protein P2	AAEEKKDEKKEESEESDDDMGFGLFD_____	-0.614352	-0.171006	-0.677984	-0.420341	-0.451018	-0.534354	0.453017	-0.14872	S	2	___1	1	55,189	105	KEES(1)EES(1)DDDMGFGLFD	UID2458	1;2
Q00PI9	Hnrnpul2	Heterogeneous nuclear ribonucleoprotein U-like protein 2 (MLF1-associated nuclear protein)	EHDNGKGEEDGPEERSGDETPGSEAPGDKAV	-1.04849	-0.979286	-1.02872	-1.14784	-1.19365	-1.32302	1.16794	-1.27374	S	3	___1	1	193,97	159	S(1)GDET(1)PGSEAPGDKAVEEQGDDQDSEK	UID2461	1;2
Q00PI9	Hnrnpul2	Heterogeneous nuclear ribonucleoprotein U-like protein 2 (MLF1-associated nuclear protein)	GRAYYEFREEAYHSRSKSPPPPEEEAKDEEE	0.889069	0.850756	1.33757	1.73335	1.13876	1.32763	0.909733	0.412398	S	4	___1	0,999914	118,84	224	S(1)KS(1)PPPPEEEAKDEEEDQTLVNLDTYTSDLHFQISK	UID2463	1;2
Q00PI9	Hnrnpul2	Heterogeneous nuclear ribonucleoprotein U-like protein 2 (MLF1-associated nuclear protein)	AYYEFREEAYHSRSKSPPPPEEEAKDEEEDQ	3.79215	4.12432	4.10263	4.63999	3.6586	4.11151	-0.579142	3.50719	S	4	___1	0,999932	118,84	226	S(1)KS(1)PPPPEEEAKDEEEDQTLVNLDTYTSDLHFQISK	UID2464	1;2
Q01065	Pde1b	Calcium/calmodulin-dependent 3',5'-cyclic nucleotide phosphodiesterase 1B (Cam-PDE 1B) (EC 3.1.4.17) (63 kDa Cam-PDE)	DSKPKSQPSFQWRQPSLDVDVGDPNPDVVSF	0.509315	-1.08672	-1.10797	-0.956256	0.137837	-0.0284043	-1.73192	-0.452281	S	2	___1	1	190,24	465	QPS(1)LDVDVGDPNPDVVSFR	UID2467	1
Q01065	Pde1b	Calcium/calmodulin-dependent 3',5'-cyclic nucleotide phosphodiesterase 1B (Cam-PDE 1B) (EC 3.1.4.17) (63 kDa Cam-PDE)	_________MELSPRSPPEMLESDCPSPLEL	0.565743	-2.09762	-1.12026	-1.84827	0.018667	-0.068658	-1.36177	-1.39809	S	2	___1	1	224,55	7	S(1)PPEMLESDCPSPLELK	UID2468	1
Q01097	Grin2b	Glutamate receptor ionotropic, NMDA 2B (GluN2B) (Glutamate [NMDA] receptor subunit epsilon-2) (N-methyl D-aspartate receptor subtype 2B) (NMDAR2B) (NR2B)	GLRDFYLDQFRTKENSPHWEHVDLTDIYKER	-1.49395	-1.36244	-0.330971	-1.81573	-0.700073	-0.877333	-0.988607	-1.76061	S	4	___1	1	132,1	1143	ENS(1)PHWEHVDLTDIYKER	UID2471	1
Q01097	Grin2b	Glutamate receptor ionotropic, NMDA 2B (GluN2B) (Glutamate [NMDA] receptor subunit epsilon-2) (N-methyl D-aspartate receptor subtype 2B) (NMDAR2B) (NR2B)	CIHGVAIEERQSVMNSPTATMNNTHSNILRL	-1.28063	-1.02107	-0.218945	-0.741718	-2.14026	-1.12047	-1.1302	-1.2882	S	3	___1	0,999856	179,79	886	QSVMNS(1)PTATMNNTHSNILR	UID2475	1;2
Q01097	Grin2b	Glutamate receptor ionotropic, NMDA 2B (GluN2B) (Glutamate [NMDA] receptor subunit epsilon-2) (N-methyl D-aspartate receptor subtype 2B) (NMDAR2B) (NR2B)	LRTAKNMANLSGVNGSPQSALDFIRRESSVY	-1.19248	-0.144282	0.576796	-0.286828	-1.24497	-0.773219	-0.27668	-2.42489	S	3	___1	0,999798	110,9	917	NMANLSGVNGS(1)PQSALDFIR	UID2477	1;2
Q01097	Grin2b	Glutamate receptor ionotropic, NMDA 2B (GluN2B) (Glutamate [NMDA] receptor subunit epsilon-2) (N-methyl D-aspartate receptor subtype 2B) (NMDAR2B) (NR2B)	SKAQKKNRNKLRRQHSYDTFVDLQKEEAALA	1.18844	1.64938	1.9211	1.26445	1.54775	1.68715	1.50203	1.38531	S	4	___1	0,999994	212,76	1303	RQHS(1)YDTFVDLQKEEAALAPR	UID2479	1;2
Q01853	Vcp	Transitional endoplasmic reticulum ATPase (TER ATPase) (EC 3.6.4.6) (15S Mg(2+)-ATPase p97 subunit) (Valosin-containing protein) (VCP)	RDHFEEAMRFARRSVSDNDIRKYEMFAQTLQ	-0.7237	-0.644411	-0.363861	-0.403577	-0.235986	-1.30721	-0.769367	-0.957792	S	2	___1	0,999997	117,3	748	SVS(1)DNDIR	UID2496	1
Q02053	Uba1	Ubiquitin-like modifier-activating enzyme 1 (EC 6.2.1.45) (Ubiquitin-activating enzyme E1) (Ubiquitin-activating enzyme E1 X) (Ubiquitin-like modifier-activating enzyme 1 X)	SVDDSRLEELKATLPSPDKLPGFKMYPIDFE	1.31141	1.13102	0.921474	1.45135	0.410899	1.11249	0.975194	0.460636	S	3	___1	0,999999	98,694	835	ATLPS(1)PDKLPGFK	UID2498	1
Q02053	Uba1	Ubiquitin-like modifier-activating enzyme 1 (EC 6.2.1.45) (Ubiquitin-activating enzyme E1) (Ubiquitin-activating enzyme E1 X) (Ubiquitin-like modifier-activating enzyme 1 X)	QVPEFTPKSGVKIHVSDQELQSANASVDDSR	1.23414	0.901443	1.02928	1.05323	0.806223	1.23745	0.701606	0.404788	S	3	___1	1	328,54	810	IHVS(1)DQELQSANASVDDSRLEELK	UID2499	1
Q02053	Uba1	Ubiquitin-like modifier-activating enzyme 1 (EC 6.2.1.45) (Ubiquitin-activating enzyme E1) (Ubiquitin-activating enzyme E1 X) (Ubiquitin-like modifier-activating enzyme 1 X)	PKSGVKIHVSDQELQSANASVDDSRLEELKA	-0.240187	-0.185105	0.104914	-0.133417	-0.554797	-0.00655247	-0.280191	-0.256689	S	3	___1	1	251,07	816	IHVSDQELQS(1)ANASVDDSRLEELK	UID2500	1;2
Q02053	Uba1	Ubiquitin-like modifier-activating enzyme 1 (EC 6.2.1.45) (Ubiquitin-activating enzyme E1) (Ubiquitin-activating enzyme E1 X) (Ubiquitin-like modifier-activating enzyme 1 X)	SEVSSVPTNGMAKNGSEADIDESLYSRQLYV	-1.24846	-0.988664	-1.13866	-0.844937	-2.03092	-0.992779	-0.73305	-1.43757	S	2	___1	1	239,75	46	NGS(1)EADIDESLYSR	UID2502	1
Q02248	Ctnnb1	Catenin beta-1 (Beta-catenin)	VQLLVRAHQDTQRRTSMGGTQQQFVEGVRME	3.41506	3.7235	3.72415	4.1078	3.29047	3.70377	3.92774	3.03316	S	2	___1	0,996465	268,49	552	RT(0.004)S(0.996)MGGTQQQFVEGVR	UID2506	1
F7CDR2	Nfia	Nuclear factor 1 A-type (Fragment)	TSSTKRLKSVEDEMDSPGEEPFYTGQGRSPG	-0.281051	-0.249446	-0.0568426	-0.0331104	-0.637983	-0.168989	0.178404	-0.369676	S	2	___1	1	188,01	118	SVEDEMDS(1)PGEEPFYTGQGR	UID2513	1;2
F7CDR2	Nfia	Nuclear factor 1 A-type (Fragment)	MDSPGEEPFYTGQGRSPGSGSQSSGWHEVEP	-0.162454	0.207157	-2.77737	0.906097	-0.132489	0.0274216	0.49208	-0.285624	S	3	___1	0,999858	113,36	131	S(1)PGSGSQSSGWHEVEPGLPS(0.746)PS(0.118)T(0.135)LKK	UID2514	1;2
Q02819	Nucb1	Nucleobindin-1 (CALNUC)	LAAREAELNARAQRLSQETEALGRSQDRLEA	-0.731964	0.0182332	-0.0036523	-0.556606	-0.254549	-0.972579	-0.0542714	-0.34726	S	3	___1	0,999996	137,17	368	AQRLS(1)QETEALGR	UID2517	1
Q02819	Nucb1	Nucleobindin-1 (CALNUC)	EKKVPEQPPELPQLDSQHL____________	-1.8986	-2.13182	-1.09549	-1.55089	-1.70706	-1.74084	-2.30188	-1.8285	S	3	___1	1	71,894	456	KVPEQPPELPQLDS(1)QHL	UID2518	1
Q03141	Mark3	MAP/microtubule affinity-regulating kinase 3 (EC 2.7.11.1) (ELKL motif kinase 2) (EMK-2) (MPK-10)	KGQRSVSSSQKQRRYSDHAGPAIPSVVAYPK	-0.615992	-0.934388	-0.335437	-0.215058	-0.368537	-0.186163	-0.499849	-0.562557	S	3	___1	0,999988	110,36	419	RYS(1)DHAGPAIPSVVAYPK	UID2520	1
Q03265	Atp5f1a	ATP synthase subunit alpha, mitochondrial (ATP synthase F1 subunit alpha)	KFENAFLSHVISQHQSLLGNIRSDGKISEQS	-1.65817	-1.90299	-0.999478	-1.10161	-1.86676	-1.74616	-1.73491	-2.25819	S	3	___1	1	271,77	521	FENAFLSHVISQHQS(1)LLGNIR	UID2524	1
Q03391	Grin2d	Glutamate receptor ionotropic, NMDA 2D (GluN2D) (Glutamate [NMDA] receptor subunit epsilon-4) (N-methyl D-aspartate receptor subtype 2D) (NMDAR2D) (NR2D)	SHRRHRGGDLGTRRGSAHFSSLESEV_____	-1.76047	-2.48341	-0.934775	-2.34308	-0.910296	-2.42294	-1.67363	-2.65247	S	2	___1	0,99984	169,3	1313	RGS(1)AHFSSLESEV	UID2527	1
Q03517	Scg2	Secretogranin-2 (Chromogranin-C) (Secretogranin II) (SgII) [Cleaved into: Secretoneurin (SN); Manserin]	EEQLEQAIKEHLGPGSSQEMERLAKVSKRIP	2.14128	-2.62063	0.717129	-1.23515	0.840702	1.12802	0.232434	0.0233587	S	2	___1	1	28,523	555	EHLGPGS(1)S(1)QEMER	UID2528	1;2
Q03517	Scg2	Secretogranin-2 (Chromogranin-C) (Secretogranin II) (SgII) [Cleaved into: Secretoneurin (SN); Manserin]	RKLKHMRFPLMYEENSRENPFKRTNEIVEEQ	1.63465	-0.613225	0.112148	0.0427092	1.48564	-0.410021	-0.426299	-0.839463	S	3	___1	1	211,29	176	FPLMYEENS(1)RENPFKR	UID2530	1
Q03517	Scg2	Secretogranin-2 (Chromogranin-C) (Secretogranin II) (SgII) [Cleaved into: Secretoneurin (SN); Manserin]	ELLNTNQLKRVPSPVSSEDDLQEEEQLEQAI	2.69617	0.417451	1.12649	0.958126	2.85039	1.15084	0.91213	0.298361	S	2	___1	0,998897	449,43	532	VPSPVS(0.999)S(0.001)EDDLQEEEQLEQAIK	UID2532	1;2
Q03717	Kcnb1	Potassium voltage-gated channel subfamily B member 1 (Voltage-gated potassium channel subunit Kv2.1) (mShab)	ARTEKNHFESSPLPTSPKFLRPNCVYASEGL	-2.11353	-0.0529159	-0.498817	-0.622125	-0.603276	-0.996907	-0.377254	0.172074	S	3	___1	0,975096	89,756	804	TEKNHFESSPLPT(0.025)S(0.975)PK	UID2543	1
Q03717	Kcnb1	Potassium voltage-gated channel subfamily B member 1 (Voltage-gated potassium channel subunit Kv2.1) (mShab)	TNPIPEASRSGFFVESPRSSMKTHNPMKLRA	-1.94318	-0.785382	-0.639164	-0.98674	-0.97989	-1.72586	-0.960749	0.0263899	S	2	___1	1	147,19	655	SGFFVES(1)PR	UID2545	1;2
Q03717	Kcnb1	Potassium voltage-gated channel subfamily B member 1 (Voltage-gated potassium channel subunit Kv2.1) (mShab)	NGSIVSMNMKDAFARSIEMMDIVVEKNGEGV	-3.65048	-2.29559	-2.32661	-2.25452	-2.9672	-2.72695	-3.17363	-1.44486	S	2	___1	1	123,95	457	S(1)IEMMDIVVEK	UID2546	1
Q04447	Ckb	Creatine kinase B-type (EC 2.7.3.2) (B-CK) (Creatine kinase B chain) (Creatine phosphokinase B-type) (CPK-B)	GERRAIEKLAVEALSSLDGDLSGRYYALKSM	-2.29156	-2.6927	-1.83243	-2.00598	-1.85634	-1.52717	-2.09117	-2.18321	S	2	___1	0,986665	145,94	164	LAVEALS(0.013)S(0.987)LDGDLS(0.001)GR	UID2551	1
Q04690	Nf1	Neurofibromin (Neurofibromatosis-related protein NF-1)	YPAVGQTSPRARKSMSLDMGQPSQANTKKLL	-0.330016	-0.799954	-0.247581	-1.25625	-0.133764	-0.896254	-0.690067	-0.604742	S	2	___1	0,999966	168,45	2525	SMS(1)LDMGQPSQANTKK	UID2561	1
Q04690	Nf1	Neurofibromin (Neurofibromatosis-related protein NF-1)	QPSQANTKKLLGTRKSFDHLISDTKAPKRQE	1.66114	1.38746	1.798	1.55344	2.20928	1.75544	1.63747	1.56855	S	2	___1	1	215,08	2545	S(1)FDHLISDTK	UID2562	1
Q04690	Nf1	Neurofibromin (Neurofibromatosis-related protein NF-1)	AAVIAFRSSYRDRSFSPGSYERETFALTSLE	-1.71538	-2.12986	-1.44767	-1.81013	-2.17473	-1.56459	-1.93848	-2.33373	S	2	___1	0,999922	96,171	2190	SFS(1)PGSYER	UID2563	1
Q04690	Nf1	Neurofibromin (Neurofibromatosis-related protein NF-1)	GVCLQQRSSSGLATYSPPMGAVSERKGSMIS	0.210592	-0.552837	-0.0573199	-3.05641	0.173404	-0.0921724	0.0323475	-0.378053	S	2	___1	0,99999	286,02	866	SSSGLATYS(1)PPMGAVSER	UID2565	1
Q04735	Cdk16	Cyclin-dependent kinase 16 (EC 2.7.11.22) (CRK5) (Cell division protein kinase 16) (PCTAIRE-motif protein kinase 1) (Serine/threonine-protein kinase PCTAIRE-1)	____MDRMKKIKRQLSMTLRGGRGIDKTNGV	-2.02845	-1.36837	-2.09031	-1.14415	-1.31292	-1.20554	-1.6862	-1.05022	S	2	___1	0,99998	117,76	12	QLS(1)MTLR	UID2571	1
Q04735	Cdk16	Cyclin-dependent kinase 16 (EC 2.7.11.22) (CRK5) (Cell division protein kinase 16) (PCTAIRE-motif protein kinase 1) (Serine/threonine-protein kinase PCTAIRE-1)	HPPRKISTEDINKRLSLPADIRLPEGYLEKL	-1.97925	-1.86018	-3.13849	-2.0881	-2.12869	-2.37772	-1.91822	-2.24868	S	3	___1	1	169,8	119	RLS(1)LPADIRLPEGYLEK	UID2572	1
Q04899	Cdk18	Cyclin-dependent kinase 18 (EC 2.7.11.22) (Cell division protein kinase 18) (PCTAIRE-motif protein kinase 3) (Serine/threonine-protein kinase PCTAIRE-3)	NPGLPKPLTRMSRRASLSDIGFGKLETYVKL	-1.10976	-1.38911	-1.45281	-0.864429	-0.807898	-1.23356	-1.78681	-1.55372	S	2	___1	0,999025	152,18	109	RAS(0.999)LS(0.001)DIGFGK	UID2574	1
Q04899	Cdk18	Cyclin-dependent kinase 18 (EC 2.7.11.22) (Cell division protein kinase 18) (PCTAIRE-motif protein kinase 3) (Serine/threonine-protein kinase PCTAIRE-3)	SPGMQYQQRQNQRRFSMEDLNKRLSLPMDIR	0.233921	-0.0794652	-3.64661	-0.238136	0.170824	-1.1154	-0.498979	-0.200679	S	3	___1	1	53,869	66	RFS(1)MEDLNKR	UID2578	1
Q05512	Mark2	Serine/threonine-protein kinase MARK2 (EC 2.7.11.1) (EC 2.7.11.26) (ELKL motif kinase 1) (EMK-1) (MAP/microtubule affinity-regulating kinase 2) (PAR1 homolog) (PAR1 homolog b) (Par-1b) (mPar-1b)	KVQRSVSANPKQRRSSDQAVPAIPTSNSYSK	-0.75582	-0.493768	-0.540174	-0.46373	-3.43949	-0.558141	-0.508759	-0.083533	S	2	___1	0,991679	214,41	409	RS(0.008)S(0.992)DQAVPAIPTSNSYSK	UID2583	1
Q05512	Mark2	Serine/threonine-protein kinase MARK2 (EC 2.7.11.1) (EC 2.7.11.26) (ELKL motif kinase 1) (EMK-1) (MAP/microtubule affinity-regulating kinase 2) (PAR1 homolog) (PAR1 homolog b) (Par-1b) (mPar-1b)	STNSVLSTSTNRSRNSPLLDRASLGQASIQN	-3.00027	-1.38139	-1.5907	-1.77006	-2.33978	-1.52853	-2.17461	-0.259304	S	2	___1	0,996233	74,537	483	S(0.004)RNS(0.996)PLLDR	UID2584	1
Q05A62	Dnal1	Dynein axonemal light chain 1	DASLSTLGNCEKLSLSTNCIEKIANLNGLKN	0.466453	-0.204979	-0.898571	0.394911	0.0740207	0.151423	-0.567284	0.253858	S	2	___1	0,99134	162,68	56	LSLS(0.991)T(0.009)NCIEK	UID2589	1
Q05D44	Eif5b	Eukaryotic translation initiation factor 5B (eIF-5B) (EC 3.6.5.3) (Translation initiation factor IF-2)	KKGQKGKKTSFDENDSEELEDKDSKSKKTAR	-1.12333	-1.44229	-1.23602	-1.12095	-0.621375	-1.10356	-1.37424	-1.33505	S	2	___1	1	306,83	114	KT(0.016)S(0.984)FDENDS(1)EELEDKDSK	UID2596	1;2
Q05D44	Eif5b	Eukaryotic translation initiation factor 5B (eIF-5B) (EC 3.6.5.3) (Translation initiation factor IF-2)	GQKKNQKNKSVPTVDSGNEDDDSSFKIKTVA	1.17255	0.857945	0.978026	1.34975	1.15744	1.25006	1.13849	1.18074	S	3	___1	1	190,99	215	NKSVPTVDS(1)GNEDDDSSFKIK	UID2597	1;2
Q05D44	Eif5b	Eukaryotic translation initiation factor 5B (eIF-5B) (EC 3.6.5.3) (Translation initiation factor IF-2)	SKSKKTARPNSEAPLSGSEDADDSNKLSKKG	0.440771	1.12203	0.211433	0.654591	0.406059	1.32413	0.520027	1.14336	S	3	___1	0,999974	101,37	137	TARPNSEAPLS(1)GS(0.998)EDADDS(0.002)NKLSK	UID2599	1;2
Q06890	Clu	Clusterin (Apolipoprotein J) (Apo-J) (Clustrin) (Sulfated glycoprotein 2) (SGP-2) [Cleaved into: Clusterin beta chain; Clusterin alpha chain]	FYFWMNGDRIDSLLESDRQQSQVLDAMQDSF	-2.7896	-0.798328	-0.777354	-0.430486	-0.656001	-0.440949	-0.454384	-1.06508	S	2	___1	0,997521	73,233	164	IDS(0.002)LLES(0.998)DR	UID2603	1
Q07113	Igf2r	Cation-independent mannose-6-phosphate receptor (CI Man-6-P receptor) (CI-MPR) (M6PR) (300 kDa mannose 6-phosphate receptor) (MPR 300) (Insulin-like growth factor 2 receptor) (Insulin-like growth factor II receptor) (IGF-II receptor) (M6P/IGF2 receptor) (M6P/IGF2R) (CD antigen CD222)	VKAEALSSLHGDDQDSEDEVLTVPEVKVHSG	0.996898	0.947866	1.08411	1.31234	1.21949	0.988151	0.896394	0.774297	S	2	___1	1	258,48	2401	AEALSSLHGDDQDS(1)EDEVLTVPEVK	UID2604	1
Q07113	Igf2r	Cation-independent mannose-6-phosphate receptor (CI Man-6-P receptor) (CI-MPR) (M6PR) (300 kDa mannose 6-phosphate receptor) (MPR 300) (Insulin-like growth factor 2 receptor) (Insulin-like growth factor II receptor) (IGF-II receptor) (M6P/IGF2 receptor) (M6P/IGF2R) (CD antigen CD222)	RKPTAPAKLVSFHDDSDEDLLHI________	-0.927116	-0.279771	-0.39571	-0.443078	-0.317661	-0.786186	-0.675052	-0.301171	S	3	___1	1	38,227	2476	LVS(1)FHDDS(1)DEDLLHI	UID2606	1;2
Q08274	Dmwd	Dystrophia myotonica WD repeat-containing protein (Dystrophia myotonica-containing WD repeat motif protein) (Protein DMR-N9)	TRAEEAASASADGDPSGEEEEPEVTSSDTGA	1.0523	-0.0899828	0.48428	0.391989	1.05896	0.78164	0.272704	0.280078	S	3	___1	0,999924	174,49	393	AEEAASASADGDPS(1)GEEEEPEVTSSDTGAPVSPLPK	UID2610	1
Q08274	Dmwd	Dystrophia myotonica WD repeat-containing protein (Dystrophia myotonica-containing WD repeat motif protein) (Protein DMR-N9)	ETGAGPLPRSLSRSNSLPHPAGGGKAGGPSA	-1.23392	1.08537	-1.54973	-1.66486	-1.38714	-0.026588	-0.505034	-2.23849	S	2	___1	0,999869	126,56	487	SNS(1)LPHPAGGGK	UID2613	1
A0A286YE30	Kcnma1	BK channel (BKCA alpha) (Calcium-activated potassium channel subunit alpha-1) (Calcium-activated potassium channel, subfamily M subunit alpha-1) (K(VCA)alpha) (KCa1.1) (Maxi K channel) (Slo-alpha) (Slo1) (Slowpoke homolog) (Fragment)	KCGCRRLEDEQPPTLSPKKKQRNGGMRNSPN	-0.243541	0.697553	0.980884	-0.0446276	0.367933	0.0103581	0.665653	0.436495	S	2	___1	1	97,073	642	RLEDEQPPT(1)LS(1)PK	UID2615	1;2
A0A286YE30	Kcnma1	BK channel (BKCA alpha) (Calcium-activated potassium channel subunit alpha-1) (Calcium-activated potassium channel, subfamily M subunit alpha-1) (K(VCA)alpha) (KCa1.1) (Maxi K channel) (Slo-alpha) (Slo1) (Slowpoke homolog) (Fragment)	QANSQGFTPPGMDRSSPDNSPVHGMLRQPSI	-1.69999	-1.06592	-0.699745	-1.69478	-1.80376	-1.98752	-1.32006	-1.64483	S	2	___1	0,975387	131,32	855	S(0.025)S(0.975)PDNSPVHGMLR	UID2617	1;2
A2AW05	Ssrp1	FACT complex subunit SSRP1 (Fragment)	GLKEGINPGYDDYADSDEDQHDAYLERMKEE	2.03892	1.49809	2.00623	2.66374	2.13958	1.44848	2.08782	1.63681	S	3	___1	1	304,3	444	GLKEGINPGYDDYADS(1)DEDQHDAYLER	UID2621	1
Q0KL01	Ubxn2b	UBX domain-containing protein 2B (NSFL1 cofactor p37) (p97 cofactor p37)	QDQEYIKPRLRFKAFSGEGQKLGSLTPEIVS	-1.35034	-0.242291	-1.6376	-1.1702	-1.41303	-0.71927	-0.966909	0.161218	S	2	___1	1	140,63	216	FKAFS(1)GEGQK	UID2627	1
Q0P678	Zc3h18	Zinc finger CCCH domain-containing protein 18 (Nuclear protein NHN1)	WRRSKSPKKKLGVSVSPSRARRRRKTSASSA	0.759691	0.21529	0.445878	0.341563	0.738465	0.561056	0.706486	0.762297	S	2	___1	0,999235	195,51	530	LGVSVS(0.999)PS(0.001)R	UID2642	1;2
Q0PHV7	Dact3	Dapper homolog 3 (Dapper antagonist of catenin 3)	GPSDPRGIYASERPKSLGDASPSAPESVGAR	-1.10564	-1.1478	-0.844525	-1.00473	-0.83523	-0.515214	-0.732123	-0.753907	S	2	___1	1	157,35	165	S(1)LGDASPSAPESVGAR	UID2645	1
Q0PHV7	Dact3	Dapper homolog 3 (Dapper antagonist of catenin 3)	GRRGSPRARKAARSQSETSLLGRAHAAPPPK	-0.751744	-0.862032	-0.878137	-0.623349	-0.74235	-0.233745	-0.916358	-0.371254	S	2	___1	0,999989	141,71	409	SQS(1)ETSLLGR	UID2646	1
Q0VBL3	Rbm15	RNA-binding protein 15 (One-twenty two protein 1) (RNA-binding motif protein 15)	SHRHAPGGGGGQRSLSPGGAALGYRDYRLQQ	0.0979341	-0.425864	-0.0910059	0.0750198	0.100752	0.135825	0.237893	0.0296017	S	2	___1	0,999881	116,6	293	SLS(1)PGGAALGYR	UID2650	1
Q0VGU4	Vgf	Neurosecretory protein VGF [Cleaved into: Neuroendocrine regulatory peptide-1 (NERP-1); Neuroendocrine regulatory peptide-2 (NERP-2); VGF-derived peptide TLQP-21; VGF-derived peptide TLQP-62]	FAEEEDGEAGAEDKRSQEEAPGHRRKDAEGA	1.17791	0.117932	0.749247	0.986007	1.30481	0.83818	0.0993492	0.0569704	S	2	___1	1	40,727	423	S(1)QEEAPGHR	UID2656	1
Q11011	Npepps	Puromycin-sensitive aminopeptidase (PSA) (EC 3.4.11.14) (Cytosol alanyl aminopeptidase) (AAP-S)	RDADSIHQYLLQRKTSPPSV___________	1.28831	1.72626	1.67573	0.213234	1.11862	2.02855	1.59572	1.55965	S	2	___1	0,99962	168,25	916	KTS(1)PPSV	UID2658	1;2
A0A3Q4EGQ7	Tekt4	Tektin	AVNSAFSSRCQELDDSLQKLQYHLRKTLTEI	-1.4448	-0.733001	-0.656971	-1.93948	-0.786203	-0.596941	-0.441147	-1.00135	S	2	___1	1	44,598	314	CQELDDS(1)LQK	UID2664	1
Q14BB9	Map6d1	MAP6 domain-containing protein 1 (21 kDa STOP-like protein) (SL21)	RTARVVTTHSSGWDPSPGASFQVPEVRKFTP	0.437732	0.469682	0.170311	0.778482	0.0904224	0.676404	-0.654417	0.146572	S	3	___1	0,999999	144,23	160	VVT(0.048)T(0.061)HS(0.661)S(0.23)GWDPS(1)PGASFQVPEVR	UID2678	1;2
Q14CH0	Fam171b	Protein FAM171B	RNITKLEILKRDQTTSTTHINHISSVKTALK	0.126053	0.719405	-0.128629	-2.30099	0.01622	0.924779	-0.656262	1.11893	S	3	___1	0,888524	135,04	405	DQTT(0.016)S(0.889)T(0.094)T(0.002)HINHISSVK	UID2680	1
Q14CH0	Fam171b	Protein FAM171B	LEGGSGVIIEHPGEESPGRKSTVEDFEANTS	-1.53781	-0.828818	-0.691505	-1.18419	-0.642873	-1.30338	-1.48616	-1.14593	S	4	___1	1	153,87	777	HILEGGSGVIIEHPGEES(1)PGRK	UID2681	1
Q14CH0	Fam171b	Protein FAM171B	SPGRKSTVEDFEANTSPTKKRGRPPPLAKRD	-0.706691	-0.669074	-0.243118	-0.641497	-0.219246	-0.764875	-0.335362	-0.0994952	S	2	___1	0,923252	235,69	792	STVEDFEANT(0.042)S(0.923)PT(0.035)KKR	UID2683	1
Q2KN98	Specc1l	Cytospin-A (SPECC1-like protein) (Sperm antigen with calponin homology and coiled-coil domains 1-like)	SRTAAEGDIRMSKSKSDNQISDKAALEAKVK	-0.493467	0.446626	-0.858818	-1.95293	-1.33402	0.84829	-1.54363	0.323125	S	3	___1	0,999806	167,61	171	SKS(1)DNQISDKAALEAK	UID2687	1
Q2M3X8	Phactr1	Phosphatase and actin regulator 1	EDDIDRRPIRRVRSKSDTPYLAEARISFNLG	-0.565647	0.83472	0.36204	-0.00246555	-0.12737	1.04055	0.370337	1.37933	S	2	___1	0,999939	194,23	67	SKS(1)DTPYLAEAR	UID2692	1
E9PUC5	Psd3	PH and SEC7 domain-containing protein 3	LTTDGNEPVGLKKSHSSPSLNPDASPVTAKV	1.17859	2.02612	2.26729	2.3179	1.38828	1.89717	2.10344	2.35524	S	2	___1	0,999993	308,93	339	SHS(1)S(0.995)PS(0.005)LNPDASPVTAK	UID2701	1;2
E9PUC5	Psd3	PH and SEC7 domain-containing protein 3	GLKKSHSSPSLNPDASPVTAKVKRNVSERKD	-0.0091889	0.65738	1.20978	0.163	-2.58206	0.925351	0.867122	0.421027	S	2	___1	0,999999	260,51	348	SHS(0.005)S(0.995)PSLNPDAS(1)PVTAK	UID2704	1;2
E9PUC5	Psd3	PH and SEC7 domain-containing protein 3	GTVLYLQKDEYKPEKSLSDEDLKNAVSVHHA	-3.08635	-1.153	-0.621313	-0.661829	-1.73587	-1.31477	-1.31874	-2.9744	S	4	___1	0,961339	138,8	164	S(0.961)LS(0.039)DEDLKNAVSVHHALASK	UID2705	1
Q2TBE6	Pi4k2a	Phosphatidylinositol 4-kinase type 2-alpha (EC 2.7.1.67) (Phosphatidylinositol 4-kinase type II-alpha)	PPVIVETARSHQRSASESYTQSFQSRKPFFS	-0.372993	-0.390215	-0.245166	-1.07105	-0.270823	-1.12416	-0.244559	-1.1341	S	2	___1	0,999954	235,21	462	SAS(1)ESYTQSFQSR	UID2710	1
Q3B7Z2	Osbp	Oxysterol-binding protein 1	AGSGKDQCCSGKGDMSDEDDENEFFDAPEII	1.27064	0.995804	0.449628	1.1474	0.962232	0.91381	1.16753	0.958592	S	3	___1	1	215,15	349	GDMS(1)DEDDENEFFDAPEIITMPENLGHKR	UID2716	1
Q3B7Z2	Osbp	Oxysterol-binding protein 1	LAKAKAVKMLAESDDSGDEESVSQTDKTELQ	-0.361639	-0.36774	-0.448297	0.0902468	-0.0399618	0.0480282	-0.239787	-0.304469	S	3	___1	1	258,11	191	MLAES(1)DDS(1)GDEESVSQTDKTELQSTLR	UID2718	1;2
Q3B7Z2	Osbp	Oxysterol-binding protein 1	NDLIAKHGTALQRSLSELESLKLPAESNEKI	0.0949072	-0.418874	-0.0145634	0.0433055	-0.138285	0.147047	-0.403588	-0.561995	S	2	___1	1	318,41	238	SLS(1)ELESLKLPAESNEK	UID2719	1
Q3B7Z2	Osbp	Oxysterol-binding protein 1	TMPENLGHKRTGSNISGASSDVSLDEQYKHQ	-0.188859	-0.488947	-1.97745	0.0279701	-0.0215016	-0.591043	-0.497282	-0.747228	S	4	___1	0,999933	232,38	380	TGSNIS(1)GASSDVSLDEQYKHQLEETKK	UID2721	1;2
Q3TES0	Iqsec3	IQ motif and SEC7 domain-containing protein 3	APELQQEEERPGAVGSPRAGPLRAASPGRQQ	2.77249	2.20141	2.04666	2.40656	2.53246	2.0466	2.66903	2.24668	S	2	___1	1	263,83	256	AQAPELQQEEERPGAVGS(1)PR	UID2733	1
Q6ZWQ9	Myl12a	Myosin, light chain 12A, regulatory, non-sarcomeric (Predicted gene, 49909)	RAKAKTTKKRPQRATSNVFAMFDQSQIQEFK;RAKTKTTKKRPQRATSNVFAMFDQSQIQEFK	-0.226784	-0.346155	-1.67305	-1.02742	-0.895959	-0.387717	-2.29277	-1.07103	S	2	___1	0,997915	200,67	20	AT(0.002)S(0.998)NVFAMFDQSQIQEFK	UID2743	1
Q3THG9	Aarsd1	Alanyl-tRNA editing protein Aarsd1 (Alanyl-tRNA deacylase alaX) (AlaX) (AlaXp-II) (Alanyl-tRNA synthetase domain-containing protein 1)	NQKIRDRLPVSVRELSLDDPEVEQVRGRGLP	-1.33762	-1.41262	-2.06039	-1.92484	-1.35885	-1.25045	-1.78549	-1.33815	S	3	___1	1	40,856	174	ELS(1)LDDPEVEQVRGR	UID2744	1
Q3THG9	Aarsd1	Alanyl-tRNA editing protein Aarsd1 (Alanyl-tRNA deacylase alaX) (AlaX) (AlaXp-II) (Alanyl-tRNA synthetase domain-containing protein 1)	TRRGAQADHFTESPLSPGSQVQVRVDWERRF	0.472172	0.298366	0.414765	0.543965	0.241714	0.126687	0.485143	-0.355111	S	3	___1	0,999993	195,94	88	GAQADHFTESPLS(1)PGSQVQVR	UID2745	1
Q3THG9	Aarsd1	Alanyl-tRNA editing protein Aarsd1 (Alanyl-tRNA deacylase alaX) (AlaX) (AlaXp-II) (Alanyl-tRNA synthetase domain-containing protein 1)	RAEAQALLQDYVSTQSAEE____________	-0.554717	-1.12333	-0.954159	-0.693934	-0.732026	-0.645232	-0.996531	-0.837289	S	2	___1	0,999999	208,62	409	RAEAQALLQDYVSTQS(1)AEE	UID2746	1
Q3THK7	Gmps	GMP synthase [glutamine-hydrolyzing] (EC 6.3.5.2) (GMP synthetase) (Glutamine amidotransferase)	RTPRKRISKTLNMTTSPEEKRKIIGDTFVKI	0.816	0.568293	0.183883	0.205027	0.846036	0.802076	0.803322	0.711796	S	2	___1	0,999053	218,58	332	TLNMTT(0.001)S(0.999)PEEKRK	UID2748	1
Q3TIR3	Ric8a	Synembryn-A (Protein Ric-8A)	AARGLMAGGRPEGQYSEDEDTDTEEYREAKA	0.612941	0.235366	0.934749	0.481351	0.523735	0.479504	1.25029	-0.199995	S	2	___1	1	232,57	435	GLMAGGRPEGQYS(1)EDEDT(0.235)DT(0.765)EEYR	UID2750	1;2
S4R294	Prrc2c	Protein PRRC2C	ARDSTETEEQKFLSRSLEDVKPRHVDTNTQS	-2.65793	-1.89868	-2.60505	-2.84631	-2.29032	-0.858151	-1.75715	-1.89122	S	2	___1	1	59,931	853	S(1)LEDVKPR	UID2754	1
Q3TLI0	Trappc10	Trafficking protein particle complex subunit 10 (Trafficking protein particle complex subunit TMEM1) (Transport protein particle subunit TMEM1) (TRAPP subunit TMEM1)	GIICRNVHMLLRRQESGSSLEPPSGLALEDG	2.33056	2.38044	2.28153	2.72938	-3.2391	2.10776	1.91323	2.54198	S	4	___1	0,945565	132,78	707	RQES(0.946)GS(0.051)S(0.003)LEPPSGLALEDGAHVLR	UID2756	1
Q3TLI0	Trappc10	Trafficking protein particle complex subunit 10 (Trafficking protein particle complex subunit TMEM1) (Transport protein particle subunit TMEM1) (TRAPP subunit TMEM1)	SLPALELSEMLERSPSDNSLNTTGIICRNVH	-0.0126086	-0.146602	-0.420925	0.291518	-0.345882	-0.261996	-0.823882	-0.59803	S	2	___1	1	224,42	684	SPS(1)DNSLNTTGIICR	UID2757	1
Q3TQI7	0	Telomere length and silencing protein 1 homolog	RPLRVGDTEKPEPERSPPNRKRPANEKATDD	-2.19925	-2.43968	-2.62885	-3.0268	-2.68019	-2.81206	-2.94369	-2.72743	S	3	___1	0,999846	76,492	261	VGDTEKPEPERS(1)PPNR	UID2761	1
Q3TRR0	Map9	Microtubule-associated protein 9 (Aster-associated protein)	TVKPTPRMHPVKRSTSSGETSSGLDADGHFK	0.591588	1.10102	1.6784	1.23844	-2.56161	1.83477	1.31394	1.23795	S	3	___1	0,99593	176,09	160	STS(0.996)S(0.004)GETSSGLDADGHFKPSPQPR	UID2769	1
Q3TVI8	Pbxip1	Pre-B-cell leukemia transcription factor-interacting protein 1 (Hematopoietic PBX-interacting protein)	DVDVEGLRRRRGREPSSSQPVVPVDVEDQAK	-0.295646	-0.396536	0.369314	-0.592955	-0.0356489	-0.302486	-0.0712122	-1.21327	S	2	___1	0,948219	269,83	164	GREPS(0.948)S(0.04)S(0.012)QPVVPVDVEDQAK	UID2772	1
G3X934	Wdr70	WD repeat-containing protein 70	AYSKTQPKTMFAQVESDDEESKNEPEWKKRK	-0.819559	-0.840194	-2.48311	-0.404667	-1.10357	-1.35486	-1.64685	-0.278735	S	3	___1	0,999977	165,62	641	TMFAQVES(1)DDEESKNEPEWK	UID2773	1
Q3TWL2	Pip4p1	Type 1 phosphatidylinositol 4,5-bisphosphate 4-phosphatase (Type 1 PtdIns-4,5-P2 4-Ptase) (EC 3.1.3.78) (PtdIns-4,5-P2 4-Ptase I) (Transmembrane protein 55B)	CKRIINLGPVHPGPLSPEPQPMGVRVICGHC	-0.556038	-0.459597	0.0926887	-0.148192	-0.359847	-1.17489	-0.8834	-0.921875	S	3	___1	1	113,5	169	IINLGPVHPGPLS(1)PEPQPMGVR	UID2774	1
Q3TWW8	Srsf6	Serine/arginine-rich splicing factor 6 (Pre-mRNA-splicing factor SRP55) (Splicing factor, arginine/serine-rich 6)	EIDLKNGYGFVEFEDSRDADDAVYELNSKEL	-0.989869	-1.08042	-0.671269	-0.988126	-0.210466	-0.958037	-0.94093	-0.880884	S	3	___1	1	185,65	45	NGYGFVEFEDS(1)RDADDAVYELNSK	UID2775	1
Q3TXZ1	Znf575	Zinc finger protein 575	___________MLGGSVKSEVRASEPSPTCQ	-2.85938	-2.27013	-2.66245	-2.63418	-2.63857	-1.65699	-2.22338	-1.5187	S	2	___1	1	52,937	5	MLGGS(1)VK	UID2784	1
Q3TYD6	Lmtk2	Serine/threonine-protein kinase LMTK2 (EC 2.7.11.1) (Brain-enriched kinase) (Lemur tyrosine kinase 2)	GTSPQASPALLTEEGSPTAPTDPILKPEETK	-0.355256	-0.711598	0.558852	-0.405074	-0.289265	-0.394887	-0.173267	-0.38227	S	3	___1	0,998615	219,87	797	HSGTSPQASPALLTEEGS(0.999)PT(0.001)APTDPILKPEETK	UID2793	1;2
Q3U0J8	Tbc1d2b	TBC1 domain family member 2B	FLRERDTSPDKGELVSDEEEDT_________	-1.14064	-1.74547	-0.904146	-1.68704	-1.18802	-1.43462	-1.34821	-2.09986	S	2	___1	0,999995	143,93	959	DTSPDKGELVS(1)DEEEDT	UID2799	1
A0A3B2WCD8	Khsrp	Far upstream element-binding protein 2	QINKIQQDSGCKVQISPDSGGLPERSVSLTG	1.59319	1.14209	1.42495	1.70407	1.32563	1.65066	1.52719	1.68683	S	2	___1	1	35,35	182	VQIS(1)PDS(1)GGLPER	UID2805	1;2
A0A3B2WCD8	Khsrp	Far upstream element-binding protein 2	PPNGDPNFKLFVIRGSPQQIDHAKQLIEEKI	-1.26684	-1.14016	-1.35856	-0.678116	-1.45645	-1.60623	-1.39219	-2.21543	S	3	___1	1	58,693	481	LFVIRGS(1)PQQIDHAK	UID2807	1
Q3U1V6	Uevld	Ubiquitin-conjugating enzyme E2 variant 3 (UEV-3) (EV and lactate/malate dehydrogenase domain-containing protein)	GENKVCSWSGRDGVLSPSSQAQLSSRAMELL	0.111284	-0.0688062	-0.0877029	0.278804	0.0842359	-0.26194	-0.0299812	-0.0183195	S	2	___1	0,999995	156	365	DGVLS(1)PSSQAQLSSR	UID2811	1
F8WHJ1	Fam160a2	FTS and Hook-interacting protein	RPSTPSRLALFLRQQSLGGSESPGPVPRSPG	-1.30006	-1.24759	-1.88079	-3.5129	-0.925564	-0.944782	-1.54936	-0.819004	S	2	___1	1	164,66	510	QQS(1)LGGSESPGPVPR	UID2820	1
Q3UCQ1	Foxk2	Forkhead box protein K2 (Cellular transcription factor ILF-1) (Interleukin enhancer-binding factor 1)	GAGAPPAGGGAGGGGSPPGGWAVARLEGREF	-1.38384	-1.15395	-1.49668	-0.768659	-1.5334	-1.18715	-1.06732	-2.97042	S	3	___1	1	138,6	24	AAAAALSGAGAPPAGGGAGGGGS(1)PPGGWAVAR	UID2830	1
Q3UDE2	Ttll12	Tubulin--tyrosine ligase-like protein 12 (Inactive tubulin--tyrosine ligase-like protein 12)	_____MEIQSGPQPGSPGRAERLNARLLDEF	-0.0670822	-0.275262	-0.427892	0.255692	-0.123834	-0.204588	0.196247	-0.0470671	S	2	___1	1	228,91	11	MEIQSGPQPGS(1)PGRAER	UID2835	1
Q3UDP0	Wdr41	WD repeat-containing protein 41	KLFQKLEENGDLYPESP______________	0.603756	0.150628	0.0334685	0.219968	-1.93299	0.0434397	0.282201	0.0381376	S	2	___1	1	157,97	459	LEENGDLYPES(1)P	UID2836	1
Q3UE31	0	Uncharacterized protein KIAA0930 homolog	RKVPRNRIAEMKKSHSANDSEEFFREDDSGA	1.07076	0.524978	0.629001	0.970679	0.460428	0.463742	0.671315	0.658281	S	4	___1	1	287,3	324	SHS(1)ANDSEEFFREDDSGADLHNATNLR	UID2838	1;2
Q3UE31	0	Uncharacterized protein KIAA0930 homolog	LRSRSLSGTGRSLVGSWLKLNRADGNFLLYA	-0.804045	-1.27956	-1.35769	-0.893797	-1.25686	-1.40264	-1.30057	-0.995697	S	2	___1	1	117,09	362	S(1)LVGS(1)WLK	UID2842	1;2
Q3UGC7	Eif3j1	Eukaryotic translation initiation factor 3 subunit J-A (eIF3j-A) (Eukaryotic translation initiation factor 3 subunit 1-A) (eIF-3-alpha-A) (eIF3 p35)	__MAAAAAAAAAAGDSDSWDADTFSMEDPVR	1.84712	1.69584	1.57089	1.65324	1.38433	1.85959	1.78576	1.54289	S	3	___1	1	188,93	14	AAAAAAAAAAGDS(1)DS(1)WDADTFSMEDPVRK	UID2845	1;2
Q3UGY8	Arfgef3	Brefeldin A-inhibited guanine nucleotide-exchange protein 3 (ARFGEF family member 3)	LRLEELRDGAESSRDSMEINEADFRWQRRVL	-1.10738	-1.0904	-0.756347	-0.89419	-0.737124	-0.495567	-0.973181	-0.808755	S	3	___1	0,999985	218,63	471	LEELRDGAESSRDS(1)MEINEADFR	UID2852	1;2
Q3UH60	Dip2b	Disco-interacting protein 2 homolog B (DIP2 homolog B)	YHRSRSGGARDERYRSDIHTEAVQAALAKHK	-1.44119	-0.930803	-1.53349	-1.26954	-1.53713	-1.06683	-1.80131	-1.45437	S	3	___1	0,999895	158,52	99	YRS(1)DIHTEAVQAALAK	UID2867	1
Q3UHB8	Ccdc177	Coiled-coil domain-containing protein 177	SRPPPAGSRTGRKSHSLDSLSRRRDGALSSE	-3.1968	-0.521669	-1.91764	-3.14942	-3.10439	0.289419	-2.67554	-2.53964	S	2	___1	0,999755	183,39	231	KSHS(1)LDSLSR	UID2876	1;2
Q3UHB8	Ccdc177	Coiled-coil domain-containing protein 177	RPSALALVPLTARSFSLGDLSHSPQTAQHVE	1.18427	1.46398	2.13306	2.05731	1.47416	1.92189	1.40589	1.37992	S	3	___1	1	249,51	303	SFS(1)LGDLSHSPQTAQHVER	UID2881	1;2
Q3UHB8	Ccdc177	Coiled-coil domain-containing protein 177	VPLTARSFSLGDLSHSPQTAQHVERIVRQVR	0.255596	-0.0436477	0.682157	0.563653	0.0248899	0.158771	0.358017	0.0870387	S	3	___1	0,999968	272,18	310	S(0.001)FS(0.999)LGDLSHS(1)PQTAQHVER	UID2882	1;2
Q3UHB8	Ccdc177	Coiled-coil domain-containing protein 177	NFACPEAEGSRYVLTSPRSLEACARCAVKPV	1.81524	1.86925	2.25169	1.83239	1.96756	2.37099	2.22707	2.06195	S	2	___1	0,999844	149,82	90	YVLTS(1)PR	UID2883	1
Q3UHD3	Mtus2	Microtubule-associated tumor suppressor candidate 2 homolog (Cardiac zipper protein) (Microtubule plus-end tracking protein TIP150) (Tracking protein of 150 kDa)	SAQAQGPGCHEERSMSPVERQELLEKAYREA	-1.50344	-1.23788	-1.05808	-1.04459	-1.26434	-1.22036	-0.936145	-0.777239	S	2	___1	0,999984	74,269	332	SMS(1)PVER	UID2893	1
Q3UHD6	Snx27	Sorting nexin-27	GGGGGPRVVRIVKSESGYGFNVRGQVSEGGQ	2.05139	1.73551	1.72546	2.06378	2.1814	1.78731	2.06011	1.77891	S	2	___1	1	248,15	49	SES(1)GYGFNVR	UID2895	1
Q3UHD9	Agap2	Arf-GAP with GTPase, ANK repeat and PH domain-containing protein 2 (AGAP-2) (Centaurin-gamma-1) (Cnt-g1) (Phosphatidylinositol 3-kinase enhancer) (PIKE)	SGAKAGGGKGAGSRLSWPESEGKPRVKGSKS	-0.777082	-0.969687	-0.177122	-1.2552	-0.742569	-0.288888	-0.476294	-0.956169	S	3	___1	0,989108	110,38	211	GAGS(0.011)RLS(0.989)WPESEGKPR	UID2901	1
Q3UHD9	Agap2	Arf-GAP with GTPase, ANK repeat and PH domain-containing protein 2 (AGAP-2) (Centaurin-gamma-1) (Cnt-g1) (Phosphatidylinositol 3-kinase enhancer) (PIKE)	SLQCCESSKVKLRTDSQSEAVAIQAIRNAKG	0.277511	0.522449	0.996626	0.721555	0.0755114	-2.29658	0.376574	0.0384493	S	2	___1	0,930939	68,625	921	LRT(0.05)DS(0.931)QS(0.019)EAVAIQAIR	UID2904	1
Q3UHE1	Pitpnm3	Membrane-associated phosphatidylinositol transfer protein 3 (Phosphatidylinositol transfer protein, membrane-associated 3) (PITPnm 3) (Pyk2 N-terminal domain-interacting receptor 1) (NIR-1)	QPDPPAANPKPERAQSQPESDKDHERPLPAL	2.29534	2.21686	2.78778	3.00154	2.28264	2.85264	2.43586	2.14995	S	3	___1	1	142,22	946	AQS(1)QPESDKDHERPLPALSWAR	UID2910	1
Q3UHE1	Pitpnm3	Membrane-associated phosphatidylinositol transfer protein 3 (Phosphatidylinositol transfer protein, membrane-associated 3) (PITPnm 3) (Pyk2 N-terminal domain-interacting receptor 1) (NIR-1)	EGSSRGSPPLLDAPASPPQAPRFQRTERRLS	-1.77494	-2.21989	-2.21291	-1.1616	-1.8594	-1.30825	-1.67952	-2.62633	S	2	___1	1	110,56	504	GS(1)PPLLDAPAS(1)PPQAPR	UID2912	1;2
Q3UHE1	Pitpnm3	Membrane-associated phosphatidylinositol transfer protein 3 (Phosphatidylinositol transfer protein, membrane-associated 3) (PITPnm 3) (Pyk2 N-terminal domain-interacting receptor 1) (NIR-1)	SRPKKNNSRMILRKGSFGLHAQPEFLRKRNH	0.73068	0.794225	0.157329	0.860851	0.371818	1.13352	0.594953	0.207456	S	4	___1	1	55,745	907	KGS(1)FGLHAQPEFLRK	UID2913	1
Q3UHE1	Pitpnm3	Membrane-associated phosphatidylinositol transfer protein 3 (Phosphatidylinositol transfer protein, membrane-associated 3) (PITPnm 3) (Pyk2 N-terminal domain-interacting receptor 1) (NIR-1)	QPEFLRKRNHLRRTMSVQQPDPPAANPKPER	0.960469	0.840846	1.0072	1.11098	1.21503	1.52137	0.502161	0.909205	S	3	___1	0,999098	154,84	928	T(0.001)MS(0.999)VQQPDPPAANPKPER	UID2918	1
Q3UHJ0	Aak1	AP2-associated protein kinase 1 (EC 2.7.11.1) (Adaptor-associated kinase 1)	PSSPKTQRAGHRRILSDVTHSAVFGVPASKS	-0.778413	-0.799729	-1.63982	-0.578845	-1.23744	-1.13081	-0.972403	-1.11066	S	2	___1	0,999999	233,14	635	ILS(1)DVTHSAVFGVPASK	UID2931	1;2
Q3UHJ0	Aak1	AP2-associated protein kinase 1 (EC 2.7.11.1) (Adaptor-associated kinase 1)	SDVTHSAVFGVPASKSTQLLQAAAAEASLNK	-0.481764	-0.752729	-2.54454	-0.337411	-0.998875	-0.642947	-0.721493	-0.309373	S	3	___1	0,975597	351,33	650	ILS(1)DVTHSAVFGVPASKS(0.976)T(0.024)QLLQAAAAEASLNK	UID2932	1;2
Q3UHJ0	Aak1	AP2-associated protein kinase 1 (EC 2.7.11.1) (Adaptor-associated kinase 1)	FAKLGEGKLPEKLGGSAESLIPGFQPTQGDA	2.74399	2.79243	2.56962	3.18324	-3.84836	2.64102	2.58174	3.0662	S	4	___1	0,99204	129,18	729	LGEGKLPEKLGGS(0.992)AES(0.008)LIPGFQPTQGDAFTTPSFSAGTAEK	UID2933	1
Q3UHK1	Slc2a13	Proton myo-inositol cotransporter (H(+)-myo-inositol cotransporter) (Hmit) (H(+)-myo-inositol symporter) (Solute carrier family 2 member 13)	RYIEYIRVKGSNYHLSDNDASDVE_______	0.958398	0.193038	1.30579	-2.32063	1.10397	0.673383	0.73074	-0.0388354	S	2	___1	0,999995	127,62	629	VKGSNYHLS(1)DNDAS(1)DVE	UID2943	1;2
Q3UHK1	Slc2a13	Proton myo-inositol cotransporter (H(+)-myo-inositol cotransporter) (Hmit) (H(+)-myo-inositol symporter) (Solute carrier family 2 member 13)	IRVKGSNYHLSDNDASDVE____________	0.745402	0.425367	0.761576	-0.127171	0.70567	0.192999	0.430534	0.270387	S	2	___1	1	127,62	634	VKGSNYHLS(1)DNDAS(1)DVE	UID2944	1;2
Q3UHK1	Slc2a13	Proton myo-inositol cotransporter (H(+)-myo-inositol cotransporter) (Hmit) (H(+)-myo-inositol symporter) (Solute carrier family 2 member 13)	__________MSRKASEDVEYTLRSLSSLMG	-0.395172	-0.400837	-0.510633	-0.845258	-0.289423	-1.28706	-0.889915	0.247591	S	2	___1	1	212,11	6	KAS(1)EDVEYTLR	UID2945	1;2
Q3UHL1	Camkv	CaM kinase-like vesicle-associated protein	TEGGAGCAAKSDDIASADRSATPATDGSATP	-2.07091	-0.660138	-2.67917	-1.06007	-2.22033	-0.99015	-1.02837	-0.60787	S	2	___1	1	134,3	392	SDDIAS(1)ADR	UID2954	1
Q3UHX2	Pdap1	28 kDa heat- and acid-stable phosphoprotein (PDGF-associated protein) (PAP) (PDGFA-associated protein 1) (PAP1)	DGASGDPKKEKKSLDSDESEDEDDDYQQKRK	-0.158626	-0.747404	-0.466723	-0.601956	0.0880409	-0.0755814	-0.333979	-1.06026	S	2	___1	1	378,72	60	SLDS(1)DESEDEDDDYQQKR	UID2962	1;2
Q3UHX2	Pdap1	28 kDa heat- and acid-stable phosphoprotein (PDGF-associated protein) (PAP) (PDGFA-associated protein 1) (PAP1)	AKDDATLSGKRMQSLSLNK____________	-0.851188	-0.344218	-1.47291	-0.726435	-0.846233	-1.47618	-1.08384	-0.405582	S	2	___1	1	61,344	178	MQS(1)LS(1)LNK	UID2965	1;2
Q3UJU9	Rmdn3	Regulator of microtubule dynamics protein 3 (RMD-3) (mRMD-3) (Protein FAM82A2) (Protein FAM82C)	YSQRWKRTQRHGRSHSLPNSLDYAQASERGR	0.842738	0.909479	1.32105	0.83262	0.936664	0.965603	1.27155	0.920817	S	2	___1	0,999999	246,49	46	SHS(1)LPNSLDYAQASER	UID2969	1
Q3UKC1	Tax1bp1	Tax1-binding protein 1 homolog	GEIRGASTPFQFRAASPVEELLTMEDEGNSD	-1.61553	-1.64004	-1.69385	-1.67311	-1.7895	-1.29605	-1.84582	-2.10252	S	3	___1	0,999794	123,72	124	AAS(1)PVEELLTMEDEGNSDMLVVTTK	UID2970	1
A0A140LIS5	Arglu1	Arginine and glutamate-rich protein 1 (Fragment)	STNAAASRRERERASSPPDRIDIFGRTVSKR	1.94872	1.71875	1.88985	1.92583	1.72237	-1.83539	1.57908	1.3873	S	3	___1	0,999448	112,96	73	AS(0.001)S(0.999)PPDRIDIFGR	UID2971	1
Q8C015	Pak5	Serine/threonine-protein kinase PAK 5 (EC 2.7.11.1) (p21-activated kinase 5) (PAK-5) (p21-activated kinase 7) (PAK-7)	FGFCAQISKDVPKRKSLVGTPYWMAPEVISR;FGFCAQVSKEVPKRKSLVGTPYWMAPEVISR	1.87005	2.44111	2.31838	2.09478	1.82457	2.59259	2.2482	2.22532	S	2	___1	1	178,14	602	S(1)LVGTPYWMAPEVISR	UID2972	1
Q3UM45	Ppp1r7	Protein phosphatase 1 regulatory subunit 7 (Protein phosphatase 1 regulatory subunit 22)	____MAAERGAGQQQSQEMMEVDRRVESEES	0.0877717	0.0474758	-0.298708	-0.568763	-0.165343	-0.568098	0.0972586	0.0921935	S	2	___1	1	336,23	12	GAGQQQS(1)QEMMEVDRR	UID2975	1
Q3UM45	Ppp1r7	Protein phosphatase 1 regulatory subunit 7 (Protein phosphatase 1 regulatory subunit 22)	QQQSQEMMEVDRRVESEESGDEEGKKHGGGG	1.86446	1.19363	0.912161	0.809008	1.55525	1.58974	1.37819	-3.17944	S	3	___1	1	241,61	24	VES(1)EES(1)GDEEGKKHGGGGIVANLSEQSLK	UID2976	1;2
Q3UM45	Ppp1r7	Protein phosphatase 1 regulatory subunit 7 (Protein phosphatase 1 regulatory subunit 22)	SQEMMEVDRRVESEESGDEEGKKHGGGGIVA	2.67833	1.69474	1.91843	2.22275	2.48674	2.23137	1.98478	1.45724	S	3	___1	1	261,14	27	VES(1)EES(1)GDEEGKKHGGGGIVANLSEQSLK	UID2977	1;2
Q3UMB5	Smcr8	Guanine nucleotide exchange protein SMCR8 (Smith-Magenis syndrome chromosomal region candidate gene 8 protein homolog)	MDFQKWKLIGLQRVASPANVGTLHTLSRYSR	0.596698	0.125113	0.622148	1.06788	0.809313	0.301162	0.531576	-0.403899	S	2	___1	1	177,64	788	VAS(1)PANVGTLHTLSR	UID2982	1
Q3UMU9	Hdgfl2	Hepatoma-derived growth factor-related protein 2 (HRP-2)	KPGNERQDHERTRLASESANDDNEDS_____	-2.78657	-1.73995	-1.27919	-0.769572	-1.03646	-1.17037	-0.779783	-1.59127	S	2	___1	0,999125	87,429	659	T(0.001)RLAS(0.999)ES(1)ANDDNEDS	UID2992	1;2
Q3UNH4	Gprin1	G protein-regulated inducer of neurite outgrowth 1 (GRIN1)	SSKAGSASQGKAETVSPGEVDAMTLGKTVPT	-0.357469	-1.12548	-0.841423	-0.956318	-0.468649	-1.21151	-0.732903	-0.561713	S	2	___1	0,999985	179,55	495	AETVS(1)PGEVDAMTLGK	UID2999	1
Q3UNH4	Gprin1	G protein-regulated inducer of neurite outgrowth 1 (GRIN1)	ASTSQKDLAAAAAQKSPSAEAAAPPPGPRTR	1.21528	1.8471	1.72556	1.69491	1.49113	1.00026	2.02952	1.86436	S	2	___1	0,999997	308,81	691	DLAAAAAQKS(1)PSAEAAAPPPGPR	UID3004	1
Q3UNH4	Gprin1	G protein-regulated inducer of neurite outgrowth 1 (GRIN1)	PKTENVMHSRRERPGSTGEGDLVSLRENDMK	-1.23774	-0.864252	-0.611822	-0.873336	-0.595855	-1.84405	-0.417455	-0.813148	S	2	___1	0,986398	119,68	219	ERPGS(0.986)T(0.014)GEGDLVSLR	UID3005	1
Q3UNH4	Gprin1	G protein-regulated inducer of neurite outgrowth 1 (GRIN1)	SGRADPVSLRNSELVSPVKPERLSSGQAERV	-1.39571	0.0149466	-0.512156	-0.668106	-0.878651	-0.935388	-0.217014	0.380004	S	2	___1	1	245,93	369	NSELVS(1)PVKPER	UID3010	1
Q3UNH4	Gprin1	G protein-regulated inducer of neurite outgrowth 1 (GRIN1)	PKSGVKVITQIPGATSPGKVETPSLQKEQPQ	-0.504286	0.157393	-2.64173	-0.0299018	-0.470089	-2.7029	-0.296871	0.0735503	S	3	___1	0,956644	124,39	576	VITQIPGAT(0.043)S(0.957)PGKVETPSLQK	UID3014	1
Q3UPL0	Sec31a	Protein transport protein Sec31A (SEC31-like protein 1) (SEC31-related protein A)	DGPDVALKDSDQVAQSDGEESPAAEEQLLGE	0.0477384	-0.309485	-0.299918	-0.204179	-0.197213	-0.0113085	-0.306478	0	S	2	___1	1	285,25	526	DSDQVAQS(1)DGEESPAAEEQLLGER	UID3017	1;2
Q3UPL0	Sec31a	Protein transport protein Sec31A (SEC31-like protein 1) (SEC31-related protein A)	KRLEFLYDKLREQTLSPTIINGLHSIARSIE	-0.890061	-2.70716	-1.96185	-0.927126	-1.31763	-1.38357	-2.62203	-1.75646	S	3	___1	0,987158	128,32	1173	EQT(0.002)LS(0.987)PT(0.011)IINGLHSIAR	UID3019	1
Q3UQU0	Brd9	Bromodomain-containing protein 9	GEQPDVAHDPYEFLQSPEPAAPAKN______	-2.56304	-1.3205	-1.3668	-0.917873	-1.98229	-1.09643	-1.13514	-1.55005	S	3	___1	0,999996	80,538	587	LSVGEQPDVAHDPYEFLQS(1)PEPAAPAKN	UID3023	1
Q3USB7	Plcl1	Inactive phospholipase C-like protein 1 (PLC-L1) (Phospholipase C-related but catalytically inactive protein) (PRIP)	KDPSNQKCGGRKKTVSFSSMPSEKKISSAHD	-0.225629	-0.170794	-0.28622	0.157521	-0.0718462	-0.883172	-0.466287	-0.0100113	S	2	___1	0,999859	136,53	96	TVS(1)FSSMPSEK	UID3029	1;2
Q3USB7	Plcl1	Inactive phospholipase C-like protein 1 (PLC-L1) (Phospholipase C-related but catalytically inactive protein) (PRIP)	EAGLLEAARATPRRSSIIKDPSNQKCGGRKK	-2.5835	-1.48355	-2.10956	-2.1264	-2.09387	-2.2111	-2.1221	-1.56943	S	2	___1	0,897842	64,499	78	RS(0.1)S(0.898)IIKDPS(0.003)NQK	UID3031	1
Q3USB7	Plcl1	Inactive phospholipase C-like protein 1 (PLC-L1) (Phospholipase C-related but catalytically inactive protein) (PRIP)	DAPPPALGGRMRDRRSGVALPGAAGVPADSE	-1.61537	-0.712635	-1.72069	-0.800444	-0.876055	-1.98058	-2.05075	-0.948445	S	2	___1	1	140,45	48	S(1)GVALPGAAGVPADSEAGLLEAAR	UID3032	1
Q3USH5	Sfswap	Splicing factor, suppressor of white-apricot homolog (Splicing factor, arginine/serine-rich 8) (Suppressor of white apricot protein homolog)	LAESKNEEKKKSGPTSDNEEEDDEEDGSYLH	0.141653	-0.199588	0.240257	0.241394	-3.00934	0.0533614	0.0825336	0.11177	S	3	___1	0,988278	160,47	283	SGPT(0.012)S(0.988)DNEEEDDEEDGSYLHPSLFASK	UID3035	1
H7BX44	Cdc42bpa	Non-specific serine/threonine protein kinase (EC 2.7.11.1)	SRKQMVRNINNKRRYSFRVPEEERMQQRREM	-1.66361	-1.1992	-2.30745	-1.36836	-0.908937	-1.43361	-1.48823	-1.59912	S	3	___1	1	122,93	1451	RYS(1)FRVPEEER	UID3044	1
H7BX44	Cdc42bpa	Non-specific serine/threonine protein kinase (EC 2.7.11.1)	SSPPSPISPQKTKSLSLESTDRGSWDP____	-1.10119	-1.22127	-1.13989	-1.20706	-1.00274	-1.09776	-1.10007	-0.927743	S	2	___1	0,999928	161,04	1627	SLS(1)LESTDRGSWDP	UID3045	1;2
H7BX44	Cdc42bpa	Non-specific serine/threonine protein kinase (EC 2.7.11.1)	IPSITKSRPEPGRSMSASSGLSARSSAQNGS	-2.02544	-1.26064	-2.03212	-2.06006	-1.68073	-1.77	-1.16913	-1.97269	S	2	___1	0,999378	91,858	1535	SMS(0.999)ASSGLSAR	UID3047	1
Q3UUF8	Ankrd34b	Ankyrin repeat domain-containing protein 34B (Dendritic cell progenitor protein of 58 kDa)	TNALALSKRFITRHQSIDVKDTAHLLRAFDQ	0.202151	-0.368209	-0.802571	-0.0454569	0.643719	-0.164602	-0.897991	-0.51555	S	3	___1	1	195,78	293	HQS(1)IDVKDTAHLLR	UID3048	1
Q3UUF8	Ankrd34b	Ankyrin repeat domain-containing protein 34B (Dendritic cell progenitor protein of 58 kDa)	FPKEFKTKKMLLRRQSLQTEQIKQLVNF___	-2.32679	-2.38719	-2.33069	-1.42697	-2.14609	-2.34685	-2.6327	-3.15869	S	2	___1	0,999877	226,42	496	RQS(1)LQTEQIK	UID3049	1
Q3UVL4	Vps51	Vacuolar protein sorting-associated protein 51 homolog (Protein fat-free homolog)	AAAAVGPGLGSGPGDSPEGPEADAPERRRKA	3.77033	3.57231	3.83466	3.91965	3.56236	3.72503	3.64695	3.49482	S	3	___1	1	42,756	18	AAAAAVGPGLGS(1)GPGDS(1)PEGPEADAPER	UID3056	1;2
Q3UVX5	Grm5	Metabotropic glutamate receptor 5 (mGluR5)	ILAKPERNVRSAFTTSTVVRMHVGDGKSSSA	-0.697924	-0.554512	-0.702668	-0.958816	-0.242076	-0.428868	-0.940452	0.293587	S	2	___1	0,92842	145,91	839	SAFTT(0.01)S(0.928)T(0.062)VVR	UID3064	1;2
Q3UVX5	Grm5	Metabotropic glutamate receptor 5 (mGluR5)	HVGDGKSSSAASRSSSLVNLWKRRGSSGETL	-3.21165	-2.53633	-2.22498	-3.07432	-2.16813	-2.1803	-1.38582	-1.34916	S	2	___1	0,999986	154,05	860	SSS(1)LVNLWK	UID3067	1
Q3UYC0	Ppm1h	Protein phosphatase 1H (EC 3.1.3.16)	PESTPAHGRTLTRAASLRGGVGAPGSPSTPP	0.173108	0.462212	-0.110308	0.60181	-0.113764	0.303957	0.316224	-0.2964	S	2	___1	1	197,85	210	AAS(1)LRGGVGAPGSPSTPPTR	UID3070	1;2
Q3UYC0	Ppm1h	Protein phosphatase 1H (EC 3.1.3.16)	GTITSTPNRNSKRRSSLPNGEGLQLKENSES	-0.693786	-0.530246	-0.652674	-0.24451	-0.632349	-0.920094	-0.299136	-0.320582	S	2	___1	0,956402	209,36	123	RS(0.044)S(0.956)LPNGEGLQLK	UID3073	1
Q3UYG8	Macrod2	ADP-ribose glycohydrolase MACROD2 (MACRO domain-containing protein 2) (O-acetyl-ADP-ribose deacetylase MACROD2) (EC 3.5.1.-) ([Protein ADP-ribosylaspartate] hydrolase MACROD2) (EC 3.2.2.-) ([Protein ADP-ribosylglutamate] hydrolase MACROD2) (EC 3.2.2.-)	VDDNNEGTDADMKEDSEGPEPKGLSPPHKKS	-0.830077	-1.60366	-2.26116	-1.14037	-1.06658	-0.770576	-1.13954	-3.21057	S	3	___1	0,999999	170,19	257	MNEFFPVDDNNEGTDADMKEDS(1)EGPEPK	UID3075	1
Q3UZA1	Rcsd1	CapZ-interacting protein (Protein kinase substrate CapZIP)	ENGDDVFASKSKDPGSPQLNQEAMADGVEGT	0.089226	-0.16845	0.434951	0.169673	0.244776	-0.725253	-0.24657	-0.12296	S	3	___1	1	264,99	216	SKDPGS(1)PQLNQEAMADGVEGTPWSAEKPR	UID3080	1
A2AHW8	Garnl3	GTPase-activating Rap/Ran-GAP domain-like protein 3	LMPDLHKNMLNRRSFSDVLPESPKSARKKEE	-0.376513	-0.959981	-0.301883	-0.755879	-0.334202	-0.593881	-1.10421	-0.817915	S	2	___1	0,999999	197,43	408	SFS(1)DVLPESPK	UID3084	1;2
Q3V0I2	Prr7	Proline-rich protein 7 (Synaptic proline-rich membrane protein)	ALELEPLELEGSLAGSPPGLAPPPPPHRSRL	-1.28911	-0.414059	0.368259	-0.754042	-0.473182	-0.555697	-0.233673	-1.27692	S	4	___1	1	40,744	68	ALELEPLELEGS(1)LAGS(1)PPGLAPPPPPHR	UID3087	1;2
Q4ACU6	Shank3	SH3 and multiple ankyrin repeat domains protein 3 (Shank3) (Proline-rich synapse-associated protein 2) (ProSAP2) (SPANK-2)	GPSGLASPRPLQRSASDINLKGDQPAASPGP	1.90271	1.11407	1.50561	1.53824	1.77085	-2.70765	1.01011	1.30099	S	3	___1	0,998827	161,23	375	S(0.001)AS(0.999)DINLKGDQPAASPGPTLR	UID3107	1
Q4ACU6	Shank3	SH3 and multiple ankyrin repeat domains protein 3 (Shank3) (Proline-rich synapse-associated protein 2) (ProSAP2) (SPANK-2)	PPKRAPSTTLTLRSKSMTAELEELASIRRRK	0.0490638	-0.118901	-0.290676	0.0943029	-0.0520594	0.839393	-0.66472	-0.329832	S	3	___1	0,99995	184,56	694	SKS(1)MTAELEELASIRR	UID3109	1
Q4ACU6	Shank3	SH3 and multiple ankyrin repeat domains protein 3 (Shank3) (Proline-rich synapse-associated protein 2) (ProSAP2) (SPANK-2)	SELSSRLQQLNKDTRSLGEEPVGGLGSLLDP	-2.67004	-0.690404	-1.24411	-0.826372	-1.39448	0.128211	-1.00878	-0.204696	S	2	___1	1	170,61	1510	S(1)LGEEPVGGLGSLLDPAKK	UID3110	1
Q4ACU6	Shank3	SH3 and multiple ankyrin repeat domains protein 3 (Shank3) (Proline-rich synapse-associated protein 2) (ProSAP2) (SPANK-2)	PERQKRARSMIILQDSAPEVGDVPRPAPAAT	-0.955407	-0.00629601	-0.47495	0.00474331	-0.0853035	1.01555	-0.219819	-0.102136	S	4	___1	1	155,71	897	SMIILQDS(1)APEVGDVPRPAPAATPPERPK	UID3112	1;2
Q4ACU6	Shank3	SH3 and multiple ankyrin repeat domains protein 3 (Shank3) (Proline-rich synapse-associated protein 2) (ProSAP2) (SPANK-2)	EKLASLLEGRFPRSTSMQDTVREGRGIPPPP	-1.75931	0.350377	-1.65976	-1.47421	-2.54992	1.18979	-0.481477	0.694799	S	2	___1	0,999976	161,44	801	STS(1)MQDTVR	UID3114	1
Q4ACU6	Shank3	SH3 and multiple ankyrin repeat domains protein 3 (Shank3) (Proline-rich synapse-associated protein 2) (ProSAP2) (SPANK-2)	EKLPGSLRKGIPRTKSVGEDEKLASLLEGRF	0.37374	-2.54892	0.375238	-0.00625957	0.121661	0.957181	-0.636099	-0.384247	S	3	___1	1	175,33	781	S(1)VGEDEKLASLLEGRFPR	UID3116	1
Q4KMM3	Oxr1	Oxidation resistance protein 1 (Protein C7)	DSKIKESLPIELDQLSGRGSCHSKKATGVSA	-1.03896	-1.60555	-1.27164	-0.570544	-1.17326	-1.19055	-1.59458	-1.90962	S	3	___1	1	154,56	294	IKESLPIELDQLS(1)GR	UID3122	1
Q4KMM3	Oxr1	Oxidation resistance protein 1 (Protein C7)	_MSVSNLSWLKKKSQSVDITAPGFNPLGGAG	-1.97559	-1.22543	-2.18707	-0.585324	-1.08858	-0.592201	-2.04488	-0.748931	S	2	___1	0,999873	318,51	15	KSQS(1)VDITAPGFNPLGGAGK	UID3123	1
Q4KMM3	Oxr1	Oxidation resistance protein 1 (Protein C7)	TGQKKTLDKKDGRRMSFQKPKGTIEYTVESR	-3.2385	1.2249	-2.34293	-2.45401	-3.12011	1.30018	-2.34892	-0.787661	S	2	___1	1	57,347	90	RMS(1)FQKPK	UID3124	1
Q4KMM3	Oxr1	Oxidation resistance protein 1 (Protein C7)	TEESLSEDAFTESELSPIREELLSSEPRQEK	2.33221	2.27201	2.16427	2.29766	2.21605	2.46029	2.50874	2.12103	S	3	___1	1	422,5	346	STEES(0.889)LS(0.111)EDAFTESELS(1)PIREELLSSEPR	UID3128	1;2
Q4KMM3	Oxr1	Oxidation resistance protein 1 (Protein C7)	PASTVSGIRPARVVSSTSEEEEAFTEKFLKI	-2.53204	5.13324	4.92269	1.33481	-3.19588	5.32776	5.38815	4.93304	S	2	___1	0,998159	202,13	202	VVS(0.001)S(0.998)T(0.001)SEEEEAFTEK	UID3131	1;2
Q4KUS2	Unc13a	Protein unc-13 homolog A (Munc13-1)	DSMHSYEEFSEPRALSPTGSSRYASSGELSQ	-0.801216	-0.241036	0.292933	-1.37712	-1.22925	-0.691369	1.75744	-1.03582	S	2	___1	0,999995	146,11	255	ALS(1)PTGSSR	UID3133	1;2
Q501J7	Phactr4	Phosphatase and actin regulator 4 (Protein Humpty dumpty) (Humdy)	LKNGHTTPIGSARSSSPVLVEEEPERSLRNL	0.290883	0.165289	0.478664	0.443316	0.457582	-2.30932	0.599115	0.231325	S	2	___1	0,984552	92,636	118	S(0.005)S(0.01)S(0.985)PVLVEEEPER	UID3145	1
Q50H33	Kctd8	BTB/POZ domain-containing protein KCTD8	KAPVQWMPPPDKRRNSELFQSLISKSRETNL	0.721598	-0.100449	0.201884	0.269991	0.497212	0.0281774	0.263519	-0.215176	S	3	___1	1	133,28	413	RNS(1)ELFQSLISK	UID3149	1
Q569Z5	Ddx46	Probable ATP-dependent RNA helicase DDX46 (EC 3.6.4.13) (DEAD box protein 46)	NERKKLQKAALGLQDSDDEDAAVDIDEQIES	2.23825	2.20215	1.91208	2.18076	2.44492	2.13314	2.14594	1.76822	S	3	___1	1	190,48	804	AALGLQDS(1)DDEDAAVDIDEQIESMFNSK	UID3153	1
Q569Z6	Thrap3	Thyroid hormone receptor-associated protein 3 (Thyroid hormone receptor-associated protein complex 150 kDa component) (Trap150)	TYGAGSASRASVSDLSPRERSPALKSPLQSV	1.76437	2.294	2.04496	2.08845	2.23707	2.15423	2.48878	2.0584	S	2	___1	1	166,29	243	ASVSDLS(1)PR	UID3158	1;2
Q569Z6	Thrap3	Thyroid hormone receptor-associated protein 3 (Thyroid hormone receptor-associated protein complex 150 kDa component) (Trap150)	SASRASVSDLSPRERSPALKSPLQSVVVRRR	1.7667	1.7661	1.78466	2.17416	1.56445	1.65871	1.7844	1.20898	S	2	___1	1	208,62	248	ERS(1)PALKS(1)PLQSVVVR	UID3159	1;2
Q569Z6	Thrap3	Thyroid hormone receptor-associated protein 3 (Thyroid hormone receptor-associated protein complex 150 kDa component) (Trap150)	AKNKKSPEIHRRIDISPSTFRKHGLTHEELK	0.86016	0.73683	0.895102	1.13819	0.825708	0.671725	0.940287	1.08717	S	2	___1	1	222,28	679	IDIS(1)PSTFR	UID3167	1
Q569Z6	Thrap3	Thyroid hormone receptor-associated protein 3 (Thyroid hormone receptor-associated protein complex 150 kDa component) (Trap150)	SFSITREAQVNVRMDSFDEDLARPSGLLAQE	-1.25898	-0.537025	-0.685682	-0.633575	-1.49955	-1.12134	-0.94545	-0.501637	S	2	___1	1	271,68	572	MDS(1)FDEDLARPSGLLAQER	UID3168	1
Q569Z6	Thrap3	Thyroid hormone receptor-associated protein 3 (Thyroid hormone receptor-associated protein complex 150 kDa component) (Trap150)	SGNNNNNSNNDFQKRSREEEWDPEYTPKSKK	0.0822893	1.74007	0.998166	2.1042	0.696415	1.35238	1.85248	1.71154	S	2	___1	1	238,83	860	S(1)REEEWDPEYTPK	UID3173	1
Q58A65	Spag9	C-Jun-amino-terminal kinase-interacting protein 4 (JIP-4) (JNK-interacting protein 4) (JNK-associated leucine-zipper protein) (JLP) (JNK/SAPK-associated protein 2) (JSAP2) (Mitogen-activated protein kinase 8-interacting protein 4) (Sperm-associated antigen 9)	GLDTEGSKQRSASQSSLDKLDQELKEQQKEF	0.530137	0.365887	0.438854	0.739709	0.667193	1.05727	1.2048	0.656892	S	2	___1	0,999148	253,31	733	S(0.006)AS(0.994)QS(0.001)S(0.999)LDKLDQELKEQQK	UID3183	1;2
Q5DTL9	Slc4a10	Sodium-driven chloride bicarbonate exchanger (Solute carrier family 4 member 10)	KRDRERDSGLEDGRESPSFDTPSQRVQFILG	3.70162	5.0801	5.63463	5.14177	4.44863	4.56533	5.28314	5.00399	S	2	___1	0,999998	369,7	89	DSGLEDGRES(1)PSFDTPSQR	UID3199	1;2
Q5DTL9	Slc4a10	Sodium-driven chloride bicarbonate exchanger (Solute carrier family 4 member 10)	ADNSKEKESRFPSKSSPS_____________	-3.2853	-0.638472	-0.747351	-2.01354	-2.33556	-0.76024	0.854134	-0.942135	S	2	___1	0,980212	118,76	1116	ESRFPSKS(0.019)S(0.98)PS(0.001)	UID3201	1;2
Q5DTX6	Jcad	Junctional protein associated with coronary artery disease (JCAD)	NSLSQMRCLSSKSADSVEEPDPLKVIKSSAW	-0.21748	-1.11514	-1.19667	-0.780802	-0.612383	-0.246915	-1.4893	-0.154732	S	2	___1	0,999999	115,34	1248	SADS(1)VEEPDPLK	UID3223	1
Q5DTY9	Kctd16	BTB/POZ domain-containing protein KCTD16	LPDLVKLLAPEDVKQSPDEFCHSDFEDASQG	0.379251	-0.328789	-0.0690901	0.285243	-0.349764	0.650576	-0.284583	0.411211	S	3	___1	1	222,61	130	LLAPEDVKQS(1)PDEFCHS(1)DFEDASQGSDTR	UID3226	1;2
Q5EBJ4	Ermn	Ermin (Juxtanodin) (JN)	DEVRVIEFKRKHREGSPLKEESLAREDSPLG	-0.858741	-0.606904	-1.51938	-1.24971	-0.943502	-1.28047	-0.666441	-0.930377	S	2	___1	1	166,24	211	EGS(1)PLKEESLAR	UID3241	1;2
Q3TUQ7	Prkaa1	Acetyl-CoA carboxylase kinase (EC 2.7.11.27) (EC 2.7.11.31) (Hydroxymethylglutaryl-CoA reductase kinase)	ITEAKSGTATPQRSGSISNYRSCQRSDSDAE	-1.21824	-0.183549	-0.0439116	-1.88273	-1.46863	0.355762	-0.500346	-0.214099	S	2	___1	0,999993	120,99	487	SGS(1)ISNYR	UID3243	1
Q5F2E7	Nufip2	Nuclear fragile X mental retardation-interacting protein 2 (82 kDa FMRP-interacting protein) (82-FIP) (FMRP-interacting protein 2)	SAKEQRYQRGLERNDSWGSFDLRAAIVYHTK	-1.39844	-1.22173	-0.813766	-0.988869	-1.02916	-0.770709	-1.11528	-1.70857	S	2	___1	1	177,47	649	NDS(1)WGSFDLR	UID3248	1
Q5F2E8	Taok1	Serine/threonine-protein kinase TAO1 (EC 2.7.11.1) (Thousand and one amino acid protein 1)	YQEEGDPRTRASDPQSPPQVSRHKSHYRNRE	-1.19785	-2.65133	0.105786	-1.75292	-1.32228	0.149513	0.432644	-2.52815	S	2	___1	1	190,85	421	ASDPQS(1)PPQVSR	UID3251	1
Q5F2E8	Taok1	Serine/threonine-protein kinase TAO1 (EC 2.7.11.1) (Thousand and one amino acid protein 1)	SHYRNREHFATIRTASLVTRQMQEHEQDSEL	-2.36348	-2.31684	-2.50618	-2.62146	-2.38277	-2.12213	-2.47298	-1.91235	S	2	___1	0,999855	82,645	445	TAS(1)LVTR	UID3252	1
Q5FWK3	Arhgap1	Rho GTPase-activating protein 1 (Rho-type GTPase-activating protein 1)	TLDDTSQALNQLKLASIDEKNWPSDEMPDFP	-0.12937	-0.357578	-0.454374	-0.537201	-0.260275	-0.4429	-1.1395	-0.0132686	S	2	___1	1	104,01	27	LAS(1)IDEK	UID3254	1
Q5QNQ6	Osbp2	Oxysterol-binding protein 2	AKAKAIRVMKTQSDDSGDDDEEPAAPADNSE	1.16203	0.595129	0.647846	0.518773	0.54613	1.16754	0.610058	-0.388982	S	3	___1	0,999968	128,65	284	VMKT(0.03)QS(0.97)DDS(1)GDDDEEPAAPADNSELHHTLK	UID3276	1;2
D3Z5P0	Brsk1	Serine/threonine-protein kinase BRSK1	QVPTAEEMSSLTPESSPELAKRSWFGNFISL	-0.195401	-0.370193	-2.08333	-0.128492	-3.5159	0.122217	-0.235426	-0.549528	S	3	___1	0,910512	163,38	512	MQVPTAEEMSSLTPES(0.089)S(0.911)PELAKR	UID3279	1;2
D3Z5P0	Brsk1	Serine/threonine-protein kinase BRSK1	AWRSRLNSIRNSFLGSPRFHRRKMQVPTAEE	1.94418	2.88753	2.36882	3.00376	2.14976	2.14741	2.95871	3.1142	S	2	___1	1	138,23	488	NSFLGS(1)PR	UID3282	1
D3Z5P0	Brsk1	Serine/threonine-protein kinase BRSK1	QRSRSVSGASTGLSSSPLSSPRSPVFSFSPE	-2.29458	-1.09485	-1.26943	-1.10273	-1.35421	-2.24904	-1.438	-0.401186	S	2	___1	0,997668	284,87	368	S(0.003)RS(0.997)VSGASTGLSS(0.002)S(0.998)PLSSPR	UID3292	1;2
Q5SNZ0	Ccdc88a	Girdin (Akt phosphorylation enhancer) (APE) (Coiled-coil domain-containing protein 88A) (G alpha-interacting vesicle-associated protein) (GIV) (Girders of actin filament) (Hook-related protein 1) (HkRP1)	ASSVISTAEGTTRRTSIHDFLSKDSRLPVSV	-1.41984	-1.15713	-1.54779	-1.23742	-2.56024	-1.65926	-1.79034	-1.62545	S	3	___1	0,899138	88,009	1822	RT(0.101)S(0.899)IHDFLSK	UID3299	1
Q5SP85	Ccdc85a	Coiled-coil domain-containing protein 85A	SGGSPEHLQKHALGGSLEHLPRARGTSPEHL	-0.123719	0.594068	0.374976	0.785978	0.105924	-1.09192	0.0077949	0.730468	S	2	___1	1	144,88	342	HALGGS(1)LEHLPR	UID3304	1
Q5SP85	Ccdc85a	Coiled-coil domain-containing protein 85A	PGSSPEVLPKHVLSGSPEHFQKHRPGGSPEH	-1.45978	-0.47589	-0.289679	-2.11606	-1.5761	-0.227462	-0.780715	-0.65162	S	3	___1	0,999257	145,49	308	HVLS(0.001)GS(0.999)PEHFQK	UID3305	1
Q5SRX1	Tom1l2	TOM1-like protein 2 (Target of Myb-like protein 2)	LEERAKAAETVPDLPSPPTEAPAPASNTSTR	2.76526	2.48136	2.58782	3.013	2.06962	2.34919	2.55046	2.27335	S	2	___1	0,999994	280,35	479	AKAAETVPDLPS(1)PPTEAPAPASNTSTR	UID3308	1
Q5SRX1	Tom1l2	TOM1-like protein 2 (Target of Myb-like protein 2)	KRRGIEFPMADLDALSPIHTPQRSVPEMDPA	3.69264	4.00528	3.70752	4.17075	3.22964	3.54697	3.88229	3.44631	S	3	___1	1	125,59	160	RGIEFPMADLDALS(1)PIHT(1)PQR	UID3309	1;2
E9Q5W5	Zzef1	Zinc finger ZZ-type and EF-hand domain-containing protein 1	DERGDQEEELDRPVSSPGEAEQKKLDPLENL	-0.932835	-1.01808	-0.706066	-1.37127	-0.533073	-0.692183	-0.813166	-1.15097	S	2	___1	0,999942	409,77	2407	GDQEEELDRPVSS(1)PGEAEQK	UID3311	1
E9Q5W5	Zzef1	Zinc finger ZZ-type and EF-hand domain-containing protein 1	RPPFTRGRLRLLSFRSMEETRPVPTVKEKYP	-0.191068	0.349922	-0.0244168	-0.687205	0.285906	0.363322	0.0484508	0.851961	S	2	___1	0,999998	125,32	1538	S(1)MEETRPVPTVK	UID3314	1;2
Q5SSL4	Abr	Active breakpoint cluster region-related protein	KGPPEGSETMPYIDESPTMSPQLSARSQGGG	0.0920702	-0.235993	-0.432485	-0.0496018	-0.383557	-0.272441	-0.164628	-1.73527	S	3	___1	0,999903	207,18	53	GPPEGSETMPYIDES(1)PT(0.003)MS(0.996)PQLS(0.001)AR	UID3317	1;2
Q5SSL4	Abr	Active breakpoint cluster region-related protein	SMKFTSRDMSLKRTPSKKQTGVFGVKISVVT	-1.27411	0.616934	-0.41266	-1.73881	-1.41162	0.0290576	-0.648936	-0.56955	S	3	___1	0,999977	122,12	638	TPS(1)KKQTGVFGVK	UID3321	1
Q5SUF2	Luc7l3	Luc7-like protein 3 (Cisplatin resistance-associated-overexpressed protein)	VNGTSEDIKSEGDTQSN______________	-0.584436	-1.4484	-0.86563	-1.51168	-0.755678	-2.68474	-1.09306	-2.05855	S	3	___1	0,999994	261,92	431	ESDTKNEVNGTSEDIKSEGDTQS(1)N	UID3327	1;2
Q5SVL6	Rap1gap2	Rap1 GTPase-activating protein 2 (Rap1GAP2) (GTPase-activating Rap/Ran-GAP domain-like protein 4)	ELANSSDVTLPDRPLSPPLTAPPTMKSAEFF	-0.63408	-0.961236	-0.89595	-0.388553	-0.83441	0.172949	-0.32622	-0.605082	S	3	___1	0,999393	169,89	26	KQELANSSDVTLPDRPLS(0.999)PPLT(0.001)APPTMK	UID3328	1
Q5SWP3	Nacad	NAC-alpha domain-containing protein 1	SGPREFPALEQKDEDSLEEDAQRAPGSGQRW	0.536137	0.017091	0.310899	-0.0664066	0.125929	0.27006	0.142729	-0.0883364	S	3	___1	1	350,23	1268	EFPALEQKDEDS(1)LEEDAQRAPGSGQR	UID3341	1
Q5SWU9	Acaca	Acetyl-CoA carboxylase 1 (ACC1) (EC 6.4.1.2) (ACC-alpha) (Acetyl-CoA carboxylase 265)	NQHSRFIIGSVSEDNSEDEISNLVKLDLEEK	-0.151535	-0.560466	-0.240229	-0.679233	-0.771572	-0.50761	-0.489121	-0.731841	S	2	___1	1	272,14	29	FIIGS(0.001)VS(0.999)EDNS(1)EDEISNLVK	UID3347	1;2
Q5SWU9	Acaca	Acetyl-CoA carboxylase 1 (ACC1) (EC 6.4.1.2) (ACC-alpha) (Acetyl-CoA carboxylase 265)	PTQRAEVVRILSTMDSPST____________	-2.45777	-2.01842	-2.11704	-1.84219	-1.73598	-1.70853	-2.01533	-3.02539	S	2	___1	0,993762	108,57	2342	ILSTMDS(0.994)PS(0.005)T(0.001)	UID3350	1
Q5SWU9	Acaca	Acetyl-CoA carboxylase 1 (ACC1) (EC 6.4.1.2) (ACC-alpha) (Acetyl-CoA carboxylase 265)	SGLQDGLAFHMRSSMSGLHLVKQGRDRKKID	0.77383	0.573485	0.296405	0.717082	0.735583	0.668206	0.523783	0.565971	S	2	___1	0,999903	164,54	79	SSMS(1)GLHLVK	UID3351	1
A0A0J9YUF8	Specc1	Cytospin-B	SLAFESRLSKLKRASSEDTLNKPGSASSGVA	-1.83889	0.274952	-2.50744	0.299934	-1.9713	-0.587267	-1.02274	0.577591	S	3	___1	0,994897	139,26	55	AS(0.005)S(0.995)EDTLNKPGSASSGVAR	UID3354	1
A0A0J9YUF8	Specc1	Cytospin-B	TEDANASDPSAEGTASPESDAQPLIRTLEEK	0.446599	0.636921	0.625358	0.624323	0.625796	0.438726	0.739394	0.319578	S	3	___1	0,981237	144,55	216	WALSTEDANASDPSAEGT(0.012)AS(0.981)PES(0.007)DAQPLIR	UID3357	1
Q5U3K5	Rabl6	Rab-like protein 6 (GTP-binding protein Parf) (Rab-like protein 1) (RBEL1)	LLPSDPMPSKNISLSSEEEAEGLAGHPRVAP	1.43422	0.582065	1.57784	1.07929	1.44853	1.57108	1.06154	-0.0245703	S	3	___1	0,999701	160,25	483	NIS(0.008)LS(0.992)S(1)EEEAEGLAGHPR	UID3364	1;2
Q5U4C3	Scaf1	Splicing factor, arginine/serine-rich 19 (SR-related and CTD-associated factor 1)	RFDIYDPFHPTDEAYSPPPAPEQKYDPFEPT	-1.18439	-1.35708	-0.90586	-1.46717	-0.614308	-0.966222	-0.908261	-1.08811	S	3	___1	0,999771	97,304	240	FDIYDPFHPTDEAYS(1)PPPAPEQK	UID3373	1
Q5U5V2	Hykk	Hydroxylysine kinase (5-hydroxy-L-lysine kinase) (EC 2.7.1.81) (Aminoglycoside phosphotransferase domain-containing protein 1)	NLKNVPLLEKYMGALSQSRNREIVEQVIRMF	-2.65388	-2.29327	-2.30301	-2.08271	-1.42418	-1.70367	-1.87225	-2.3903	S	2	___1	0,991332	76,302	195	YMGALS(0.991)QS(0.009)R	UID3381	1
Q5XG69	Fam169a	Soluble lamin-associated protein of 75 kDa (SLAP75) (Protein FAM169A)	RPKIGKHFQDSEFSSSQGEDENVAKTSPTAS	-0.161641	0.807874	0.154776	0.139767	-2.25851	-0.134478	0.90677	0.783115	S	2	___1	0,998081	364,88	348	HFQDSEFSS(0.002)S(0.998)QGEDENVAK	UID3389	1;2
Q5XG69	Fam169a	Soluble lamin-associated protein of 75 kDa (SLAP75) (Protein FAM169A)	NAGQKSQSEEQSEASSEHLEQFTQSAEKAVD	0.427392	0.543357	0.0702735	0.699056	0.427413	0.232392	0.955946	0.495904	S	3	___1	0,995713	193,73	614	SQSEEQSEAS(0.004)S(0.996)EHLEQFTQSAEK	UID3391	1
Q5XG69	Fam169a	Soluble lamin-associated protein of 75 kDa (SLAP75) (Protein FAM169A)	DQSPSDDKGHTEENLSPVSKKKTLLGSSDNV	1.71102	1.68252	1.80071	2.06272	1.71005	1.6988	2.34074	1.97267	S	3	___1	0,988941	312,88	512	TSPDTDSEMLIDQSPSDDKGHT(0.001)EENLS(0.989)PVS(0.01)K	UID3393	1;2
Q5XJE5	Leo1	RNA polymerase-associated protein LEO1	EDDDKANKKHKKYVISDEEEEEDD_______	-0.448668	-0.605256	-0.767447	-0.336696	-0.43205	-0.641181	-0.0274502	-0.529414	S	2	___1	1	136,02	659	YVIS(1)DEEEEEDD	UID3397	1
Q60520	Sin3a	Paired amphipathic helix protein Sin3a (Histone deacetylase complex subunit Sin3a) (Transcriptional corepressor Sin3a)	HHFIPDLLFAQRGDLSDVEEEEEEEMDVDEA	-0.977316	-1.40313	-1.31869	-1.08505	-0.582863	-0.770791	-1.35588	-0.984631	S	2	___1	1	291,62	833	GDLS(1)DVEEEEEEEMDVDEATGAPK	UID3399	1
A0A5F8MPF0	Kif1b	Kinesin-like protein KIF1B	TGIYELSLCKMADTGSPGMQRRRRKVLDTSV	-2.93374	-2.97837	-2.26563	-2.68343	-2.56863	-2.21586	-2.3456	-2.15732	S	2	___1	0,99982	156,36	1521	MADTGS(1)PGMQR	UID3402	1
A0A5F8MPF0	Kif1b	Kinesin-like protein KIF1B	NQSDFSSAAMTRSGLSLEELRIVEGQGQSSE	-0.229417	-0.646192	-0.251776	-0.485931	-0.412622	-0.205372	-0.332007	-0.166349	S	2	___1	1	217,66	1057	SGLS(1)LEELR	UID3403	1
Q921L6	Cttn	Cttn protein (Src substrate cortactin)	_____MWKASAGHAVSITQDDGGADDWETDP	-0.676486	1.13216	-0.735584	0.905291	-0.0478423	0.676501	0.308034	1.26517	S	3	___1	0,998488	377,6	11	ASAGHAVS(0.998)IT(0.002)QDDGGADDWETDPDFVNDVSEKEQR	UID3410	1
G3UWG2	Tiam1	T-lymphoma invasion and metastasis-inducing protein 1	TEASPRQLSTCQRANSLGDLYAQKNSGVKAN	-0.279915	-0.427264	-0.391632	-0.450246	-2.98731	0.0901179	-0.0643256	-0.33473	S	2	___1	1	134,21	231	ANS(1)LGDLYAQK	UID3419	1
G3UWG2	Tiam1	T-lymphoma invasion and metastasis-inducing protein 1	SILRDKHRRQLLKTESLPSAQQYVPFGGKRL	-2.06493	-1.93053	-2.91033	-1.4753	-1.04607	-0.791183	-1.28423	-1.30209	S	3	___1	0,996365	129,46	1407	T(0.003)ES(0.996)LPSAQQYVPFGGKR	UID3422	1
Q60673	Ptprn	Receptor-type tyrosine-protein phosphatase-like N (R-PTP-N) (PTP IA-2) [Cleaved into: ICA512-N-terminal fragment (ICA512-NTF); ICA512-transmembrane fragment (ICA512-TMF); ICA512-cleaved cytosolic fragment (ICA512-CCF)]	RAPRLPENGGNRAEDSSEGHEEEVLGGRGEK	0.599296	-0.458145	-1.6394	-3.09003	0.397638	0.297088	-0.779732	-0.699204	S	3	___1	1	95,586	307	LPENGGNRAEDS(1)S(1)EGHEEEVLGGRGEK	UID3426	1;2
Q60771	Cldn11	Claudin-11 (Oligodendrocyte transmembrane protein) (Oligodendrocyte-specific protein)	QSFGENRFYYSSGSSSPTHAKSAHV______	5.93082	0.366901	6.96321	5.35433	6.46582	6.41682	6.8464	6.52443	S	2	___1	0,981904	162,7	198	FYYS(0.002)S(0.998)GSS(0.012)S(0.982)PT(0.006)HAK	UID3438	1;2
Q60829	Ppp1r1b	Protein phosphatase 1 regulatory subunit 1B (DARPP-32) (Dopamine- and cAMP-regulated neuronal phosphoprotein)	GRATLSEPGEEPQHPSPP_____________	5.26712	1.83356	4.05286	1.97894	4.85983	4.39461	2.33156	3.01727	S	2	___1	1	261,5	192	ATLSEPGEEPQHPS(1)PP	UID3442	1
Q60829	Ppp1r1b	Protein phosphatase 1 regulatory subunit 1B (DARPP-32) (Dopamine- and cAMP-regulated neuronal phosphoprotein)	VQHLQTISNLSENQASEEEDELGELRELGYP	5.13412	3.66959	3.83539	3.95376	4.6518	4.54912	2.85992	4.1379	S	3	___1	1	242,9	97	AVQHLQTISNLSENQAS(1)EEEDELGELR	UID3444	1;2
Q60829	Ppp1r1b	Protein phosphatase 1 regulatory subunit 1B (DARPP-32) (Dopamine- and cAMP-regulated neuronal phosphoprotein)	DDEEDEDEEEDEEEDSQAEVLKGSRGTVGQK	5.18395	1.02046	2.9844	1.1283	4.48436	3.61224	1.42922	3.33149	S	3	___1	1	186,39	130	ELGYPQEDDEEDEDEEEDEEEDS(1)QAEVLK	UID3445	1;2
H3BJU7	Arhgef2	Guanine nucleotide exchange factor H1 (Rho guanine nucleotide exchange factor 2)	SLHRPFDDREAQELGSPEDRLQDSSDPDTGS	1.98113	1.99961	2.46332	2.22578	2.1167	2.32488	2.3951	1.94599	S	2	___1	1	109,44	902	EAQELGS(1)PEDR	UID3451	1
H3BJU7	Arhgef2	Guanine nucleotide exchange factor H1 (Rho guanine nucleotide exchange factor 2)	GMPPPALPRGLFRLESFESLRGERLLKDALR	-0.767059	-1.23352	-0.429536	-0.957868	-1.0901	-0.420914	-0.809921	-0.887575	S	2	___1	1	134,98	617	LES(1)FESLRGER	UID3457	1
H3BJU7	Arhgef2	Guanine nucleotide exchange factor H1 (Rho guanine nucleotide exchange factor 2)	FNDESPLGLRQILSQSTDSLNMRNRTLSVES	-2.249	-1.89282	-2.23325	-2.48048	-1.67193	-1.27879	-3.62696	-1.6254	S	2	___1	0,989207	149,69	147	QILS(0.001)QS(0.989)T(0.01)DSLNMR	UID3458	1
H3BJU7	Arhgef2	Guanine nucleotide exchange factor H1 (Rho guanine nucleotide exchange factor 2)	AEAPWARRPLDPRRRSLPAGDALYLSFNPPQ	-1.80719	-1.00214	-1.91835	-0.885361	-2.04305	-1.33456	-3.06102	-0.393618	S	2	___1	1	160,43	856	S(1)LPAGDALYLSFNPPQPSR	UID3459	1
Q60902	Eps15l1	Epidermal growth factor receptor substrate 15-like 1 (Epidermal growth factor receptor pathway substrate 15-related sequence) (Eps15-rs) (Eps15-related protein) (Eps15R)	SKLSQLQESHLEAHRSLEQYDQVPDGVSGTS	-1.93152	-2.19856	-2.63275	-1.67872	-1.63949	-2.27404	-1.90039	-1.73203	S	3	___1	0,99857	113,05	558	S(0.999)LEQY(0.001)DQVPDGVSGTSLPDLATLNEGILLAER	UID3465	1
Q60902	Eps15l1	Epidermal growth factor receptor substrate 15-like 1 (Epidermal growth factor receptor pathway substrate 15-related sequence) (Eps15-rs) (Eps15-related protein) (Eps15R)	PSHGSVSSLNSTGSLSPKHSVKQPPVAWVVP	0.631025	0.264974	0.435581	0.37563	0.739487	0.535792	0.551851	-0.00885578	S	2	___1	0,999844	374,92	255	STPSHGSVSSLNSTGSLS(1)PK	UID3468	1;2
Q60902	Eps15l1	Epidermal growth factor receptor substrate 15-like 1 (Epidermal growth factor receptor pathway substrate 15-related sequence) (Eps15-rs) (Eps15-related protein) (Eps15R)	RKKTVFAGAVPVLPASPPPKDSLRSTPSHGS	0.914086	0.0504088	0.307736	0.750892	0.526338	0.41032	0.703081	-0.293805	S	3	___1	0,999963	123,2	229	TVFAGAVPVLPAS(1)PPPKDSLR	UID3469	1
G3UX26	Vdac2	Outer mitochondrial membrane protein porin 2 (Voltage-dependent anion-selective channel protein 2)	YQLDPTASISAKVNNSSLIGVGYTQTLRPGV	-0.339022	-0.708253	0.0780689	0.127198	-0.490252	-0.258079	-0.579206	-1.30804	S	3	___1	0,896162	143,31	240	VNNS(0.896)S(0.104)LIGVGYTQTLRPGVK	UID3473	1
Q60932	Vdac1	Voltage-dependent anion-selective channel protein 1 (VDAC-1) (mVDAC1) (Outer mitochondrial membrane protein porin 1) (Plasmalemmal porin) (Voltage-dependent anion-selective channel protein 5) (VDAC-5) (mVDAC5)	DQLARGLKLTFDSSFSPNTGKKNAKIKTGYK	1.43096	0.79985	1.29071	1.06098	1.07948	1.28746	1.12998	1.01809	S	3	___1	0,999969	205,98	117	LTFDSSFS(1)PNTGKK	UID3475	1
Q60932	Vdac1	Voltage-dependent anion-selective channel protein 1 (VDAC-1) (mVDAC1) (Outer mitochondrial membrane protein porin 1) (Plasmalemmal porin) (Voltage-dependent anion-selective channel protein 5) (VDAC-5) (mVDAC5)	YQVDPDACFSAKVNNSSLIGLGYTQTLKPGI	1.13788	0.878585	-2.04977	1.42804	0.643719	-3.28373	0.575975	0.719504	S	2	___1	0,971128	162,33	253	VNNS(0.971)S(0.029)LIGLGYTQTLKPGIK	UID3476	1
Q60949	Tbc1d1	TBC1 domain family member 1	GQPSAPGPRPMRKSFSQPGLRSLAFRKEFQD	-0.40425	-0.243254	-0.149817	-0.0299994	-0.277087	-0.511172	0.0902648	-0.440796	S	2	___1	0,999998	132,38	231	SFS(1)QPGLR	UID3479	1
Q61036	Pak3	Serine/threonine-protein kinase PAK 3 (EC 2.7.11.1) (Beta-PAK) (CDC42/RAC effector kinase PAK-B) (p21-activated kinase 3) (PAK-3)	______________MSDSLDNEEKPPAPPLR	0.237128	-0.239164	-0.0657834	0.152351	-3.39544	-0.222759	-0.0847758	-0.433031	S	2	___1	0,987509	261,39	2	S(0.988)DS(0.012)LDNEEKPPAPPLR	UID3492	1
Q61036	Pak3	Serine/threonine-protein kinase PAK 3 (EC 2.7.11.1) (Beta-PAK) (CDC42/RAC effector kinase PAK-B) (p21-activated kinase 3) (PAK-3)	____________MSDSLDNEEKPPAPPLRMN	1.35153	1.54688	1.1586	1.57394	1.57485	0.82406	1.25326	1.26989	S	2	___1	0,999904	278,2	4	SDS(1)LDNEEKPPAPPLR	UID3493	1
Q61036	Pak3	Serine/threonine-protein kinase PAK 3 (EC 2.7.11.1) (Beta-PAK) (CDC42/RAC effector kinase PAK-B) (p21-activated kinase 3) (PAK-3)	SNTKTASEPPLAPPVSEEEDEEEEEEEDDNE	4.09384	3.57953	4.10484	4.21578	4.42568	3.85225	3.99626	3.72458	S	4	___1	1	377,89	186	TASEPPLAPPVS(1)EEEDEEEEEEEDDNEPPPVIAPRPEHTK	UID3494	1
E9Q150	Dvl3	Segment polarity protein dishevelled homolog DVL-3	GDSRPPSFHPHASGGSQENLDNDTETDSLVS	0.0759759	-0.0183773	0.102491	0.393259	-1.99828	-0.285007	-0.31976	0.265779	S	4	___1	0,999683	255,91	125	TGGIGDSRPPSFHPHASGGS(1)QENLDNDTETDSLVSAQR	UID3496	1
Q61081	Cdc37	Hsp90 co-chaperone Cdc37 (Hsp90 chaperone protein kinase-targeting subunit) (p50Cdc37) [Cleaved into: Hsp90 co-chaperone Cdc37, N-terminally processed]	___MVDYSVWDHIEVSDDEDETHPNIDTASL	3.81499	4.03144	3.97986	4.13202	3.98805	3.86868	3.95998	3.27615	S	3	___1	1	438,3	13	VDYSVWDHIEVS(1)DDEDETHPNIDTASLFR	UID3499	1;2
Q5SXE4	Ksr1	Kinase suppressor of Ras 1	LGVHEAEAEEPEAGKSEAEDDEEDEVDDLPS	-0.563551	-2.76051	-0.643265	-0.366414	-0.0843449	-1.30287	-1.13004	0.245584	S	3	___1	1	436,39	518	TDVLGVHEAEAEEPEAGKS(1)EAEDDEEDEVDDLPSSR	UID3500	1
Q5SXE4	Ksr1	Kinase suppressor of Ras 1	CRITFLPLARLRRTESVPSDINNPVDRAAEP	-1.13938	-0.0573575	-0.982158	-1.05613	-2.82885	-1.41428	-0.350109	-0.702003	S	2	___1	0,999996	205,15	392	RTES(1)VPSDINNPVDR	UID3501	1
A0A5F8MPM1	Shc3	SHC-transforming protein 3	DTFGEDWQRAPTRQGSLDIYSTAEGKTHMVP	-1.48284	-0.821436	-1.40971	-0.660188	-0.79318	-1.09414	-1.42821	-0.109806	S	2	___1	1	263,12	402	QGS(1)LDIYSTAEGK	UID3504	1
A0A5F8MPM1	Shc3	SHC-transforming protein 3	LQCPSKVPALQDRMQSLDEPWTEEEGDGPDH	0.694272	1.1468	0.346311	1.58383	1.14513	1.66484	0.677799	1.84767	S	3	___1	1	165,31	324	MQS(1)LDEPWTEEEGDGPDHPYYNSVPTK	UID3505	1
Q61136	Prpf4b	Serine/threonine-protein kinase PRP4 homolog (EC 2.7.11.1) (PRP4 pre-mRNA-processing factor 4 homolog) (Pre-mRNA protein kinase)	HKRKEVIEASDKEGLSPAKRTKLDDLALLED	-1.53008	-0.416705	-1.38302	-0.715385	-0.498967	-0.103412	-0.467562	-0.115035	S	3	___1	1	81,884	94	EVIEAS(1)DKEGLS(1)PAKR	UID3514	1;2
Q61137	Astn1	Astrotactin-1 (Neuronal migration protein GC14)	RWCKRRRVPQPQKSASAEAANEIHYIPSVLI	0.280538	0.533041	1.33541	0.47079	0.354249	0.545333	0.423297	0.0681585	S	3	___1	0,999891	165,77	194	SAS(1)AEAANEIHYIPSVLIGGHGR	UID3526	1;2
Q61137	Astn1	Astrotactin-1 (Neuronal migration protein GC14)	IHYIPSVLIGGHGRESLRNARVQGHNSSGTL	-1.18561	-0.0974673	-0.856236	-0.168601	-0.584111	-0.669219	-0.902925	0.121117	S	4	___1	0,99995	168,34	216	SASAEAANEIHYIPSVLIGGHGRES(1)LR	UID3527	1;2
Q61142	Spin1	Spindlin-1 (30000 Mr metaphase complex) (SSEC P) (Spindlin1)	DYKEGDLRIMPDSNDSPPAEREPGEVVDSLV	-1.52775	-1.69105	-1.52318	-1.44646	-1.43347	-1.59339	-1.17493	-1.252	S	3	___1	0,998793	112,6	199	IMPDS(0.001)NDS(0.999)PPAEREPGEVVDSLVGK	UID3530	1
Q61161	Map4k2	Mitogen-activated protein kinase kinase kinase kinase 2 (EC 2.7.11.1) (Germinal center kinase) (GCK) (MAPK/ERK kinase kinase kinase 2) (MEK kinase kinase 2) (MEKKK 2) (Rab8-interacting protein)	TQLLDKASDPHLGTLSPEDSELETHDMFPDT	-0.396993	-0.946383	-1.73831	-0.89652	-0.64484	-1.04739	-1.52505	-2.65789	S	4	___1	0,98187	108,23	298	ASDPHLGT(0.018)LS(0.982)PEDSELETHDMFPDTIHSR	UID3535	1
Q61161	Map4k2	Mitogen-activated protein kinase kinase kinase kinase 2 (EC 2.7.11.1) (Germinal center kinase) (GCK) (MAPK/ERK kinase kinase kinase 2) (MEK kinase kinase 2) (MEKKK 2) (Rab8-interacting protein)	RSLTIRPALELQELDSPDDAIGTIKRAPFLG	-1.43373	-1.787	-1.30137	-1.306	-1.13577	-1.94592	-1.50592	-4.00634	S	3	___1	1	172,83	394	SLTIRPALELQELDS(1)PDDAIGTIKR	UID3536	1
Q61165	Slc9a1	Sodium/hydrogen exchanger 1 (Na(+)/H(+) exchanger 1) (NHE-1) (Solute carrier family 9 member 1)	AHKLDSPTLSRARIGSDPLAYEPKADLPVIT	-0.746405	-0.650035	-0.113498	-1.09972	-0.441822	-1.58995	-0.798749	-0.200559	S	2	___1	1	147,96	707	IGS(1)DPLAYEPK	UID3540	1
Q61165	Slc9a1	Sodium/hydrogen exchanger 1 (Na(+)/H(+) exchanger 1) (NHE-1) (Solute carrier family 9 member 1)	QKITNYLTVPAHKLDSPTLSRARIGSDPLAY	-0.81682	-0.735947	-0.289803	-0.810498	-0.472369	-0.690656	-0.725803	-1.80168	S	2	___1	0,999997	131,12	697	LDS(1)PTLSR	UID3541	1
Q61165	Slc9a1	Sodium/hydrogen exchanger 1 (Na(+)/H(+) exchanger 1) (NHE-1) (Solute carrier family 9 member 1)	SSPGTDDVFTPGSSDSPSSQRIQRCLSDPGP	1.50199	-3.26194	1.99455	1.20001	1.62512	0.830091	1.39767	1.346	S	2	___1	0,996764	315,39	790	SKEPSSPGTDDVFTPGSS(0.003)DS(0.997)PS(0.001)SQR	UID3542	1;2
Q61206	Pafah1b2	Platelet-activating factor acetylhydrolase IB subunit alpha2 (EC 3.1.1.47) (PAF acetylhydrolase 30 kDa subunit) (PAF-AH 30 kDa subunit) (PAF-AH subunit beta) (PAFAH subunit beta)	MVQLMQQYEIWRELFSPLHALNFGIGGDTTR	-0.910967	-1.26122	-1.34029	-1.34109	-1.19267	-1.29648	-1.54226	-2.48529	S	3	___1	1	166,34	64	ELFS(1)PLHALNFGIGGDTTR	UID3548	1
Q61206	Pafah1b2	Platelet-activating factor acetylhydrolase IB subunit alpha2 (EC 3.1.1.47) (PAF acetylhydrolase 30 kDa subunit) (PAF-AH 30 kDa subunit) (PAF-AH subunit beta) (PAFAH subunit beta)	______________MSQGDSNPAAIPHAAED	0.360547	0.673545	0.665802	1.05372	0.232623	0.511711	0.0714976	0.159539	S	4	___1	0,999998	227,4	2	S(1)QGDSNPAAIPHAAEDIQGDDRWMSQHNR	UID3549	1
Q61290	Cacna1e	Voltage-dependent R-type calcium channel subunit alpha-1E (Brain calcium channel II) (BII) (Calcium channel, L type, alpha-1 polypeptide, isoform 6) (Voltage-gated calcium channel subunit alpha Cav2.3)	EAFNQKHALQKAKEVSPMSAPNMPSIERDRR	-1.13597	-0.903798	-0.457679	-0.831686	-1.8711	-0.561237	-0.948366	-1.57762	S	2	___1	0,999999	121,99	737	EVS(1)PMSAPNMPSIER	UID3557	1;2
Q61290	Cacna1e	Voltage-dependent R-type calcium channel subunit alpha-1E (Brain calcium channel II) (BII) (Calcium channel, L type, alpha-1 polypeptide, isoform 6) (Voltage-gated calcium channel subunit alpha Cav2.3)	_MARFGEAVVVGRPGSGDGDSDQSRNRQGTP	-0.042145	0.30812	1.33283	-0.0924375	0.105572	-0.0495759	0.237893	0.0262642	S	2	___1	0,999999	119,79	15	FGEAVVVGRPGS(1)GDGDS(0.941)DQS(0.059)R	UID3559	1;2
Q61290	Cacna1e	Voltage-dependent R-type calcium channel subunit alpha-1E (Brain calcium channel II) (BII) (Calcium channel, L type, alpha-1 polypeptide, isoform 6) (Voltage-gated calcium channel subunit alpha Cav2.3)	LGLEKCEEERISRGGSLKGDIGGLTSALDNQ	-0.51033	0.352424	0.403986	0.267918	0.0245481	-0.0524107	0.0212613	0.180672	S	2	___1	1	265,09	856	GGS(1)LKGDIGGLTSALDNQR	UID3564	1;2
Q61290	Cacna1e	Voltage-dependent R-type calcium channel subunit alpha-1E (Brain calcium channel II) (BII) (Calcium channel, L type, alpha-1 polypeptide, isoform 6) (Voltage-gated calcium channel subunit alpha Cav2.3)	GGRERGRSKERKHLLSPDVSRCNSEERGTQA	-3.10391	-1.81217	-2.16122	-2.45647	-2.45674	-2.67667	-2.00936	-1.78842	S	2	___1	1	160,98	2054	HLLS(1)PDVSR	UID3568	1
Q61290	Cacna1e	Voltage-dependent R-type calcium channel subunit alpha-1E (Brain calcium channel II) (BII) (Calcium channel, L type, alpha-1 polypeptide, isoform 6) (Voltage-gated calcium channel subunit alpha Cav2.3)	TIHEEERTQDLRRTNSLMVPRGSGLVGALDE	-1.07796	-0.816693	-0.894562	-1.09902	-0.987583	-0.480376	-1.25411	-0.204897	S	2	___1	1	164,85	988	TNS(1)LMVPR	UID3572	1
Q61301	Ctnna2	Catenin alpha-2 (Alpha N-catenin)	KAVLMIRTPEELEDDSDFEQEDYDVRSRTSV	4.09439	4.13726	4.4649	4.35197	4.05708	4.48544	4.48928	3.86834	S	2	___1	1	323,3	640	TPEELEDDS(1)DFEQEDYDVR	UID3576	1;2
Q61301	Ctnna2	Catenin alpha-2 (Alpha N-catenin)	EFQTRVRRGSQKKHISPVQALSEFKAMDSF_	-2.44421	-0.873534	-0.685029	-0.735406	-2.73582	-0.632384	-0.926482	-1.24875	S	2	___1	1	181,75	939	HIS(1)PVQALSEFK	UID3577	1
Q61301	Ctnna2	Catenin alpha-2 (Alpha N-catenin)	VQEAIAGISSAAQATSPTDEAKGHTGIGELA	2.19025	2.2475	2.60934	2.68627	2.25472	2.6545	2.20724	1.79262	S	4	___1	0,954693	298,87	262	QVQEAIAGISSAAQAT(0.031)S(0.955)PT(0.014)DEAKGHTGIGELAAALNEFDNK	UID3578	1
Q61301	Ctnna2	Catenin alpha-2 (Alpha N-catenin)	DSDFEQEDYDVRSRTSVQTEDDQLIAGQSAR	2.47502	2.294	2.58119	1.71513	2.31968	2.30692	2.86407	1.70124	S	2	___1	0,997644	251,99	654	S(1)RT(0.001)S(0.998)VQT(0.001)EDDQLIAGQSAR	UID3580	1;2
Q61301	Ctnna2	Catenin alpha-2 (Alpha N-catenin)	__________MTSATSPIILKWDPKSLEIRT	0.4103	0.0662372	0.384537	0.414815	-0.131871	0.596006	0.628987	0.705099	S	2	___1	0,9987	131,42	6	TSAT(0.001)S(0.999)PIILK	UID3581	1
Q61301	Ctnna2	Catenin alpha-2 (Alpha N-catenin)	ASTKYQKVYGTAAVNSPVVSWKMKAPEKKPL	-0.879324	-0.801758	-0.112985	-0.319112	-2.77046	-1.15722	-0.303136	-0.637755	S	2	___1	0,99993	143,69	901	VYGTAAVNS(1)PVVSWK	UID3582	1
Q3U9H3	Bad	Bcl2-associated agonist of cell death	NLWAAQRYGRELRRMSDEFEGSFKGLPRPKS	0.673188	-0.0521891	-0.153341	0.0858985	0.783318	0.393639	0.509649	0.0547448	S	2	___1	1	205,27	113	RMS(1)DEFEGSFK	UID3584	1
Q3U9H3	Bad	Bcl2-associated agonist of cell death	EGMEEELSPFRGRSRSAPPNLWAAQRYGREL	-1.7819	-2.24192	-1.84212	-1.18708	-1.44273	-1.91846	-1.73841	-1.89999	S	2	___1	1	60,973	94	S(1)APPNLWAAQR	UID3586	1
Q61361	Bcan	Brevican core protein	PATWAPVGPRELETPSEEKSGRTVLAGTSVQ	-0.776372	0.667046	0.157649	-1.22878	-1.38509	-0.140842	1.45423	-1.05654	S	2	___1	0,999053	187,44	587	ELET(0.001)PS(0.999)EEKSGR	UID3587	1
Q61423	Kcna4	Potassium voltage-gated channel subfamily A member 4 (Voltage-gated potassium channel subunit Kv1.4)	DLMPSGSEEKILRELSEEEEDEEEEEEEEEE	0.285261	-0.234076	0.430406	-0.536096	0.333838	-0.54318	0.205215	0.120178	S	3	___1	1	38,406	122	ELS(1)EEEEDEEEEEEEEEEGR	UID3595	1
Q61481	Pde1a	Calcium/calmodulin-dependent 3',5'-cyclic nucleotide phosphodiesterase 1A (Cam-PDE 1A) (EC 3.1.4.17) (61 kDa Cam-PDE)	_____________MGSTDTDIEELENATYKY	0.130348	0.421251	0.11084	0.60533	0.415134	0.431099	0.868687	0.933227	S	2	___1	0,999545	127,37	3	GS(1)T(0.999)DT(0.001)DIEELENATYK	UID3597	1;2
Q61548	Snap91	Clathrin coat assembly protein AP180 (91 kDa synaptosomal-associated protein) (Clathrin coat-associated protein AP180) (Phosphoprotein F1-20)	DLFGTDAFSSPPRGASPVPESSLTADLLSVD	1.31986	0.555384	-0.152494	0.800282	0.777644	0.602687	0.411869	1.57973	S	3	___1	0,999257	165,85	600	GAS(0.999)PVPES(0.001)SLTADLLSVDAFAAPSPASTASPAK	UID3600	1;2
Q61548	Snap91	Clathrin coat assembly protein AP180 (91 kDa synaptosomal-associated protein) (Clathrin coat-associated protein AP180) (Phosphoprotein F1-20)	AASKGLGSDLDSSLASLVGNLGISGTTSKKG	-1.61896	-2.31621	-2.41456	-1.72985	-2.19169	-1.64944	-1.95978	-2.76127	S	3	___1	0,999947	202,85	761	GLGSDLDSSLAS(1)LVGNLGISGTTSK	UID3603	1
Q61548	Snap91	Clathrin coat assembly protein AP180 (91 kDa synaptosomal-associated protein) (Clathrin coat-associated protein AP180) (Phosphoprotein F1-20)	LEGKKPGNNEGSGAPSPLSKSSPATTVTSPN	1.07625	2.12575	0.0533094	1.37101	-0.4876	0.917914	2.29565	1.11267	S	2	___1	0,999998	235,75	300	KPGNNEGSGAPS(1)PLSK	UID3605	1;2
Q61548	Snap91	Clathrin coat assembly protein AP180 (91 kDa synaptosomal-associated protein) (Clathrin coat-associated protein AP180) (Phosphoprotein F1-20)	APSPLSKSSPATTVTSPNSTPAKTIDTSPPV	1.4834	3.02784	2.26087	2.19021	0.775657	2.88807	2.95732	2.88069	S	2	___1	0,999519	237,18	313	SSPATTVTS(1)PNSTPAK	UID3607	1;2
Q61644	Pacsin1	Protein kinase C and casein kinase substrate in neurons protein 1 (Syndapin-1)	ATGAVESTSQAGDRGSVSSYDRGQTYATEWS	5.31022	4.91381	4.52081	5.39223	5.03101	4.29454	4.53754	4.98489	S	3	___1	1	350,69	343	KAEGATLSNATGAVESTSQAGDRGS(1)VS(0.033)S(0.967)YDR	UID3621	1;2
Q61644	Pacsin1	Protein kinase C and casein kinase substrate in neurons protein 1 (Syndapin-1)	AVESTSQAGDRGSVSSYDRGQTYATEWSDDE	1.15226	1.85166	-2.89532	-1.6548	-0.310347	0.86217	-0.343523	0.850581	S	2	___1	0,999151	137,95	346	GSVS(0.001)S(0.999)YDR	UID3622	1;2
Q61644	Pacsin1	Protein kinase C and casein kinase substrate in neurons protein 1 (Syndapin-1)	AKRWRQLIEKGPQYGSLERAWGAMMTEADKV	-1.28924	-1.49214	-1.61775	-1.28085	-1.86873	-0.982359	-1.29232	-1.99511	S	2	___1	1	91,752	76	GPQYGS(1)LER	UID3623	1
Q61644	Pacsin1	Protein kinase C and casein kinase substrate in neurons protein 1 (Syndapin-1)	SVSSYDRGQTYATEWSDDESGNPFGGNEANG	3.84181	3.83691	4.04589	4.05834	3.87403	3.87139	4.31722	3.74227	S	3	___1	0,999984	376,52	358	GQTYATEWS(1)DDESGNPFGGNEANGGANPFEDDAKGVR	UID3624	1;2
Q61644	Pacsin1	Protein kinase C and casein kinase substrate in neurons protein 1 (Syndapin-1)	LGEEDEQGWCRGRLDSGQLGLYPANYVEAI_	1.06635	1.07762	0.947285	1.01403	1.12803	0.967185	1.25295	1.26191	S	2	___1	1	159,5	427	GRLDS(1)GQLGLYPANYVEAI	UID3625	1
Q61644	Pacsin1	Protein kinase C and casein kinase substrate in neurons protein 1 (Syndapin-1)	______________MSGSYDEASEEITDSFW	0.932489	-1.81994	0.41732	0.461004	0.498429	0.625877	-2.6639	-1.30417	S	3	___1	0,998922	216,48	2	S(0.999)GS(0.999)Y(0.002)DEASEEITDSFWEVGNYKR	UID3627	1;2
Q61644	Pacsin1	Protein kinase C and casein kinase substrate in neurons protein 1 (Syndapin-1)	____________MSGSYDEASEEITDSFWEV	3.53491	3.57358	3.20778	3.3988	3.2821	3.63657	3.44698	3.64324	S	2	___1	0,999951	555,68	4	SGS(1)YDEASEEITDSFWEVGNYKR	UID3628	1;2
Q61687	Atrx	Transcriptional regulator ATRX (EC 3.6.4.12) (ATP-dependent helicase ATRX) (HP1 alpha-interacting protein) (HP1-BP38 protein) (Heterochromatin protein 2) (X-linked nuclear protein)	SRSKRKPSIVTKYVESDDEKPTDENVNEKAA	-1.17071	-0.424852	-2.0138	-1.63332	-1.45133	-2.10717	-0.541297	-2.02086	S	2	___1	1	320,06	92	YVES(1)DDEKPTDENVNEK	UID3640	1
Q61699	Hsph1	Heat shock protein 105 kDa (42 degrees C-HSP) (Heat shock 110 kDa protein) (Heat shock-related 100 kDa protein E7I) (HSP-E7I)	NVCEPVVTQPKPKIESPKLERTPNGPNIDKK	2.00047	2.59175	1.83948	0.145538	1.98533	2.92178	2.05833	2.51827	S	3	___1	1	42,317	810	PKIES(1)PKLER	UID3641	1
Q61699	Hsph1	Heat shock protein 105 kDa (42 degrees C-HSP) (Heat shock 110 kDa protein) (Heat shock-related 100 kDa protein E7I) (HSP-E7I)	PQVQTDGQQTSQSPPSPELTSEESKTPDADK	0.96769	0.496508	0.525603	1.3549	0.777733	1.05095	0.891381	0.735074	S	4	___1	0,99253	176,88	558	NIQQDNSEAGTQPQVQTDGQQTSQS(0.007)PPS(0.993)PELT(0.028)S(0.105)EES(0.231)KT(0.636)PDADKANEK	UID3642	1;2
Q61701	Elavl4	ELAV-like protein 4 (Hu-antigen D) (HuD) (Paraneoplastic encephalomyelitis antigen HuD)	PSQKSSQALLSQLYQSPNRRYPGPLHHQAQR	-1.25388	-0.683354	-0.611303	-0.0373191	-0.638518	-0.996556	-0.723332	-0.726794	S	2	___1	1	246,18	233	SSQALLSQLYQS(1)PNR	UID3645	1
E0CX69	Itih2	Inter-alpha-trypsin inhibitor heavy chain H2 (Fragment)	FVQENGRHQRSLPEESGEETDTVDPVTLYSY	-1.58134	-0.188102	-0.807134	-0.585566	-0.99769	-0.718154	-0.875783	-0.699456	S	2	___1	1	274,82	64	SLPEES(1)GEETDTVDPVTLYSYK	UID3646	1
Q61743	Kcnj11	ATP-sensitive inward rectifier potassium channel 11 (Inward rectifier K(+) channel Kir6.2) (Potassium channel, inwardly rectifying subfamily J member 11)	KRSVAVAKAKPKFSISPDSLS__________	-2.8495	-2.35591	-1.65859	-2.32258	-2.12616	-2.50065	-2.06784	-2.56274	S	1	___1	0,999956	124,95	385	FSIS(1)PDSLS	UID3647	1
Q61771	Kif3b	Kinesin-like protein KIF3B (Microtubule plus end-directed kinesin motor 3B) [Cleaved into: Kinesin-like protein KIF3B, N-terminally processed]	DMPSRTTRDYEGPAISPKVQAALDAALQDED	-0.0720228	-0.278853	-0.0491333	-0.196467	-0.260102	-0.0188017	0.0757522	-0.438415	S	2	___1	1	138,24	681	DYEGPAIS(1)PK	UID3652	1
Q61823	Pdcd4	Programmed cell death protein 4 (Protein MA-3) (Topoisomerase-inhibitor suppressed protein)	DNGSEAVRSGVAVPTSPKGRLLDRRSRSGKG	-1.09897	-1.44217	-1.61095	-1.70625	-1.33914	-1.55198	-1.2198	-1.89159	S	2	___1	0,99372	114,24	94	SGVAVPT(0.006)S(0.994)PK	UID3654	1
Q61879	Myh10	Myosin-10 (Cellular myosin heavy chain, type B) (Myosin heavy chain 10) (Myosin heavy chain, non-muscle IIb) (Non-muscle myosin heavy chain B) (NMMHC-B) (Non-muscle myosin heavy chain IIb) (NMMHC II-b) (NMMHC-IIB)	SGRRQLHIEGASLELSDDDTESKTSDVNDTQ	-0.211178	-1.35101	-0.797698	-0.42931	-0.456051	-0.516243	-0.751649	-0.843085	S	2	___1	0,999999	318,94	1956	QLHIEGASLELS(1)DDDTESK	UID3661	1;2
Q5SQB0	Npm1	Nucleophosmin	HISGQHLVAVEEDAESEDEDEEDVKLLGMSG	0.352593	0	-0.114269	0.530151	-0.231403	0.221806	-0.0326067	-0.391241	S	4	___1	1	300,03	125	CGSGPVHISGQHLVAVEEDAES(1)EDEDEEDVKLLGMSGK	UID3664	1
Q5SQB0	Npm1	Nucleophosmin	____________MEDSMDMDMSPLRPQNYLF	0.481269	1.06493	0.0590401	1.19546	0.70643	0.903253	1.17822	0.611566	S	3	___1	1	185,02	4	MEDS(1)MDMDMSPLRPQNYLFGCELK	UID3666	1
Q62048	Pea15	Astrocytic phosphoprotein PEA-15 (15 kDa phosphoprotein enriched in astrocytes)	RIPSAKKYKDIIRQPSEEEIIKLAPPPKKA_	4.61316	4.42773	4.04922	4.74617	4.48807	4.25131	4.40173	4.18795	S	2	___1	1	242,95	116	YKDIIRQPS(1)EEEIIK	UID3669	1
Q62048	Pea15	Astrocytic phosphoprotein PEA-15 (15 kDa phosphoprotein enriched in astrocytes)	ISEEEELDTKLTRIPSAKKYKDIIRQPSEEE	3.08964	3.08607	3.25566	3.27462	3.20894	2.86431	2.98976	2.5112	S	2	___1	1	137,46	104	LTRIPS(1)AK	UID3670	1
A2AP93	Map3k7	Mitogen-activated protein kinase kinase kinase 7 (EC 2.7.11.25)	SSVESLPPTSEGKRMSADMSEIEARIVATAG	-1.81825	-1.82339	-2.92367	-1.45671	-1.5918	-2.11326	-1.65947	-1.50577	S	2	___1	1	111,53	389	MS(1)ADMSEIEAR	UID3671	1
A2AP93	Map3k7	Mitogen-activated protein kinase kinase kinase 7 (EC 2.7.11.25)	ARIVATAGNGQPRRRSIQDLTVTGTEPGQVS	-1.65519	-1.50041	-1.78068	-0.643522	-1.23143	-1.8471	-2.48906	-1.46054	S	2	___1	1	141,86	412	S(1)IQDLTVTGTEPGQVSSR	UID3672	1
Q62101	Prkd1	Serine/threonine-protein kinase D1 (EC 2.7.11.13) (Protein kinase C mu type) (Protein kinase D) (nPKC-D1) (nPKC-mu)	KSPSESFIGREKRSNSQSYIGRPIQLDKLLM	-1.62579	-1.17111	-1.56735	-0.59122	-0.921693	-1.79166	-1.49486	-1.6881	S	3	___1	0,999852	102,47	255	SNS(1)QSYIGRPIQLDK	UID3681	1
Q62101	Prkd1	Serine/threonine-protein kinase D1 (EC 2.7.11.13) (Protein kinase C mu type) (Protein kinase D) (nPKC-D1) (nPKC-mu)	DFGFARIIGEKSFRRSVVGTPAYLAPEVLRN;DFGFARIIGEKSFRRSVVGTPAYLAPEVLRS	-2.42563	-2.56586	-2.10591	-1.993	-2.37672	-1.95531	-2.19488	-3.00046	S	2	___1	1	143,93	748	S(1)VVGTPAYLAPEVLR	UID3682	1
A0A338P6E5	Dlg4	Disks large homolog 4	EVTHSAAVEALKEAGSIVRLYVMRRKPPAEK	-0.331192	-0.332769	0.0479178	-0.345665	-0.254124	-0.247559	-0.832298	-0.614838	S	3	___1	1	272,51	82	EVTHSAAVEALKEAGS(1)IVR	UID3688	1;2
A0A338P6E5	Dlg4	Disks large homolog 4	___MEYEEITLERGNSGLGFSIAGGTDNPHI	-0.116515	0.820657	0.87886	0.361684	-2.66491	0.377719	0.707957	0.0774109	S	3	___1	1	145,42	13	GNS(1)GLGFSIAGGTDNPHIGDDPSIFITK	UID3689	1
A0A338P6E5	Dlg4	Disks large homolog 4	IDASDEEWWQARRVHSDSETDDIGFIPSKRR	-0.94963	-1.76193	-1.16393	-0.948886	-2.8053	-0.91805	-0.578923	-1.60611	S	3	___1	0,99872	139,47	418	RVHS(0.999)DS(0.988)ET(0.014)DDIGFIPSKR	UID3690	1;2
A0A338P6E5	Dlg4	Disks large homolog 4	ASDEEWWQARRVHSDSETDDIGFIPSKRRVE	-0.822852	-0.874955	-0.0164153	-0.838964	-0.773701	-0.809304	-0.633119	-2.31042	S	3	___1	0,987722	139,47	420	RVHS(0.999)DS(0.988)ET(0.014)DDIGFIPSKR	UID3691	1;2
A0A3B2WCS4	Ralbp1	RalA-binding protein 1	EHRRAEHGSGLTRTPSSEEISPTKFPGLYRT	-0.166566	-0.398866	-0.558191	0.293696	-0.58943	-0.0479694	-0.195432	-0.521334	S	2	___1	0,99979	242,1	29	TPS(1)SEEIS(0.99)PT(0.01)KFPGLYR	UID3698	1;2
Q62188	Dpysl3	Dihydropyrimidinase-related protein 3 (DRP-3) (Unc-33-like phosphoprotein 1) (ULIP-1)	TTTPKGGTPAGSTRGSPTRPNPPVRNLHQSG	-1.04258	0.395652	-1.79044	-2.25926	-2.95917	-1.47731	-0.142011	-2.18837	S	3	___1	0,999724	85,081	522	GS(1)PTRPNPPVR	UID3709	1;2
Q62188	Dpysl3	Dihydropyrimidinase-related protein 3 (DRP-3) (Unc-33-like phosphoprotein 1) (ULIP-1)	__MSYQGKKNIPRITSDRLLIKGGRIVNDDQ	0.837607	0.553403	0.726026	0.763766	0.451763	0.342988	0.398194	-0.291623	S	2	___1	0,999724	144,35	14	ITS(1)DRLLIK	UID3710	1
Q62188	Dpysl3	Dihydropyrimidinase-related protein 3 (DRP-3) (Unc-33-like phosphoprotein 1) (ULIP-1)	TRPNPPVRNLHQSGFSLSGTQVDEGVRSASK	0.875921	0.84329	-1.76333	1.06884	0.195836	0.375311	-2.95122	0.137815	S	2	___1	0,999202	234,25	539	NLHQS(0.001)GFS(0.999)LSGTQVDEGVR	UID3714	1;2
Q62188	Dpysl3	Dihydropyrimidinase-related protein 3 (DRP-3) (Unc-33-like phosphoprotein 1) (ULIP-1)	PNPPVRNLHQSGFSLSGTQVDEGVRSASKRI	-1.00606	-0.784987	-1.6833	-0.732599	-1.22346	-1.51537	-0.938705	-0.759017	S	3	___1	0,99484	172,34	541	NLHQSGFS(0.001)LS(0.995)GT(0.004)QVDEGVR	UID3715	1
Q62261	Sptbn1	Spectrin beta chain, non-erythrocytic 1 (Beta-II spectrin) (Embryonic liver fodrin) (Fodrin beta chain)	KGDQVSQNGLPAEQGSPRMAGTMETSEMVNG	3.94286	3.8055	3.96351	4.03233	3.94734	4.0357	4.10611	3.79313	S	3	___1	1	499,65	2137	VSEEAESQQWDTSKGDQVSQNGLPAEQGS(1)PR	UID3729	1;2
Q62261	Sptbn1	Spectrin beta chain, non-erythrocytic 1 (Beta-II spectrin) (Embryonic liver fodrin) (Fodrin beta chain)	GKREKDKEKDKEKRFSLFGKKK_________	-1.6705	-0.657179	-1.35457	-0.351652	-0.668474	-1.37127	-1.32729	-0.527216	S	2	___1	1	118,91	2357	RFS(1)LFGK	UID3731	1
Q62318	Trim28	Transcription intermediary factor 1-beta (TIF1-beta) (E3 SUMO-protein ligase TRIM28) (EC 2.3.2.27) (KRAB-A-interacting protein) (KRIP-1) (RING-type E3 ubiquitin transferase TIF1-beta) (Tripartite motif-containing protein 28)	YSSAEPHVSGMKRSRSGEGEVSGLLRKVPRV	0.226185	0.632984	0.76389	0.758926	0.574458	0.772128	1.04355	0.532035	S	2	___1	1	261,35	473	S(1)GEGEVSGLLR	UID3742	1
Q62348	Tsn	Translin (EC 3.1.-.-) (Component 3 of promoter of RISC) (C3PO) (Testis/brain RNA-binding protein) (TB-RBP)	NELDSGFRLLNLKNDSLRKRYDGLKYDVKKV	-1.47746	-2.23704	-1.72825	-1.66107	-1.89189	-1.90198	-2.06716	-2.59999	S	2	___1	1	132,79	190	LLNLKNDS(1)LR	UID3744	1
A0A087WSE3	Speg	Striated muscle-specific serine/threonine-protein kinase (Fragment)	RTAASGPSSKLEKMPSIPEEPEHGDLERLSI	-0.929413	-1.19916	-1.03712	-0.956793	-0.902403	-0.421748	-0.89054	-1.07754	S	2	___1	1	50,305	925	MPS(1)IPEEPEHGDLER	UID3752	1
Q62417	Sorbs1	Sorbin and SH3 domain-containing protein 1 (Ponsin) (SH3 domain protein 5) (SH3P12) (c-Cbl-associated protein) (CAP)	GKSSVLTNEKMSRDISPEEIDLKNEPWYKFF	0.365618	0.557954	0.271923	0.679136	0.977612	0.253589	0.608485	0.42244	S	3	___1	1	228,39	345	DIS(1)PEEIDLKNEPWYK	UID3771	1
Q62417	Sorbs1	Sorbin and SH3 domain-containing protein 1 (Ponsin) (SH3 domain protein 5) (SH3P12) (c-Cbl-associated protein) (CAP)	SPTPVLSRSGLTSARSAESLLESTKLRPREM	-0.0793571	0.311863	0.364823	0.710757	0.341792	-0.477741	0.170198	0.863038	S	2	___1	0,999999	136,96	722	S(1)AESLLESTK	UID3779	1
Q62417	Sorbs1	Sorbin and SH3 domain-containing protein 1 (Ponsin) (SH3 domain protein 5) (SH3P12) (c-Cbl-associated protein) (CAP)	FSDDTKSPLSVPRSKSEMNYIEGEKVVKRSA	-0.447985	-0.431771	-2.81185	-0.385487	-0.235206	-0.487325	-0.598357	-0.30255	S	2	___1	0,997844	147,36	270	S(0.002)KS(0.998)EMNYIEGEK	UID3781	1
Q62417	Sorbs1	Sorbin and SH3 domain-containing protein 1 (Ponsin) (SH3 domain protein 5) (SH3P12) (c-Cbl-associated protein) (CAP)	SSRITAFEQLIQRSRSMPSLDFSGRLSKSPT	-1.75118	-1.42481	-1.26445	-1.00019	-1.36548	-1.95633	-1.64265	-0.880064	S	2	___1	0,999973	91,313	694	S(1)MPSLDFSGR	UID3782	1
Q62418	Dbnl	Drebrin-like protein (Actin-binding protein 1) (SH3 domain-containing protein 7)	APHPREIFKQKERAMSTTSVTSSQPGKLRSP	-1.80017	-0.478025	-1.14438	-0.911128	-0.904434	-0.194202	-1.17842	-0.616956	S	2	___1	0,997713	235,93	277	AMS(0.998)T(0.002)TSVTSSQPGKLR	UID3785	1
Q62418	Dbnl	Drebrin-like protein (Actin-binding protein 1) (SH3 domain-containing protein 7)	GPALQEAYVRVVTEKSPTDWALFTYEGNSND	0.793864	0.214542	-3.16422	0.439384	0.428809	0.601662	0.422851	0.224683	S	2	___1	0,999519	189,19	24	VVTEKS(1)PTDWALFTYEGNSNDIR	UID3786	1
Q62422	Ostf1	Osteoclast-stimulating factor 1 (SH3 domain protein 3)	ARTLSNAEDYLDDEDSD______________	1.74529	1.7075	1.88286	2.16895	1.543	1.75183	2.00913	1.54763	S	2	___1	1	220,37	214	TLSNAEDYLDDEDS(1)D	UID3789	1;2
Q62433	Ndrg1	Protein NDRG1 (N-myc downstream-regulated gene 1 protein) (Protein Ndr1)	______________MSRELHDVDLAEVKPLV	1.71413	1.594	1.45649	1.95081	1.80051	1.55685	1.58976	1.31159	S	3	___1	1	192,58	2	S(1)RELHDVDLAEVKPLVEK	UID3790	1
Q62433	Ndrg1	Protein NDRG1 (N-myc downstream-regulated gene 1 protein) (Protein Ndr1)	MPSASMTRLMRSRTASGSSVTSLEGTRSRSH	1.49149	1.90416	1.32091	1.41774	1.69485	0.860293	2.0561	1.73659	S	2	___1	0,999828	258,02	330	TAS(1)GSSVTSLEGTR	UID3792	1;2
D3YTU0	Vamp1	Vesicle-associated membrane protein 1	MRVNVDKVLERDQKLSELDDRADALQAGASQ	-0.934417	-0.663515	-1.20247	-1.50028	-0.785554	-0.798012	-1.11984	-0.788877	S	2	___1	1	61,212	63	DQKLS(1)ELDDR	UID3801	1
Q7TQE2	Zyx	Zyx protein (Zyxin)	QHPQPPPAQNQNQVRSPGGPGPLTLKEVEEL	-2.13812	-1.64472	-1.96099	-1.4503	-1.58034	-2.0404	-1.5876	-0.768408	S	2	___1	1	120,57	305	S(1)PGGPGPLTLK	UID3807	1
Q64012	Raly	RNA-binding protein Raly (Maternally-expressed hnRNP C-related protein) (hnRNP associated with lethal yellow protein)	QDYFCARLFDYRGRLSPVPVPRAVPVKRPRV	0.451475	0.479095	0.962517	0.403511	0.177096	0.439071	0.761694	0.0717457	S	3	___1	1	37,613	135	GRLS(1)PVPVPR	UID3821	1
Q640R3	Hepacam	Hepatocyte cell adhesion molecule (Protein hepaCAM)	RKNPMALYILKDKDSSEPDENPATEPRSTTE	-2.79332	-1.17635	-2.00371	-3.34753	-1.1664	-2.47897	-1.84646	-1.52676	S	2	___1	0,999582	258,8	321	DKDSS(1)EPDENPATEPR	UID3829	1
Q640R3	Hepacam	Hepatocyte cell adhesion molecule (Protein hepaCAM)	PSKKSRKKRKLEKQNSLEYMDQNDDRLKSEA	-1.42141	-1.81692	-1.18174	-1.01759	-1.36133	-2.053	-1.35313	-1.61955	S	2	___1	1	302,41	280	QNS(1)LEYMDQNDDRLK	UID3831	1;2
Q640R3	Hepacam	Hepatocyte cell adhesion molecule (Protein hepaCAM)	PGPPGYSVSPPVPGRSPGLPIRSARRYPRSP	-0.442571	0.142915	-0.3919	0.283466	0.0845795	-0.920333	-0.363259	0.720357	S	2	___1	1	74,301	352	S(1)PGLPIR	UID3834	1;2
Q99JY9	Actr3	Actin-related protein 3 (Actin-like protein 3)	IGPSICRHNPVFGVMS_______________;YGPSICRHNPVFGVMS_______________	3.16411	3.20095	3.3357	3.60071	3.24219	3.44787	3.31778	3.1931	S	1	___1	1	87,485	418	HNPVFGVMS(1)	UID3841	1
Q64314	Cd34	Hematopoietic progenitor cell antigen CD34 (CD antigen CD34)	TENGGGQGYSSGPGASPETQGKANVTRGAQE	-0.511882	0.39929	0.147369	-3.70974	0.0334453	-0.287088	0.249506	-2.27142	S	3	___1	0,981181	89,391	343	LGEDPYYTENGGGQGYSSGPGAS(0.981)PET(0.019)QGK	UID3844	1
Q64332	Syn2	Synapsin-2 (Synapsin II)	VISKMNQLLSRTPALSPQRPLTTQQPQSGTL	-0.0678436	-0.409184	-0.510803	0.0424343	-0.6485	-0.958068	-0.332984	-1.30504	S	3	___1	1	318,86	426	TPALS(1)PQRPLTTQQPQSGTLKEPDSSK	UID3850	1;2
Q64332	Syn2	Synapsin-2 (Synapsin II)	PAQKPQPHPQLNKSQSLTNAFSFSESSFFRS	0.705652	1.65398	0.0725738	1.41413	0.424617	-2.11809	0.860437	1.00156	S	2	___1	0,999915	235,26	546	SQS(1)LTNAFSFSESSFFR	UID3852	1;2
Q64336	Tbr1	T-box brain protein 1 (T-brain-1) (TBR-1) (TES-56)	PDSKDSPGDVQRSKLSPVLDGVSELRHSFDG	-1.17401	-0.77656	-0.529754	-0.0466878	-0.814638	-0.0987212	-0.267217	0.188658	S	2	___1	0,99999	133,16	84	SKLS(1)PVLDGVSELR	UID3862	1
Q91WH7	Atp4a	Sodium/potassium-transporting ATPase subunit alpha	DIRILSAQGCKVDNSSLTGESEPQTRSPECT	1.17452	1.78156	2.01926	0.890446	1.76043	1.34708	1.63553	1.52369	S	2	___1	0,999779	214,45	227	VDNSS(1)LTGESEPQTR	UID3868	1
Q91WH7	Atp4a	Sodium/potassium-transporting ATPase subunit alpha	SAQGCKVDNSSLTGESEPQTRSPECTHESPL	0.0867562	0.475651	1.16035	-2.3005	-1.61836	-0.236935	0.714281	0.238069	S	2	___1	0,99237	252,25	232	VDNSSLT(0.002)GES(0.992)EPQT(0.006)R	UID3869	1
Q64511	Top2b	DNA topoisomerase 2-beta (EC 5.6.2.2) (DNA topoisomerase II, beta isozyme)	AADDSNDLEELKVKASPITNDGEDEFVPSDG	-0.850221	-1.54078	-0.0860095	-0.991586	0	-0.345099	-0.843316	-0.537237	S	3	___1	0,999988	178,8	1387	AS(1)PITNDGEDEFVPSDGLDKDEYAFSSGK	UID3871	1;2
Q64511	Top2b	DNA topoisomerase 2-beta (EC 5.6.2.2) (DNA topoisomerase II, beta isozyme)	KTASKKPKKTSFDQDSDVDIFPSDFTSEPPA	1.09605	0.811538	1.668	1.03867	1.42765	1.66098	1.08123	0.74172	S	3	___1	0,988442	87,111	1568	KT(0.474)S(0.538)FDQDS(0.988)DVDIFPSDFTSEPPALPR	UID3876	1;2
Q64511	Top2b	DNA topoisomerase 2-beta (EC 5.6.2.2) (DNA topoisomerase II, beta isozyme)	PSYSQKSEDDSAKFDSNEEDTASVFAPSFGL	-0.155904	-0.545584	0.545831	-0.383881	0.344268	0.570216	0.0458505	-0.324075	S	3	___1	0,999738	141,17	1453	SEDDSAKFDS(1)NEEDTASVFAPSFGLK	UID3877	1
Q64727	Vcl	Vinculin (Metavinculin)	SKLNQAKGWLRDPNASPGDAGEQAIRQILDE	0.644456	0.155964	0.258315	0.737401	0.299133	0.193548	0.235864	0.0604811	S	2	___1	1	62,002	290	GWLRDPNAS(1)PGDAGEQAIR	UID3883	1
Q65CL1	Ctnna3	Catenin alpha-3 (Alpha T-catenin) (Cadherin-associated protein)	CSVMMIRTPEELEDVSDLEDDHEVRSHTSIQ	0.261341	0.92056	1.46277	0.630708	0.921711	0.354906	1.14619	0.368056	S	3	___1	1	230,71	637	TPEELEDVS(1)DLEDDHEVR	UID3884	1
B7ZP47	Wapl	Wapal protein (Wings apart-like protein homolog)	PKVEEEDTGDPFGFDSDDESLPVSSKNLAQG	-0.14123	-0.178418	-0.513367	-0.172887	-0.00809392	-0.377974	-0.10047	0.192766	S	2	___1	0,997385	179,42	77	VEEEDTGDPFGFDS(0.997)DDES(0.003)LPVSSK	UID3885	1
Q66L42	Map3k10	Mitogen-activated protein kinase kinase kinase 10 (EC 2.7.11.25)	QASPTLDKRKGSDGASPPASPSIIPRLRAIR	-1.29118	-1.80649	-1.80856	-1.48173	-1.11395	-0.624344	-1.52747	-1.74964	S	3	___1	0,999801	74,786	502	KGS(1)DGAS(1)PPAS(0.001)PSIIPR	UID3890	1;2
Q66L44	Cbarp	Voltage-dependent calcium channel beta subunit-associated regulatory protein (Downstream of Stk11 protein)	RGAGDEVSELPAPARSPPRSPRAWPRRPRRD	-0.123909	-0.736786	-0.000983238	-2.27386	0.228996	-0.999293	-2.24203	-0.765018	S	2	___1	0,991018	71,894	520	GAGDEVS(0.01)ELPAPARS(0.991)PPRS(0.999)PR	UID3895	1;2
Q66L44	Cbarp	Voltage-dependent calcium channel beta subunit-associated regulatory protein (Downstream of Stk11 protein)	SGTVLQFFTRLRRHASLDGASPYFKVKKWKL	1.00439	0.874607	1.20319	0.548883	1.61852	0.633022	1.19457	1.25877	S	2	___1	1	240,37	290	HAS(1)LDGASPYFK	UID3897	1;2
Q68EF0	Rab3ip	Rab-3A-interacting protein (Rab3A-interacting protein) (Rabin-3) (SSX2-interacting protein)	EVAALKTLVLSSSPTSPTQEPLAAAKTPFKR	-0.434114	-0.663173	-0.583207	-0.224738	-0.356749	-0.439913	-0.492929	-0.759627	S	2	___1	0,997171	175,8	218	TLVLS(0.001)S(0.144)S(0.854)PT(0.001)S(0.997)PT(0.002)QEPLAAAK	UID3909	1;2
D3YTS3	D630045J12Rik	RIKEN cDNA D630045J12 gene	AKRRGHYEFPVVDDLSSGDTKERHRVYRRAQ	-0.702106	-0.487629	-0.328092	-1.08924	-3.51768	-1.19036	-1.2753	-0.215502	S	2	___1	0,999995	144,94	1402	GHYEFPVVDDLS(1)S(0.997)GDT(0.003)KER	UID3914	1;2
Q68FE6	Ripor1	Rho family-interacting cell polarization regulator 1	NKASTVTKRFSTYSQSPPDTPSLREQAFYNM	0.172411	0.203389	-0.145626	0.444175	-0.0646851	0.0958819	0.311894	0.0676099	S	2	___1	0,999927	181,58	347	FSTYSQS(1)PPDTPSLR	UID3918	1
Q68FF6	Git1	ARF GTPase-activating protein GIT1 (ARF GAP GIT1) (G protein-coupled receptor kinase-interactor 1) (GRK-interacting protein 1)	EPLPSAGATRNNRARSMDSSDLSDGAVTLQE	1.19956	1.76188	0.883771	1.80887	1.18086	1.32248	1.20813	1.47852	S	3	___1	0,999876	193,53	419	S(1)MDSSDLSDGAVTLQEYLELKK	UID3922	1;2
Q68FF6	Git1	ARF GTPase-activating protein GIT1 (ARF GAP GIT1) (G protein-coupled receptor kinase-interactor 1) (GRK-interacting protein 1)	SQEGSRHASKLSRHGSGADSDYENTQSGDPL	0.65157	1.10109	0.500156	1.3777	0.905442	-0.317943	0.370916	1.36294	S	2	___1	1	527,08	601	HGS(1)GADSDYENTQSGDPLLGLEGK	UID3925	1;2
Q68FF6	Git1	ARF GTPase-activating protein GIT1 (ARF GAP GIT1) (G protein-coupled receptor kinase-interactor 1) (GRK-interacting protein 1)	ILSEAKRRQQGKSLSSPTDNLELSARSQSEL	5.18441	5.2418	5.55382	5.72386	5.16206	5.32268	5.42866	5.10259	S	2	___1	0,999923	213,18	371	SLSS(1)PTDNLELSAR	UID3931	1;2
Q68FF6	Git1	ARF GTPase-activating protein GIT1 (ARF GAP GIT1) (G protein-coupled receptor kinase-interactor 1) (GRK-interacting protein 1)	SQSELDDQHDYDSVASDEDTDQEPLPSAGAT	4.2058	3.8659	4.47904	4.46961	4.03192	4.48344	4.64875	3.62617	S	3	___1	0,999993	214,62	397	SQSELDDQHDYDS(1)VAS(1)DEDTDQEPLPSAGATR	UID3933	1;2
Q68FH0	Pkp4	Plakophilin-4 (Armadillo-related protein)	LQHTGPADDGATRSPSIDSIQKDPREFAWRD	-0.167013	0.0271953	-0.0589447	-0.391921	0.143087	0.223822	-0.0878282	0.0837614	S	2	___1	0,999977	240,37	511	SPS(1)IDSIQKDPR	UID3943	1;2
Q68FH0	Pkp4	Plakophilin-4 (Armadillo-related protein)	DSTRKTLDAYRLYLQSPRSYEDPYCDDRVHF	-0.419845	-0.330651	-0.00137462	-0.56975	-0.147926	-0.120531	0.0251819	0.135324	S	2	___1	1	138,4	1133	LYLQS(1)PR	UID3945	1
Q68FH0	Pkp4	Plakophilin-4 (Armadillo-related protein)	ASQHSQLGQELRSAVSPDLHITPIYEGRTYY	-0.400251	-0.581427	0.0524226	-0.0842997	-0.466735	-0.261996	-0.116278	-0.201446	S	2	___1	0,999994	211,09	405	SAVS(1)PDLHITPIYEGR	UID3947	1;2
Q68FH0	Pkp4	Plakophilin-4 (Armadillo-related protein)	TVELQGSQTALYRTGSVGIGNLQRTSSQRST	-0.758854	-1.0299	-0.937175	-0.702914	-0.472301	-0.98636	-0.910136	-0.503431	S	2	___1	0,999994	156,58	446	TGS(1)VGIGNLQR	UID3951	1
Q68FH0	Pkp4	Plakophilin-4 (Armadillo-related protein)	PNGPVPQYQTTTRVGSPLTLTDAQTRVASPS	0.916389	1.17069	1.39185	1.36088	1.21049	0.847428	1.29809	1.3405	S	2	___1	1	162,93	313	VGS(1)PLTLTDAQTR	UID3957	1
F8WGT1	Ahcyl2	Putative adenosylhomocysteinase 3	HHQHQRHRDGGEALVSPDGTVTEAPRTVKKI	2.5079	1.60761	2.07209	2.04938	2.30799	1.78138	1.97872	1.53366	S	3	___1	1	163,6	109	HRDGGEALVS(1)PDGTVTEAPR	UID3958	1
Q68FM6	Elfn2	Protein phosphatase 1 regulatory subunit 29 (Extracellular leucine-rich repeat and fibronectin type III domain-containing protein 2) (Leucine-rich repeat and fibronectin type-III domain-containing protein 6) (Leucine-rich repeat-containing protein 62)	PPYKESSHHPLQRQLSADAAVSRKTCSVSSS	-2.31144	-1.682	-1.58973	-2.21013	-2.85382	-1.87393	-2.12875	-1.66885	S	2	___1	1	125,42	622	QLS(1)ADAAVSR	UID3968	1
Q69Z38	Peak1	Inactive tyrosine-protein kinase PEAK1 (Pseudopodium-enriched atypical kinase 1) (Sugen kinase 269) (Tyrosine-protein kinase SgK269)	MRGQPRFANFRANTLSPVRFFVSKKWNTIPL	-1.41685	-1.07722	-0.722428	-1.2522	-1.97369	-1.47573	-1.03245	-0.685318	S	2	___1	0,99994	106,4	282	ANTLS(1)PVR	UID3972	1
Q69ZH9	Arhgap23	Rho GTPase-activating protein 23 (Rho-type GTPase-activating protein 23)	DALSQLGQEGWHRARSDDYLSRATRSAEALG	-0.713443	1.4913	1.34196	-1.22051	-0.370823	1.62202	0.998185	1.71209	S	2	___1	1	96,367	351	S(1)DDYLSR	UID3989	1
Q69ZH9	Arhgap23	Rho GTPase-activating protein 23 (Rho-type GTPase-activating protein 23)	WHRARSDDYLSRATRSAEALGPGALVSPRLE	1.26232	1.08585	1.33331	1.27088	1.2168	1.04475	0.952223	0.990691	S	2	___1	1	179,1	361	S(1)AEALGPGALVS(1)PR	UID3990	1;2
Q69ZH9	Arhgap23	Rho GTPase-activating protein 23 (Rho-type GTPase-activating protein 23)	RATRSAEALGPGALVSPRLERCGWASQRPSA	-1.31147	-1.62575	-1.20868	-1.16138	-3.07691	-1.29779	-0.94141	-1.13573	S	2	___1	1	179,1	372	S(1)AEALGPGALVS(1)PR	UID3991	1;2
Q69ZH9	Arhgap23	Rho GTPase-activating protein 23 (Rho-type GTPase-activating protein 23)	TEDSLASIPFIDEPTSPSIDLQAKHVPASAV	0.0598584	0.0552861	-0.217366	0.159445	-0.0158309	0.000284114	-0.237804	-0.604899	S	4	___1	0,844471	78,544	550	KVAPLATTEDSLASIPFIDEPT(0.047)S(0.844)PS(0.109)IDLQAK	UID3996	1;2
Q69ZH9	Arhgap23	Rho GTPase-activating protein 23 (Rho-type GTPase-activating protein 23)	HYSQDCSSIKAGRRSSYLLAITTERSKSCDD	-1.06467	-0.867001	-0.884103	-0.698799	-0.61904	-0.906245	-1.05521	-1.1763	S	2	___1	0,975579	116,06	607	RS(0.024)S(0.976)YLLAITTER	UID3998	1
Q69ZH9	Arhgap23	Rho GTPase-activating protein 23 (Rho-type GTPase-activating protein 23)	RRSSYLLAITTERSKSCDDGLNTFRDEGRVL	0.189866	0.347073	0.475602	0.0824639	0.747811	0.803322	0.632474	0.566288	S	3	___1	0,994393	70,907	619	S(0.006)KS(0.994)CDDGLNTFRDEGR	UID4002	1
Q69ZH9	Arhgap23	Rho GTPase-activating protein 23 (Rho-type GTPase-activating protein 23)	LQGLDDIGYIGYRSYSPSFQRRTGLLHALSF	-1.58857	-1.53252	-1.67343	-1.43464	-1.11854	-1.87798	-1.66083	-1.38848	S	2	___1	0,999992	123,35	421	SYS(1)PSFQR	UID4003	1
I7HPV9	Prex1	Phosphatidylinositol 3,4,5-trisphosphate-dependent Rac exchanger 1 protein	SVRSNSSYLGSDEMGSGDELPCDMRIPSDKQ	-1.54312	-1.92151	-1.41589	-1.28913	-3.04273	-0.921235	-1.69349	-1.4246	S	2	___1	1	269,85	1021	SNSSYLGSDEMGS(1)GDELPCDMR	UID4005	1
Q69ZK9	Nlgn2	Neuroligin-2	YYKRDRRQELRCRRLSPPGGSGSGVPGGGPL	0.585199	0.507799	0.38153	1.12507	-0.150592	0.0196298	0.889597	-0.504661	S	2	___1	0,99992	100,64	714	RLS(1)PPGGSGSGVPGGGPLLPTAGR	UID4006	1;2
F8WIE5	Hectd1	HECT-type E3 ubiquitin transferase (EC 2.3.2.26)	RLGVISKVSALAGPSSDDENEEESKPEKEDE	-0.119728	0.0384961	-0.360984	-2.61033	-0.330303	0.168765	0.264639	-2.76765	S	3	___1	0,971876	164,83	632	VSALAGPS(0.028)S(0.972)DDENEEESKPEKEDEPQEDAK	UID4013	1
Q69ZW3	Ehbp1	EH domain-binding protein 1	LNPFDEPETFVMIKDSPPQSTRRKNLRPVDM	-0.487664	-0.591966	-0.754829	-0.938245	-0.646196	-0.548347	-1.12513	-1.05033	S	3	___1	0,982043	176,27	335	GVQTPQYLNPFDEPETFVMIKDS(0.982)PPQS(0.009)T(0.009)R	UID4020	1
Q69ZX6	Morc2a	ATPase MORC2A (EC 3.6.1.-) (MORC family CW-type zinc finger protein 2A) (Zinc finger CW-type coiled-coil domain protein 1)	TRPIEEPVRRPQRPRSPPLPAVIKNAPSRPP	-0.811237	-2.03239	-0.715671	-0.877901	-0.983764	-1.0465	-0.859097	-1.24646	S	2	___1	1	78,939	614	S(1)PPLPAVIK	UID4027	1
Q69ZX8	Ablim3	Actin-binding LIM protein 3 (abLIM-3) (Actin-binding LIM protein family member 3)	SPGYIDSPTYSRQGMSPTFSRSPHYYRSGPE	-2.27285	-2.52206	-3.27424	-2.52765	-1.97396	-2.5289	-2.00638	-2.22014	S	2	___1	0,998225	52,247	388	QGMS(0.998)PT(0.001)FSR	UID4032	1
Q69ZX8	Ablim3	Actin-binding LIM protein 3 (abLIM-3) (Actin-binding LIM protein family member 3)	QRPDLISYEPHSRYTSDEMLERCGYGESLGT	-0.356627	-0.350327	-0.195267	-0.405825	-0.382986	-0.629683	-0.254499	-0.0379295	S	2	___1	0,999612	90,05	337	YTS(1)DEMLER	UID4036	1
A0A0N4SWB9	Tmcc1	Transmembrane and coiled-coil domains protein 1	SKPREIASLIRNKFGSADNIPNLKDSLEEGQ	-1.55243	-1.09409	-0.381477	-0.325678	-0.817123	-1.0979	-1.25717	-0.16098	S	3	___1	1	35,699	199	NKFGS(1)ADNIPNLKDS(1)LEEGQVDDGGK	UID4039	1;2
Q6A037	N4bp1	NEDD4-binding protein 1 (N4BP1) (EC 3.1.-.-)	RRSSDTEERHTKKQFSLENVPEGELLPDGKG	-1.1737	-1.65867	-3.00445	-1.10736	-1.30789	-1.62171	-1.09661	-1.14605	S	3	___1	1	84,327	299	KQFS(1)LENVPEGELLPDGK	UID4041	1
H7BX26	Cep170	Centrosomal protein of 170 kDa	QATSASSEKDNDDDQSDKGTYTIELENPNSE	-1.84771	-0.0263568	0.966105	0.210361	0.496105	0.493871	0.318145	0.489304	S	3	___1	1	506,74	494	NQATSASSEKDNDDDQS(1)DKGTYTIELENPNSEEVEAR	UID4052	1;2
H7BX26	Cep170	Centrosomal protein of 170 kDa	QMVWERTEEDSKSIKSDVPVYLKRLKGNKHD	-0.493419	-0.894727	-0.19286	-0.618386	-0.150162	-0.0377102	-0.736932	-0.666678	S	3	___1	0,999998	75,463	358	S(1)IKS(1)DVPVYLKR	UID4058	1;2
H7BX26	Cep170	Centrosomal protein of 170 kDa	VSLPFLQTALLRSSGSLGHRPSQEMDVMLKN	0.106436	0.592237	0.324706	0.953022	0.14356	0.0248089	0.565887	0.765881	S	3	___1	0,999987	168,4	463	SSGS(1)LGHRPSQEMDVMLK	UID4059	1;2
Q6A0A2	Larp4b	La-related protein 4B (La ribonucleoprotein domain family member 4B) (La ribonucleoprotein domain family member 5) (La-related protein 5)	VPAPCAVSAAFERSPSPVHLPEDPKVAEKQR	-0.828266	-1.31426	-0.711194	-1.12318	-0.754904	-0.799581	-0.682303	-0.688895	S	3	___1	0,998968	103,26	603	S(0.001)PS(0.999)PVHLPEDPKVAEK	UID4064	1
F8VPX1	Usp7	Ubiquitin carboxyl-terminal hydrolase 7 (EC 3.4.19.12) (Ubiquitin thioesterase 7) (Ubiquitin-specific-processing protease 7)	QQQQQQQQKAGEQQLSEPEDMEMEAGDTDDP	2.28804	1.70867	1.77234	2.1203	2.18049	2.18461	1.88311	1.93723	S	2	___1	1	394	19	AGEQQLS(1)EPEDMEMEAGDTDDPPR	UID4065	1
D3Z3H4	Cgnl1	Cingulin-like protein 1	TKKNRPDVLPFRRQDSAGPILDGARSRRSSS	-2.00157	-1.59078	-0.97374	-1.98646	-2.64936	-1.57251	-0.611975	-2.10837	S	2	___1	1	84,859	284	RQDS(1)AGPILDGAR	UID4066	1
Q6DFV3	Arhgap21	Rho GTPase-activating protein 21 (Rho GTPase-activating protein 10) (Rho-type GTPase-activating protein 21)	EVSKNKDGKDQGEPVSPSEDEPFSWPGPKTV	0.823153	0.538458	1.0026	0.486604	0.910451	0.351354	0.779729	-2.44151	S	3	___1	0,999996	238,98	41	NKDGKDQGEPVS(1)PSEDEPFSWPGPK	UID4072	1
Q6DFV3	Arhgap21	Rho GTPase-activating protein 21 (Rho GTPase-activating protein 10) (Rho-type GTPase-activating protein 21)	HDRVPQSVQIRQRSVSQERLEDSVLMKYCPR	-1.4939	-1.88319	-1.75523	-1.69589	-1.48228	-1.65077	-1.44092	-1.20697	S	3	___1	0,999408	133,78	453	S(0.001)VS(0.999)QERLEDSVLMK	UID4074	1;2
Q6DFV3	Arhgap21	Rho GTPase-activating protein 21 (Rho GTPase-activating protein 10) (Rho-type GTPase-activating protein 21)	PSLDGQHSSKTERSKSYDEGLDDYREDAKLS	0.195659	0.811039	0.911979	0.415315	0.666704	0.440685	0.745583	0.926709	S	2	___1	0,999693	252,79	874	SKS(1)YDEGLDDYREDAK	UID4079	1
Q6DID3	Scaf8	SR-related and CTD-associated factor 8 (RNA-binding motif protein 16)	VKASEPVKEPVQTAQSPAPVEKESVVTTQAE	0.689323	0.69197	0.452993	-0.0124497	0.523735	0.695732	0.533854	0.984363	S	3	___1	1	215,55	617	ASEPVKEPVQTAQS(1)PAPVEK	UID4088	1
Q6I6G8	Hecw2	E3 ubiquitin-protein ligase HECW2 (EC 2.3.2.26) (HECT, C2 and WW domain-containing protein 2) (HECT-type E3 ubiquitin transferase HECW2) (NEDD4-like E3 ubiquitin-protein ligase 2)	AQNSMPENMALQRANSDTDLVTSESRSSLTA	0.168603	0.161152	-0.244704	0.0178155	0.500198	-0.0481286	0.0459953	1.11836	S	2	___1	0,999999	219,01	48	ANS(1)DTDLVTSESR	UID4093	1
Q6I6G8	Hecw2	E3 ubiquitin-protein ligase HECW2 (EC 2.3.2.26) (HECT, C2 and WW domain-containing protein 2) (HECT-type E3 ubiquitin transferase HECW2) (NEDD4-like E3 ubiquitin-protein ligase 2)	RPTAPPAPQVLQRSNSIQQMEQLNRRYQSIR	0.250767	0.858186	0.274601	0.728641	0.538957	0.0549825	0.395694	1.24036	S	3	___1	0,999387	117	858	S(0.001)NS(0.999)IQQMEQLNRR	UID4099	1
Q6IR34	Gpsm1	G-protein-signaling modulator 1 (Activator of G-protein signaling 3)	APSVEDRAAQSSVTASPQTEEFFDLIASSQS	1.39777	0.293879	0.231462	0.438276	0.76668	0.17058	-0.0065542	-0.133723	S	2	___1	0,999997	336,94	543	AAQSSVTAS(1)PQTEEFFDLIASSQSR	UID4105	1;2
Q6IR34	Gpsm1	G-protein-signaling modulator 1 (Activator of G-protein signaling 3)	DVRVQVPRTGIPRAPSSDEECFFDLLSKFQS	-1.0062	-1.63249	-2.00732	-1.6459	-1.08234	-1.96432	-1.7972	-1.30795	S	2	___1	0,999762	218,2	490	APS(1)SDEECFFDLLSK	UID4106	1;2
Q6IR34	Gpsm1	G-protein-signaling modulator 1 (Activator of G-protein signaling 3)	VQAKRMDEQRVDLAGSPEQEASGLPDPQQQC	0.188319	-2.63849	-0.742121	-0.711394	-0.417346	-0.849274	-1.142	-3.30625	S	3	___1	1	251,68	653	RMDEQRVDLAGS(1)PEQEASGLPDPQQQCPPGAS	UID4111	1
Q6KAU4	Mvb12b	Multivesicular body subunit 12B (ESCRT-I complex subunit MVB12B) (Protein FAM125B)	YSFRTEQSAAARLPPSPTRCQQIPQS_____	-2.14077	-1.10865	-1.58871	-2.99683	-2.3227	-1.25997	-1.33092	-1.03286	S	2	___1	0,989212	70,816	307	LPPS(0.989)PT(0.011)R	UID4115	1
Q6NS52	Dgkb	Diacylglycerol kinase beta (DAG kinase beta) (EC 2.7.1.107) (Diglyceride kinase beta) (DGK-beta)	QPNKATDKNKMQRANSVTMDGQGLQITPVPG	3.07767	2.36599	2.85072	2.82087	2.97622	3.68093	2.62188	1.83366	S	3	___1	0,999119	215,33	418	ANS(0.999)VT(0.001)MDGQGLQITPVPGTHPLLVFVNPK	UID4118	1
Q6NS60	Fbxo41	F-box only protein 41	_____________MASLDLPYRCPRCGEHKR	-2.01825	-2.37248	-2.15827	-2.52641	-1.45046	-1.60668	-2.03715	-1.4775	S	2	___1	1	121,64	3	AS(1)LDLPYR	UID4119	1
Q6NSW3	Sphkap	A-kinase anchor protein SPHKAP (SPHK1-interactor and AKAP domain-containing protein)	HPELKEKLMNRVMDESMNLEDIPDSVSTFAN	-2.45769	-1.80841	-2.65033	-1.44722	-2.52606	-2.35841	-2.55925	-1.91756	S	3	___1	0,999999	83,567	1010	VMDES(1)MNLEDIPDSVSTFANEVAAK	UID4128	1
Q6NVE8	Wdr44	WD repeat-containing protein 44 (Rabphilin-11)	SFKEAENTANQAGNESPVQELRQDVSKKIIE	0.646965	-0.0301973	0.549562	0.686638	0.494444	0.188185	0.205993	0.735638	S	2	___1	1	334,3	50	EAENTANQAGNES(1)PVQELR	UID4132	1
Q6NVE8	Wdr44	WD repeat-containing protein 44 (Rabphilin-11)	IMRRTKEYVSNDATQSDDEEKLQSQQTDTDG	1.6012	0.496405	1.09526	0.921316	1.4871	1.37209	1.03359	0.816244	S	3	___1	1	237,17	405	TKEYVSNDAT(1)QS(1)DDEEKLQSQQTDTDGGR	UID4133	1;2
Q6NXI6	Rprd2	Regulation of nuclear pre-mRNA domain-containing protein 2	LLSSTQSFIPKSFNYSPSSSTSEVSSTSASK	-1.69307	-1.50511	-2.36321	-1.38112	-0.945721	-1.6212	-1.4153	-1.78214	S	2	___1	0,999344	154,6	612	SFNYS(0.999)PSSSTSEVSSTSASK	UID4142	1
A2AA85	Szrd1	SUZ domain-containing protein 1 (Fragment)	EAEYAEARRRILGSASPEEEQEKPILDRPTR	0.88974	0.594358	0.624584	1.03557	0.814156	0.403599	0.662151	0.519365	S	3	___1	0,999978	194,75	101	ILGSAS(1)PEEEQEKPILDRPTR	UID4143	1
E9PVC6	Eif4g1	Eukaryotic translation initiation factor 4 gamma 1	DRLDRARTPATKRSFSKEVEERSRERPSQPE	-0.105506	1.16971	0.228629	0.534424	0.289256	0.460795	0.228741	1.42599	S	2	___1	1	43,604	1142	S(1)FS(1)KEVEER	UID4149	1;2
Q6NZL0	Soga3	Protein SOGA3	SRPPHRKREGPIGGESDSEEVRNIRSLTPTR	-0.958254	-1.4553	-0.601954	-1.55498	-0.471195	-1.73483	-1.70649	-1.0006	S	2	___1	0,999991	189,32	779	EGPIGGES(1)DSEEVRNIR	UID4153	1
Q6NZL0	Soga3	Protein SOGA3	DFNGSSNPLMREQSESLSELRQHLQLVEDET	-0.473941	-0.373853	-0.123279	-0.124936	-0.252967	-0.492946	-0.91633	-1.05329	S	4	___1	0,995608	135,84	639	EQS(0.003)ES(0.996)LS(0.002)ELRQHLQLVEDETELLRR	UID4155	1
Q6NZL0	Soga3	Protein SOGA3	AKQALQNELEKMKELSLKRRGSKDLPKSEKK	-1.50666	-1.16271	-1.54285	-2.79176	-1.48953	-1.17884	-1.61898	-2.78802	S	3	___1	1	46,706	495	MKELS(1)LKR	UID4156	1
Q6NZM9	Hdac4	Histone deacetylase 4 (HD4) (EC 3.5.1.98)	IPVSFGSHRPLSRAQSSPASATFPMSVQEPP	1.01445	1.31124	1.50326	-2.43784	1.05543	1.32438	1.20989	0.665603	S	2	___1	0,999641	276,79	629	AQS(1)SPASATFPMSVQEPPTKPR	UID4159	1
Q6NZM9	Hdac4	Histone deacetylase 4 (HD4) (EC 3.5.1.98)	GMYDAKDDFPLRKTASEPNLKLRSRLKQKVA	-1.66345	-1.03675	-2.8683	-1.44633	-1.021	-1.34326	-0.876888	-0.811159	S	2	___1	0,999974	95,311	245	TAS(1)EPNLK	UID4162	1
Q6NZM9	Hdac4	Histone deacetylase 4 (HD4) (EC 3.5.1.98)	SIHKLRQHRPLGRTQSAPLPQNAQALQHLVI	0.409824	0.564068	0.652301	1.41862	0.66455	0.758244	0.911571	0.375017	S	4	___1	0,998028	173,05	465	T(0.002)QS(0.998)APLPQNAQALQHLVIQQQHQQFLEK	UID4164	1
D3Z606	Zfp740	Zinc finger protein 740 (Fragment)	SQIASKQAENGERAGSPDVLRCSSQMDCKPR	-1.45699	-1.29129	-0.873904	-2.13355	-0.773195	-1.23356	-1.00232	-1.36761	S	2	___1	1	52,579	19	AGS(1)PDVLR	UID4165	1
Q6P2L7	Golm2	Protein GOLM2 (Cancer susceptibility candidate gene 4 protein homolog) (CASC4) (Golgi membrane protein 2)	DFHKLKQSRFFDENESPVDPQHGSKLADYNG	-0.594444	-0.692032	0.160943	-1.25197	-0.246521	-0.709648	-0.963896	-1.49451	S	2	___1	1	210,91	365	FFDENES(1)PVDPQHGSK	UID4175	1
Q6P4T2	Snrnp200	U5 small nuclear ribonucleoprotein 200 kDa helicase (EC 3.6.4.13) (BRR2 homolog) (U5 snRNP-specific 200 kDa protein) (U5-200KD)	EEGDEDVYGEVREEASDDDMEGDEAVVRCTL	-1.54297	-1.8806	-1.76453	-1.33234	-1.37004	-1.43055	-1.90853	-2.39898	S	2	___1	1	86,214	225	EEAS(1)DDDMEGDEAVVR	UID4181	1
Q6P542	Abcf1	ATP-binding cassette sub-family F member 1	KAKGGNVFEALIQDDSEEEEEEEENRVLKPA	-1.24319	-1.78812	-0.926082	-1.15171	-0.822165	-0.263966	-0.924949	-1.23692	S	3	___1	1	102,39	138	GGNVFEALIQDDS(1)EEEEEEEENR	UID4182	1
Q6P542	Abcf1	ATP-binding cassette sub-family F member 1	ERVLMERLKQLSVPASDEEDEVPAPIPRGRK	0.140736	-2.78566	1.31639	0.211079	0.809226	1.22163	0.313338	-0.74518	S	3	___1	1	47,757	107	LKQLS(1)VPAS(1)DEEDEVPAPIPR	UID4184	1;2
Q6P5U7	Nwd2	NACHT and WD repeat domain-containing protein 2 (Leucine-rich repeat and WD repeat-containing protein KIAA1239)	LEDPYLNGCLDLENRSLLEEEKHFMEQASFD	-1.91244	-1.83204	-2.00888	-1.38321	-1.34877	-1.49435	-1.69411	-2.02954	S	3	___1	1	167,24	792	S(1)LLEEEKHFMEQASFDR	UID4198	1
Q6P8I4	Pcnp	PEST proteolytic signal-containing nuclear protein (PCNP) (PEST-containing nuclear protein)	PKTLSVAAAFNEDEDSEPEEMPPEAKMRMKN	1.47407	1.48211	0.997909	1.41148	1.44503	1.16335	1.56847	1.60757	S	2	___1	1	299,85	119	TLSVAAAFNEDEDS(1)EPEEMPPEAK	UID4200	1
Q6P9K8	Caskin1	Caskin-1 (CASK-interacting protein 1)	AASVVSGPPVASDCASPGDSARQKLEETSAC	-1.21224	-3.21581	-1.1439	-0.864517	-0.889547	-1.57911	-1.23278	-1.14867	S	3	___1	0,995417	126,18	1363	AAASVVSGPPVASDCAS(0.995)PGDS(0.004)AR	UID4203	1
Q6P9K8	Caskin1	Caskin-1 (CASK-interacting protein 1)	SHFTPPQTPTKAQPGSPQALGGPHGPATAKV	-0.219513	1.41925	-1.92558	-1.11613	0.16665	1.06983	-2.11877	1.16805	S	2	___1	1	150,23	791	AQPGS(1)PQALGGPHGPATAK	UID4205	1;2
Q6P9K8	Caskin1	Caskin-1 (CASK-interacting protein 1)	SPTPASKKVPLPGPGSPEVKRAHGTPPPVSP	0.636695	0.256142	1.18182	0.839471	0.930703	0.779562	0.964755	0.250661	S	3	___1	1	77,13	1259	VPLPGPGS(1)PEVKR	UID4210	1
Q6P9K8	Caskin1	Caskin-1 (CASK-interacting protein 1)	LSGPVTGLLATARRGSGEPAEQSHFMEDGTA	0.0980541	1.02032	0.913159	-0.0264531	0.156153	0.935097	0.689657	1.21628	S	3	___1	1	192,85	1083	RGS(1)GEPAEQSHFMEDGTAR	UID4214	1
Q6P9K8	Caskin1	Caskin-1 (CASK-interacting protein 1)	IWVLRKPFAGGDRSGSLSNVAGGRSTGGHAL	-3.08549	-1.91169	-1.74298	-1.9333	-2.05019	-0.902206	-1.72653	-1.47108	S	2	___1	0,993796	109,72	390	S(0.006)GS(0.994)LSNVAGGR	UID4216	1
Q6P9K8	Caskin1	Caskin-1 (CASK-interacting protein 1)	EAIVKRAGSRTGSEPSPPQGGGSLGPSAPPE	0.23554	0.424393	0.387014	0.293967	0.322074	0.547361	0.837253	0.146384	S	2	___1	0,999953	247,89	358	TGSEPS(1)PPQGGGSLGPSAPPEEIWVLR	UID4219	1
Q6P9Q6	Fkbp15	FK506-binding protein 15 (FKBP-15) (133 kDa FK506-binding protein) (133 kDa FKBP) (FKBP-133) (WASP and FKBP-like) (WAFL)	QPMLPILPPQLDSNDSETEDATVLRGAGQSL	-1.55031	-1.40478	-1.65971	-1.27558	-1.51776	-1.56545	-1.91504	-2.38421	S	3	___1	0,941325	149,14	386	MGQPMLPILPPQLDSNDS(0.941)ET(0.058)EDAT(0.001)VLR	UID4228	1
Q6P9R2	Oxsr1	Serine/threonine-protein kinase OSR1 (EC 2.7.11.1) (Oxidative stress-responsive 1 protein)	SSGRLHKTEDGGWEWSDDEFDEESEEGRAAI	2.41893	2.04387	2.01571	2.07006	2.45767	2.04488	2.00744	2.04166	S	2	___1	1	395,61	339	LHKTEDGGWEWS(1)DDEFDEESEEGR	UID4229	1
A0A5F8MPF6	Arhgef18	Rho guanine nucleotide exchange factor 18	LPRRAETFGGYDSVGSPSKGGSFKRKVSNSD	-1.14273	-0.955084	-1.13311	-1.17329	-1.27394	-2.74101	-1.14301	-1.37818	S	3	___1	0,989955	91,249	682	RAETFGGYDSVGS(0.99)PS(0.01)KGGSFK	UID4230	1
D3YWC9	Mtss2	Protein MTSS 2	SPAASDLAMVLTRGLSLEHQKSSRDSLQYSS	-2.19281	0.416255	-0.608584	-2.11764	-1.2347	-0.203839	-0.424627	1.00835	S	2	___1	1	124,81	357	GLS(1)LEHQK	UID4233	1
Q6PAJ1	Bcr	Breakpoint cluster region protein (EC 2.7.11.1)	EEQRRHQDGLPYIDDSPSSSPHLSSKGRGSL	2.23288	-2.70106	1.09582	1.16467	1.76888	1.6165	1.12136	0.87716	S	3	___1	0,998976	122,53	461	HQDGLPYIDDS(0.999)PS(0.389)S(0.436)S(0.176)PHLSSK	UID4240	1;2
Q6PAM0	Prkab2	5'-AMP-activated protein kinase subunit beta-2 (AMPK subunit beta-2)	DSMESSETSCRDLSSSPPGPYGQEMYVFRSE	2.16327	2.01263	1.4043	1.91005	1.76607	2.13472	1.95248	1.96804	S	2	___1	0,994331	206,06	183	DLSS(0.006)S(0.994)PPGPYGQEMYVFR	UID4244	1
Q6PAM0	Prkab2	5'-AMP-activated protein kinase subunit beta-2 (AMPK subunit beta-2)	GGGHGPGKEHKIMVGSTDDPSVFSLPDSKLP	-1.24658	-1.00105	-1.65324	-0.949231	-1.54418	-2.59846	-1.48935	-1.16989	S	2	___1	0,962983	191,91	38	IMVGS(0.963)T(0.037)DDPSVFSLPDSK	UID4245	1
Q6PAR5	Gapvd1	GTPase-activating protein and VPS9 domain-containing protein 1 (GAPex-5) (Rab5-activating protein 6)	FKQRHSYPERLVRSRSSDIVSSVRRPMSDPS	-1.00388	-0.297834	-0.759358	-0.338882	-0.405697	-0.772598	-0.649786	0.295654	S	2	___1	0,992731	139,39	902	S(0.993)S(0.007)DIVSSVR	UID4248	1
Q6PB44	Ptpn23	Tyrosine-protein phosphatase non-receptor type 23 (EC 3.1.3.48)	PCLRRGAAAADLLSSSPESQHGGTQPPGGGQ	-0.215831	-0.0813	-0.0987076	0.51924	0.158902	-0.46531	-2.15822	-0.0134296	S	4	___1	0,976536	264,36	1179	GAAAADLLSS(0.022)S(0.977)PES(0.002)QHGGTQPPGGGQPLLQPTKVDAAEGR	UID4251	1
Q6PCN3	Ttbk1	Tau-tubulin kinase 1 (EC 2.7.11.1)	LLRENTEDVLQGEHLSDQENAPPILPGRPPE	1.36115	1.78512	1.67332	2.01694	1.94334	1.98982	1.71105	1.14559	S	5	___1	1	280,72	365	ENTEDVLQGEHLS(1)DQENAPPILPGRPPEGLGPGPHLVPHPGGPEAEVWEETDVNR	UID4256	1
Q6PCN3	Ttbk1	Tau-tubulin kinase 1 (EC 2.7.11.1)	RVELQERRSRMDLPGSPSRQACSSQPAQMLS	-0.393331	-0.574593	-0.740817	-0.876437	-0.700979	-1.12085	-0.459668	-0.201809	S	2	___1	0,96428	122,51	484	MDLPGS(0.964)PS(0.036)R	UID4259	1
Q6PCP5	Mff	Mitochondrial fission factor	EESRAVGRLKRERSMSENAVRQNGQLVRNDS;EQSRAVGRLKRERSMSENAVRQNGQLVRNDS	-1.23558	0.180826	-1.69343	-0.332254	-1.05613	-0.124662	-2.00419	0.718744	S	2	___1	1	30,504	131	S(1)MS(1)ENAVR	UID4264	1;2
Q6PCP5	Mff	Mitochondrial fission factor	SENAVRQNGQLVRNDSIVTPSPPQARVCPPH	-1.3874	-1.09641	-1.88811	-0.488586	-0.805631	-0.806949	-1.44232	-0.0460646	S	2	___1	1	192,4	146	NDS(1)IVTPSPPQAR	UID4265	1;2
Q6PCP5	Mff	Mitochondrial fission factor	RQNGQLVRNDSIVTPSPPQARVCPPHMLPED	1.36133	0.728143	1.42635	1.13994	1.41867	1.30772	1.13328	0.066879	S	2	___1	1	97,45	151	NDSIVT(1)PS(1)PPQAR	UID4266	1;2
A0A0R4J2D4	Mon1a	Vacuolar fusion protein MON1 homolog	EPGAGQEGAMFVHTRSYEDLTELEDREASGD	-0.308462	-0.61274	-0.713724	-0.382575	-0.404944	-0.531544	-0.589708	-0.624018	S	2	___1	1	286,6	56	S(1)YEDLTELEDREASGDSPK	UID4276	1
F6RUK9	Phldb1	Pleckstrin homology-like domain family B member 1 (Fragment)	TGASPRQSPRAQRKLSSGDLRVPIPRERKNS	-1.27528	-1.39556	-1.49038	-0.840302	-1.78219	-2.72324	-1.87057	-2.33079	S	3	___1	0,993204	115,56	310	KLS(0.993)S(0.007)GDLRVPIPR	UID4277	1
F6RUK9	Phldb1	Pleckstrin homology-like domain family B member 1 (Fragment)	RVPIPRERKNSITEISDNEDELLEYHRRQRQ	-0.248568	-0.716109	-0.229129	-0.320523	-0.376817	-0.858611	-0.34592	-0.871243	S	4	___1	0,999999	156,28	330	KNS(0.995)IT(0.005)EIS(1)DNEDELLEYHRR	UID4279	1;2
F6RUK9	Phldb1	Pleckstrin homology-like domain family B member 1 (Fragment)	MSGLGTGLAAASPRSSPPPLPAKASRQLQVY	-1.03118	-1.121	-0.596251	-1.32397	-0.830345	-0.98085	-0.890731	-0.892107	S	2	___1	0,796735	106,18	696	S(0.203)S(0.797)PPPLPAK	UID4283	1
A0A1L1STF0	Mindy2	Ubiquitin carboxyl-terminal hydrolase (EC 3.4.19.12)	DSPQPLELGVAAGRVSPPEGRRRGGREAEDG	0.088515	0.317461	0.526314	0.724292	-0.043373	0.0696877	0.0669458	-0.195691	S	3	___1	1	219,52	21	MENSPDSPQPLELGVAAGRVS(1)PPEGR	UID4285	1
A0A1L1STF0	Mindy2	Ubiquitin carboxyl-terminal hydrolase (EC 3.4.19.12)	AASEVPSRGQHKVTASPELAEAAAGRGSGPV	-1.21619	-1.8212	-1.87755	-1.49303	-1.37447	-1.45816	-2.07026	-1.81244	S	2	___1	0,999996	162,67	99	VTAS(1)PELAEAAAGR	UID4286	1
Q6PDJ6	Fbxo42	F-box only protein 42	GYDLKVGLSLAPRRGSLPDQKDLRLSSIDLN	-1.94034	0.611894	-1.80398	-1.96496	-2.35001	0.291213	-0.795155	0.649922	S	3	___1	1	59,68	488	RGS(1)LPDQKDLR	UID4289	1
Q6PDL0	Dync1li2	Cytoplasmic dynein 1 light intermediate chain 2 (Dynein light intermediate chain 2, cytosolic)	KEFQDYIEPEEGCQGSPQRRGPLTSGSDEDS	0.194609	0.168512	-0.248649	0.344717	0.050027	0.266155	0.320902	0.475781	S	2	___1	1	273,6	194	EFQDYIEPEEGCQGS(1)PQRR	UID4290	1
Q6PDS3	Sarm1	NAD(+) hydrolase SARM1 (NADase SARM1) (EC 3.2.2.6) (NADP(+) hydrolase SARM1) (EC 3.2.2.-) (Sterile alpha and TIR motif-containing protein 1)	VHRTRILSAAREMLHSPLPCTGGKLSGDTPD	-0.774098	-0.52868	-0.803665	-0.893103	-0.492585	-0.983775	-0.455747	-0.602457	S	2	___1	1	134,13	548	EMLHS(1)PLPCTGGK	UID4295	1;2
Q6PE13	Prrt3	Proline-rich transmembrane protein 3	RESVFQRCGLRGLASSPTGGALRPRRGSQPD	0.499396	2.1719	2.09893	0.94346	1.15271	0.833402	1.87036	1.43392	S	2	___1	0,999728	184,98	833	GLASS(1)PTGGALRPR	UID4297	1;2
Q6PE13	Prrt3	Proline-rich transmembrane protein 3	VGPAPSLSELDLRPPSPINLSRSIDAALFRE	0.176292	0.474606	1.19546	0.262512	-0.0123865	-0.0659824	0.498879	-0.481466	S	2	___1	0,999958	252,66	799	GS(0.044)VGPAPS(0.955)LS(0.001)ELDLRPPS(1)PINLSR	UID4301	1;2
Q6PE13	Prrt3	Proline-rich transmembrane protein 3	LASSPTGGALRPRRGSQPDAELDGAGTSLLR	2.36143	3.35082	3.72636	2.79149	2.85186	2.5793	3.08452	3.08943	S	2	___1	1	317,9	845	RGS(1)QPDAELDGAGTSLLR	UID4304	1
Q6PE13	Prrt3	Proline-rich transmembrane protein 3	SELDLRPPSPINLSRSIDAALFREHLVRESV	-0.250129	0.694404	0.234766	0.174486	0.497212	-0.213364	-0.350072	2.00027	S	2	___1	1	175,51	806	S(1)IDAALFR	UID4305	1
Q6PEE2	Ctif	CBP80/20-dependent translation initiation factor	NSSAASASSEAGSSRSQEIEELERFIDSYVL	-1.16362	-0.993673	-0.460757	-0.796207	-0.802363	-1.14031	-0.553091	-1.28261	S	2	___1	1	151,79	18	S(1)QEIEELER	UID4311	1
Q6PER3	Mapre3	Microtubule-associated protein RP/EB family member 3 (EB1 protein family member 3) (EBF3) (End-binding protein 3) (EB3) (RP3)	NKSKKLIGTAVPQRTSPTGPKNMQTSGRLSN	2.20934	3.15067	2.8177	3.11105	2.31665	2.51611	-2.34665	2.0147	S	2	___1	0,982817	242,67	162	LIGTAVPQRT(0.009)S(0.983)PT(0.009)GPK	UID4313	1
Q6PEV3	Wipf2	WAS/WASL-interacting protein family member 2 (WASP-interacting protein-related protein) (WIP-related protein)	SNRASLPELPRMQRPSLPDLSRPNTASGTGM	-1.50877	-1.77683	-1.31181	-1.54222	-2.01603	-2.48742	-1.08409	-2.00813	S	3	___1	0,999974	126,99	155	MQRPS(1)LPDLSRPNTASGTGMK	UID4314	1
B1AS06	Dlgap3	Disks large-associated protein 3	PKKPSRGRGVPVKERSLDSVDRQRQEARKRL	0.933463	1.49109	1.02635	1.1711	0.856813	2.0221	0.988821	1.75467	S	2	___1	1	137,9	919	S(1)LDSVDR	UID4320	1
A0A1B0GRB5	Nup98	Nuclear pore complex protein Nup98-Nup96	SNLFSPVNHDSEDLASPSEYPENGERFSFLS	0.181407	-0.39402	0.167615	0.18701	-0.0300187	0.0665068	0.362911	-0.156922	S	3	___1	0,985612	234,16	606	NLNNSNLFSPVNHDSEDLAS(0.986)PS(0.014)EYPENGER	UID4336	1;2
Q6PGE7	Slc6a7	Sodium-dependent proline transporter (Solute carrier family 6 member 7)	ENRTGMYVATLAGSQSPKPLMVHMRKYGGIT	2.1669	1.68734	1.6724	1.96963	2.16692	1.71357	1.81088	0.885684	S	4	___1	0,999987	211,71	600	TGMYVATLAGSQS(1)PKPLMVHMR	UID4344	1
Q6PGL7	Washc2	WASH complex subunit 2	ATTKKESVPKVPLLFSDEEDSEVPSGVKPED	0.454253	0.0396207	-0.0326721	0.436181	-2.06602	0.044279	0.21297	0.378668	S	2	___1	1	175,33	723	VPLLFS(1)DEEDSEVPSGVKPEDLK	UID4351	1
Q6PGL7	Washc2	WASH complex subunit 2	NLKLVSETKTQKGLFSDEEDSEDLFSSQSSS	2.13715	1.90262	1.64313	1.87169	2.09291	1.70812	1.61431	1.60513	S	2	___1	1	384,44	533	GLFS(1)DEEDSEDLFSSQSSSKPK	UID4352	1
Q6PGL7	Washc2	WASH complex subunit 2	PSEQPSKKTSALLFSSDEEDQWNIADSHTKL	0.473198	0.127366	0.162435	0.212086	-1.85253	0.595904	0.57084	-0.101212	S	2	___1	1	246,86	614	TSALLFS(1)S(1)DEEDQWNIADSHTK	UID4354	1;2
Q6PGL7	Washc2	WASH complex subunit 2	SGVKPEDLKVDNARVSPEVGSADVASIAQKE	1.04858	0.687002	0.735482	1.10248	0.872653	0.697746	0.705934	0.44428	S	3	___1	0,999999	150,11	747	VDNARVS(1)PEVGSADVASIAQK	UID4358	1
Q6PH08	Erc2	ERC protein 2 (CAZ-associated structural protein 1) (CAST1)	HHRSPGRSQHSNHRPSPDQDDEEGIWA____	2.42844	1.7436	2.22199	1.94985	2.04872	-3.09438	1.98367	1.61289	S	2	___1	1	277,25	946	SQHSNHRPS(1)PDQDDEEGIWA	UID4363	1
Q6PHU5	Sort1	Sortilin (Neurotensin receptor 3) (NTR3) (mNTR3)	VKKYVCGGRFLVHRYSVLQQHAEADGVEALD	-1.3075	-1.29545	-0.91664	-0.990389	-1.19521	-0.9185	-1.0935	-1.37243	S	3	___1	1	201,25	791	YS(1)VLQQHAEADGVEALDSTSHAK	UID4368	1
Q6PHU5	Sort1	Sortilin (Neurotensin receptor 3) (NTR3) (mNTR3)	ALDSTSHAKSGYHDDSDEDLLE_________	3.09508	4.06041	4.21506	4.1835	3.5088	3.23403	3.99588	4.05075	S	2	___1	0,999585	166,14	819	SGYHDDS(1)DEDLLE	UID4370	1
Q6PHZ8	Kcnip4	Kv channel-interacting protein 4 (KChIP4) (A-type potassium channel modulatory protein 4) (Calsenilin-like protein) (Potassium channel-interacting protein 4)	LPCSAAKTSSPAIQNSVEDELEMATVRHRPE	-2.24777	-1.30298	-1.79802	-2.00664	-2.85587	-2.31307	-1.76868	-1.48217	S	2	___1	1	189,55	56	TSSPAIQNS(1)VEDELEMATVR	UID4376	1;2
Q6PIC6	Atp1a3	Sodium/potassium-transporting ATPase subunit alpha-3 (Na(+)/K(+) ATPase alpha-3 subunit) (EC 7.2.2.13) (Na(+)/K(+) ATPase alpha(III) subunit) (Sodium pump subunit alpha-3)	QDNIPVLKRDVAGDASESALLKCIELSSGSV	-0.169269	-0.332276	0.16537	-0.770571	0.281252	-0.750752	-0.32082	-0.363228	S	2	___1	0,984148	137,8	442	DVAGDAS(0.984)ES(0.016)ALLK	UID4378	1
Q6PIC6	Atp1a3	Sodium/potassium-transporting ATPase subunit alpha-3 (Na(+)/K(+) ATPase alpha-3 subunit) (EC 7.2.2.13) (Na(+)/K(+) ATPase alpha(III) subunit) (Sodium pump subunit alpha-3)	DLRIISAHGCKVDNSSLTGESEPQTRSPDCT	1.17452	1.78156	2.01926	0.890446	1.76043	1.34708	1.63553	1.52369	S	2	___1	0,999779	214,45	207	VDNSS(1)LTGESEPQTR	UID4381	1
Q6PIC6	Atp1a3	Sodium/potassium-transporting ATPase subunit alpha-3 (Na(+)/K(+) ATPase alpha-3 subunit) (EC 7.2.2.13) (Na(+)/K(+) ATPase alpha(III) subunit) (Sodium pump subunit alpha-3)	SAHGCKVDNSSLTGESEPQTRSPDCTHDNPL	0.0867562	0.475651	1.16035	-2.76456	-2.31479	-0.236935	0.714281	0.238069	S	2	___1	0,99237	252,25	212	VDNSSLT(0.002)GES(0.992)EPQT(0.006)R	UID4382	1
Q6PIE5	Atp1a2	Sodium/potassium-transporting ATPase subunit alpha-2 (Na(+)/K(+) ATPase alpha-2 subunit) (EC 7.2.2.13) (Na(+)/K(+) ATPase alpha(+) subunit) (Sodium pump subunit alpha-2)	RQGAIVAVTGDGVNDSPALKKADIGIAMGIS;RQGAIVAVTGDGVNDSPALKKADIGVAMGIA;RQGAIVAVTGDGVNDSPALKKADIGVAMGIV	-2.84046	-0.764414	-0.363514	-1.31919	-0.815215	-0.974328	-0.914364	-0.728731	S	3	___1	1	181,78	719	QGAIVAVTGDGVNDS(1)PALKK	UID4385	1
Q6PIC6	Atp1a3	Sodium/potassium-transporting ATPase subunit alpha-3 (Na(+)/K(+) ATPase alpha-3 subunit) (EC 7.2.2.13) (Na(+)/K(+) ATPase alpha(III) subunit) (Sodium pump subunit alpha-3)	VDNSSLTGESEPQTRSPDCTHDNPLETRNIT	-0.173517	-0.226654	-2.27685	-0.343775	-0.164004	-0.63197	-0.262228	-0.418849	S	2	___1	0,999983	91,936	218	S(1)PDCTHDNPLETR	UID4387	1
Q6PIE5	Atp1a2	Sodium/potassium-transporting ATPase subunit alpha-2 (Na(+)/K(+) ATPase alpha-2 subunit) (EC 7.2.2.13) (Na(+)/K(+) ATPase alpha(+) subunit) (Sodium pump subunit alpha-2)	GLCNRAVFKAGQENISVSKRDTAGDASESAL	-0.404386	-0.334745	1.01626	-0.871341	0.12622	-1.18711	0.0339516	-0.852702	S	2	___1	0,998411	120,84	439	AGQENIS(0.998)VS(0.002)KR	UID4388	1
Q6PIE5	Atp1a2	Sodium/potassium-transporting ATPase subunit alpha-2 (Na(+)/K(+) ATPase alpha-2 subunit) (EC 7.2.2.13) (Na(+)/K(+) ATPase alpha(+) subunit) (Sodium pump subunit alpha-2)	NSTNKYQLSIHEREDSPQSHVLVMKGAPERI	-1.46476	-0.866973	-0.518386	-0.869559	-0.555108	-0.95974	-0.993133	-2.4577	S	2	___1	0,999421	138,02	496	EDS(0.999)PQS(0.001)HVLVMK	UID4390	1
Q6PIE5	Atp1a2	Sodium/potassium-transporting ATPase subunit alpha-2 (Na(+)/K(+) ATPase alpha-2 subunit) (EC 7.2.2.13) (Na(+)/K(+) ATPase alpha(+) subunit) (Sodium pump subunit alpha-2)	KLSLDELGRKYQVDLSKGLTNQRAQDILARD	-0.94534	-2.19147	-0.272794	-0.884371	-2.68271	-1.47343	-0.500718	-1.76364	S	3	___1	0,999995	151,04	58	KYQVDLS(1)KGLTNQR	UID4391	1
Q6PIE5	Atp1a2	Sodium/potassium-transporting ATPase subunit alpha-2 (Na(+)/K(+) ATPase alpha-2 subunit) (EC 7.2.2.13) (Na(+)/K(+) ATPase alpha(+) subunit) (Sodium pump subunit alpha-2)	DLRIISSHGCKVDNSSLTGESEPQTRSPEFT	1.17452	1.78156	2.01926	0.890446	1.76043	1.34708	1.63553	1.52369	S	2	___1	0,999779	214,45	215	VDNSS(1)LTGESEPQTR	UID4393	1
Q6PIE5	Atp1a2	Sodium/potassium-transporting ATPase subunit alpha-2 (Na(+)/K(+) ATPase alpha-2 subunit) (EC 7.2.2.13) (Na(+)/K(+) ATPase alpha(+) subunit) (Sodium pump subunit alpha-2)	SSHGCKVDNSSLTGESEPQTRSPEFTHENPL	0.0867562	0.475651	1.16035	-2.72587	-2.2554	-0.236935	0.714281	0.238069	S	3	___1	0,999463	216,71	220	VDNSSLTGES(0.999)EPQTRSPEFTHENPLETR	UID4394	1
Q6PNC0	Dmxl1	DmX-like protein 1 (X-like 1 protein)	IQQGKQRPTGLTRSTSMLISSAHSKSSNNLK	-2.47417	-2.02669	-1.97252	-3.31528	-1.49663	-1.90921	-2.59443	-1.29376	S	2	___1	0,999856	138,89	572	STS(1)MLISSAHSK	UID4403	1
Q6PNC0	Dmxl1	DmX-like protein 1 (X-like 1 protein)	PSVVFQDDSLELKWDSDNDEENEDPPISMKE	-1.22085	-1.70313	-1.57163	-1.12144	-1.09115	-1.31329	-1.5653	-1.5724	S	2	___1	1	175,6	1965	WDS(1)DNDEENEDPPISMK	UID4405	1
Q6QI06	Rictor	Rapamycin-insensitive companion of mTOR (AVO3 homolog) (mAVO3) (Protein pianissimo)	RGRSLKNLRIRGRNDSGEENVPLDLTREPSD	-2.58198	-2.07354	-1.31788	-1.39229	-0.853755	-1.23898	-1.35178	-2.21045	S	3	___1	0,999987	90,944	21	GRNDS(1)GEENVPLDLTREPSDNLR	UID4406	1
Q6R891	Ppp1r9b	Neurabin-2 (Neurabin-II) (Protein phosphatase 1 regulatory subunit 9B) (Spinophilin)	RASDRGVRLSLPRASSLNENVDHSALLKLGT	2.03774	3.03882	1.79687	3.10391	2.04208	1.94948	2.83584	3.17914	S	2	___1	0,999772	221,6	100	ASS(1)LNENVDHSALLK	UID4410	1
K3W4R2	Myh14	Myosin-14	TRTVRQVFRLEEGVASDEEEAEGAEPGSAPG	0.729926	0.751716	0.449004	0.4025	-2.2218	0.613923	0.88448	0.576117	S	3	___1	1	116,51	1973	LEEGVAS(1)DEEEAEGAEPGSAPGQEPEAPPPATPQ	UID4414	1
Q6VNB8	Wdfy3	WD repeat and FYVE domain-containing protein 3 (Beach domain, WD repeat and FYVE domain-containing protein 1) (BWF1)	EALVPTTQSKLSRVSSGFGLSKLTGSRRNRK	-1.20407	-3.00033	-1.52562	-1.3083	-0.744078	-0.771411	-1.57691	-0.550897	S	2	___1	0,999201	94,363	2277	VSS(0.999)GFGLSK	UID4424	1
Q6WQJ1	Dagla	Diacylglycerol lipase-alpha (DAGL-alpha) (DGL-alpha) (EC 3.1.1.-) (Neural stem cell-derived dendrite regulator) (Sn1-specific diacylglycerol lipase alpha)	ATDKIRTSTPTGHGASPTKQDDLVISAR___	-0.834747	0.824206	1.06293	0.548654	0.198534	-3.50387	1.13616	0.506024	S	3	___1	0,999925	150,11	1032	T(0.005)S(0.004)T(0.99)PTGHGAS(1)PTKQDDLVISAR	UID4433	1;2
Q6Y685	Tacc1	Transforming acidic coiled-coil-containing protein 1	QPSDPTVQDALLDQMSPKLDPSKRSHPPANF	-0.316492	-0.212597	-0.596482	0.261678	-0.852123	-0.433199	-2.686	-0.531842	S	3	___1	1	156,07	376	DGVSKPVGVEQPSDPTVQDALLDQMS(1)PK	UID4434	1
Q6Y685	Tacc1	Transforming acidic coiled-coil-containing protein 1	HPPANFFGSGPILQNSPPLSSKCSHHFDPNN	-0.0273902	-0.326041	-0.483297	-0.122495	-0.596768	-0.306779	-0.458843	-1.22238	S	3	___1	0,985656	109,44	401	SHPPANFFGSGPILQNS(0.986)PPLS(0.012)S(0.003)K	UID4436	1
Q6ZPE2	Sbf1	Myotubularin-related protein 5 (Inactive phosphatidylinositol 3-phosphatase 5) (SET-binding factor 1) (Sbf1)	QTHIRALYLEPSDGVSPTQETGEAQSQDDER	0.711021	0.493414	1.13266	0.409549	1.22236	1.10196	-3.55386	0.345089	S	2	___1	0,99989	335,74	706	ALYLEPSDGVS(1)PTQETGEAQSQDDER	UID4437	1
Q6ZPF3	Tiam2	Rho guanine nucleotide exchange factor TIAM2 (SIF and TIAM1-like exchange factor) (T-lymphoma invasion and metastasis-inducing protein 2) (TIAM-2)	LAEFPDGLIKESDILSDEDEDFHHPLKQGSP	-0.199469	-1.20303	-1.34868	-0.943898	-0.570503	0.0348457	-1.0815	-0.780921	S	3	___1	1	125,23	1590	ESDILS(1)DEDEDFHHPLK	UID4442	1;2
Q6ZPF3	Tiam2	Rho guanine nucleotide exchange factor TIAM2 (SIF and TIAM1-like exchange factor) (T-lymphoma invasion and metastasis-inducing protein 2) (TIAM-2)	LSDEDEDFHHPLKQGSPTKDIEIQFQRLKIS	-0.82215	-1.14234	-1.26335	-1.09916	-1.05823	-0.633504	-1.37409	-1.55587	S	2	___1	0,999996	157,43	1604	QGS(1)PTKDIEIQFQR	UID4443	1;2
Q6ZPJ0	Tex2	Testis-expressed protein 2	PAGVSGSKSGLLPAHSRHSSPSGHLSHSRSS	-2.90447	-2.65801	-2.24701	-2.57477	-2.25265	-2.47963	-2.54679	-1.90782	S	2	___1	0,999993	68,836	733	SGLLPAHS(1)R	UID4445	1
Q6ZPJ0	Tex2	Testis-expressed protein 2	ALSSAKPFMSLVKSLSTEVEPKESPHPPRHR	-1.88641	-1.4743	-2.49211	-1.93041	-1.84328	-1.60237	-1.62944	-0.916222	S	2	___1	0,996765	122,57	195	SLS(0.997)T(0.003)EVEPK	UID4448	1
Q6ZPJ3	Ube2o	(E3-independent) E2 ubiquitin-conjugating enzyme UBE2O (EC 2.3.2.24) (E2/E3 hybrid ubiquitin-protein ligase UBE2O) (Ubiquitin carrier protein O) (Ubiquitin-conjugating enzyme E2 O) (Ubiquitin-conjugating enzyme E2 of 230 kDa) (Ubiquitin-conjugating enzyme E2-230K) (Ubiquitin-protein ligase O)	EPEDVGMAPGEASQGSDSEGGAQGPASASRD	3.04135	2.72977	2.82499	3.16641	3.58399	3.44027	2.76604	3.09884	S	3	___1	0,970983	157,42	1196	EEPEDVGMAPGEASQGS(0.971)DS(0.029)EGGAQGPASASR	UID4456	1;2
Q6ZPJ3	Ube2o	(E3-independent) E2 ubiquitin-conjugating enzyme UBE2O (EC 2.3.2.24) (E2/E3 hybrid ubiquitin-protein ligase UBE2O) (Ubiquitin carrier protein O) (Ubiquitin-conjugating enzyme E2 O) (Ubiquitin-conjugating enzyme E2 of 230 kDa) (Ubiquitin-conjugating enzyme E2-230K) (Ubiquitin-protein ligase O)	LESLKNMTVEQLLTGSPTSPTVEPEKPTREK	1.00393	0.865097	-2.99724	1.56638	0.935137	0.883911	0.869179	0.625249	S	2	___1	0,999696	319,19	833	NMTVEQLLTGS(1)PT(0.945)S(0.051)PT(0.004)VEPEKPTR	UID4458	1;2
Q6ZPJ3	Ube2o	(E3-independent) E2 ubiquitin-conjugating enzyme UBE2O (EC 2.3.2.24) (E2/E3 hybrid ubiquitin-protein ligase UBE2O) (Ubiquitin carrier protein O) (Ubiquitin-conjugating enzyme E2 O) (Ubiquitin-conjugating enzyme E2 of 230 kDa) (Ubiquitin-conjugating enzyme E2-230K) (Ubiquitin-protein ligase O)	LKNMTVEQLLTGSPTSPTVEPEKPTREKKFL	2.66426	2.63615	2.52334	3.01726	-2.72285	2.0377	2.646	2.27159	S	4	___1	0,989608	170,87	836	NMTVEQLLT(0.013)GS(0.985)PT(0.006)S(0.99)PT(0.006)VEPEKPTR	UID4459	1;2
Q6ZPJ3	Ube2o	(E3-independent) E2 ubiquitin-conjugating enzyme UBE2O (EC 2.3.2.24) (E2/E3 hybrid ubiquitin-protein ligase UBE2O) (Ubiquitin carrier protein O) (Ubiquitin-conjugating enzyme E2 O) (Ubiquitin-conjugating enzyme E2 of 230 kDa) (Ubiquitin-conjugating enzyme E2-230K) (Ubiquitin-protein ligase O)	STTSSQSGSGTGRKKSIPLSIKNLKRKHKRK	-1.89539	-0.872587	-0.985243	-1.83261	-1.66916	-1.55825	-0.404052	-0.43898	S	3	___1	1	96,334	510	KKS(1)IPLSIK	UID4460	1
Q6ZPR6	Ibtk	Inhibitor of Bruton tyrosine kinase (IBtk)	SEGSYAGVASPRDLQSPDFTAGFHSDKVEGK	-1.36558	-1.04999	-1.29395	-0.562432	-2.12062	-1.17793	-1.13679	-1.96856	S	3	___1	0,999996	124,14	1046	DLQS(1)PDFTAGFHSDKVEGK	UID4477	1
Q6ZQ18	Efr3b	Protein EFR3 homolog B	LFNLQHVEEAESRSPSPLQAPEKEKENPAEL	-1.074	-0.937461	0.332574	-1.00424	-0.583426	-1.36032	-0.281398	-0.81131	S	3	___1	0,999853	147,64	216	SPS(1)PLQAPEKEKENPAELAER	UID4487	1
Z4YJT3	Larp1	La-related protein 1	EEVSNLKTLPKGLSASLPDLDSESWIEVKKR	0.237454	-0.236284	0.933766	-0.220896	0.242647	0.602585	0.450718	-0.128716	S	2	___1	0,999994	235,26	525	GLSAS(1)LPDLDSESWIEVK	UID4493	1;2
Z4YJT3	Larp1	La-related protein 1	MDGRKNTFTAWSEEDSDYEIDDRDVNKILIV	-0.0501716	-0.668593	0.104772	-0.817611	0.0114223	0.149867	-0.454263	-0.713699	S	2	___1	1	324,35	608	NTFTAWS(1)EEDS(1)DYEIDDRDVNK	UID4497	1;2
Z4YJT3	Larp1	La-related protein 1	EPSTIARSLPTTVPESPNYRNARTPRTPRTP	0.222911	-0.107643	0.840017	0.253459	0.176956	0.178787	0.69939	0.319198	S	2	___1	1	162,64	751	S(0.996)LPT(0.004)TVPES(1)PNYR	UID4499	1;2
Q6ZQM0	Rffl	E3 ubiquitin-protein ligase rififylin (EC 2.3.2.27) (RING finger and FYVE-like domain-containing protein 1) (Fring) (RING-type E3 ubiquitin transferase rififylin)	QSVDSEDSFVPGRRASLSDLTHLEDIEGLTV	-2.06378	-1.71601	-1.57743	-2.08069	-2.04382	-2.03143	-2.24773	-3.02989	S	3	___1	0,998505	206,94	254	RAS(0.999)LS(0.001)DLTHLEDIEGLTVR	UID4508	1
Q71M36	Cspg5	Chondroitin sulfate proteoglycan 5 (Acidic leucine-rich EGF-like domain-containing brain protein) (Neuroglycan C)	TNKFRTPSELHNDNFSLSTIAEGSHPNVRKF	-1.25536	-0.383449	0.541152	-0.0389891	-0.516708	-0.603842	-0.693262	0.0786048	S	3	___1	0,999068	186,43	475	TPSELHNDNFS(0.999)LS(0.001)TIAEGSHPNVR	UID4516	1;2
Q76LS9	Mindy1	Ubiquitin carboxyl-terminal hydrolase MINDY-1 (EC 3.4.19.12) (Deubiquitinating enzyme MINDY-1) (NF-E2 inducible protein) (Protein FAM63A)	VETAEVCSRPQELPQSPRIQQPELDFYCVKW	-0.303009	0.131997	-0.897433	-0.466366	-0.549608	-0.239784	-0.310499	0.0808395	S	2	___1	0,999997	128,39	103	VETAEVCSRPQELPQS(1)PR	UID4520	1
Q78PY7	Snd1	Staphylococcal nuclease domain-containing protein 1 (EC 3.1.31.1) (100 kDa coactivator) (p100 co-activator)	IGKKVNVTVDYIRPASPATETVPAFSERTCA	-1.10582	-1.90726	-1.38386	-1.11345	-1.55132	-1.4965	-1.75187	-3.08451	S	3	___1	0,992573	118,61	426	VNVTVDYIRPAS(0.993)PAT(0.006)ET(0.001)VPAFSER	UID4524	1
Q78ZA7	Nap1l4	Nucleosome assembly protein 1-like 4	_________MAENSLSDGGPADSVEAAKNAS	0.401553	-0.417538	-0.232275	0.348388	0.351298	-0.0970062	0.164612	0.100084	S	2	___1	0,999895	135,08	7	AENSLS(1)DGGPADSVEAAK	UID4529	1
Q78ZA7	Nap1l4	Nucleosome assembly protein 1-like 4	ITGDVEPTDAESAWHSENEEEDKLAGDMKNK	3.69909	3.20498	3.27171	3.59659	3.59182	3.27781	3.63636	3.23805	S	4	___1	1	328,51	125	EFITGDVEPTDAESAWHS(1)ENEEEDKLAGDMKNK	UID4531	1
Q7M750	Opalin	Opalin (Oligodendrocytic myelin paranodal and inner loop protein) (Transmembrane protein 10)	SELYDNPKISENPRRSPTHEMNPRGSQEGHI	-2.4867	0.884927	1.17918	0.214384	-0.574214	-0.702862	0.505541	0.127458	S	3	___1	0,977105	67,396	90	IS(0.004)ENPRRS(0.977)PT(0.019)HEMNPR	UID4539	1
E9PX52	Asap2	Arf-GAP with SH3 domain, ANK repeat and PH domain-containing protein 2	HVEYEWRLLHEDLDESDDDVDEKLQPSPNRR	-1.11618	-0.689962	0.0190595	0.371382	0.0602531	-0.226086	0.192722	-0.338521	S	4	___1	1	126,36	701	LLHEDLDES(1)DDDVDEKLQPS(1)PNRR	UID4544	1;2
A0A0G2JGY9	Plppr4	2-lysophosphatidate phosphatase PLPPR4 (Fragment)	LPSEDSMLQHRDALRSLTDLNQDPSRVLSAK	-0.403632	-0.12096	0.939562	-0.11143	0.00333235	-0.147559	0.35088	-0.217864	S	2	___1	0,999996	263,03	289	DALRS(1)LTDLNQDPSR	UID4547	1
A0A0G2JGY9	Plppr4	2-lysophosphatidate phosphatase PLPPR4 (Fragment)	LRRKGNIILIPERSNSPENTRNIFYKGTSPT	-2.86998	-1.06293	-0.852158	-0.780384	-1.53645	-1.83691	-1.45467	-1.04068	S	2	___1	0,996236	201,61	688	GNIILIPERS(0.004)NS(0.996)PENTR	UID4550	1
Q7TMM9	Tubb2a	Tubulin beta-2A chain	FWEVISDEHGIDPTGSYHGDSDLQLERINVY	-0.659828	-1.3795	-1.3225	-0.790126	-0.9546	-1.16723	-1.16316	-2.73657	S	3	___1	0,982945	180,48	35	FWEVISDEHGIDPT(0.017)GS(0.983)YHGDSDLQLER	UID4559	1
Q7TMY8	Huwe1	E3 ubiquitin-protein ligase HUWE1 (EC 2.3.2.26) (E3Histone) (HECT, UBA and WWE domain-containing protein 1) (HECT-type E3 ubiquitin transferase HUWE1) (Upstream regulatory element-binding protein 1) (URE-B1) (URE-binding protein 1)	ELEDLIDELLERDGGSGNSTIIVSRSGEDES	-0.993229	-1.50338	-1.43039	-1.78664	-1.15238	-1.11374	-1.22964	-1.54366	S	2	___1	1	153,85	2362	DGGS(1)GNSTIIVSR	UID4563	1;2
Q7TMY8	Huwe1	E3 ubiquitin-protein ligase HUWE1 (EC 2.3.2.26) (E3Histone) (HECT, UBA and WWE domain-containing protein 1) (HECT-type E3 ubiquitin transferase HUWE1) (Upstream regulatory element-binding protein 1) (URE-B1) (URE-binding protein 1)	LTHPPPIIGGVVRDLSMSEEDQMMRAIAMSL	-0.166877	-0.0379568	-0.0606591	0.069597	-0.0504752	-0.131062	-0.144479	0.196641	S	2	___1	0,999992	134,08	1368	DLS(1)MSEEDQMMR	UID4565	1
Q7TMY8	Huwe1	E3 ubiquitin-protein ligase HUWE1 (EC 2.3.2.26) (E3Histone) (HECT, UBA and WWE domain-containing protein 1) (HECT-type E3 ubiquitin transferase HUWE1) (Upstream regulatory element-binding protein 1) (URE-B1) (URE-binding protein 1)	CIRIALPAPRGSGTASDDEFENLRIKGPNAV	2.56201	2.09855	2.64584	2.35302	2.4942	2.64433	2.3411	2.14897	S	2	___1	0,999995	285,36	1907	GSGTAS(1)DDEFENLR	UID4566	1
Q7TN29	Smap2	Stromal membrane-associated protein 2 (Stromal membrane-associated protein 1-like)	SRKAVGSMPTAGSAGSVPENLNLFPEPGSKS	0.793504	0.447479	-0.129167	0.685182	0.292214	0.348899	0.196507	-0.242911	S	3	___1	0,9944	132,68	239	KAVGSMPTAGS(0.005)AGS(0.994)VPENLNLFPEPGSK	UID4573	1
Q7TN29	Smap2	Stromal membrane-associated protein 2 (Stromal membrane-associated protein 1-like)	SNALEKDLDLLASVPSPSSVSRKAVGSMPTA	0.254793	0.0783402	-0.51436	-0.0159135	-2.53337	-0.590404	0.236372	0.309011	S	3	___1	0,979033	128,37	219	TSNALEKDLDLLAS(0.001)VPS(0.979)PS(0.015)S(0.005)VS(0.001)R	UID4574	1
A0A0R4J102	Cpeb3	Cytoplasmic polyadenylation element-binding protein 3	LDDSHGDQALSSGLSSPTRCQNGERVERYSR	1.87767	2.0596	1.72017	-3.01562	2.07935	-2.52937	2.08703	2.12924	S	3	___1	0,913164	349,44	444	SSLFPFEDAFLDDSHGDQALSS(0.002)GLS(0.032)S(0.913)PT(0.053)R	UID4575	1;2
D3YXA6	Trim46	Tripartite motif-containing protein 46	QGYIGHGGDPSSEPTSPASTPSTRSPRLSRR	-0.977826	-2.41349	-0.949436	-1.71199	-1.07672	-0.898738	-1.38067	-2.028	S	3	___1	0,923359	90,843	56	EVLGQQGYIGHGGDPS(0.15)S(0.85)EPT(0.064)S(0.923)PAS(0.009)T(0.002)PS(0.001)TR	UID4580	1;2
Q7TNV0	Dek	Protein DEK	PSSEKEPEMPGPREESEEEEEDDEDDDEEDE	-0.346478	-0.340483	-0.629083	-0.197576	-0.640426	-1.08794	0.722487	0.115554	S	3	___1	1	231,21	33	EES(1)EEEEEDDEDDDEEDEEEEKEK	UID4582	1
Q7TPB0	Plppr3	Phospholipid phosphatase-related protein type 3 (EC 3.1.3.4) (Lipid phosphate phosphatase-related protein type 3) (Plasticity-related gene 2 protein) (PRG-2)	TQRGHESMYQQNKSVSTDELGPPGRLEGVPR	-1.68658	-2.66101	-2.03879	-2.13681	-1.19627	-2.33429	-2.17468	-2.10393	S	2	___1	0,998294	202	320	SVS(0.998)T(0.002)DELGPPGR	UID4588	1
Q7TPM6	Fsd1	Fibronectin type III and SPRY domain-containing protein 1	GLQVPSAVRCLQKRGSATSSSNTSLT_____	1.5672	2.45356	1.14406	-0.752728	0.698233	1.28273	-0.185777	1.36787	S	2	___1	0,992573	186,29	486	RGS(0.993)AT(0.007)SSSNTSLT	UID4592	1;2
A0A0N4SW93	C2cd5	C2 domain-containing protein 5	PIPEPRQRSRLLRSQSESSDEVTELDLSHGK	1.31931	1.24497	0.27432	0.363369	1.36139	0.956784	1.31339	1.29494	S	2	___1	0,999985	241,13	661	SQS(1)ESSDEVTELDLSHGKK	UID4596	1;2
A0A0N4SW93	C2cd5	C2 domain-containing protein 5	LYEITPPEVSEEMIGSPIPEPRQRSRLLRSQ	-0.0263852	0.0473359	-0.169718	0.0797922	-0.109931	-0.886365	-0.110685	0.705387	S	3	___1	1	159,92	645	NKELYEITPPEVSEEMIGS(1)PIPEPR	UID4599	1
Q7TQ95	Lnpk	Endoplasmic reticulum junction formation protein lunapark (ER junction formation factor lunapark) (Protein ulnaless)	ETSTNEAKSPVLRADSVPNLEPSEESLVTK_	0.735387	0.714351	1.32125	0.68362	1.12971	0.914139	0.694393	0.609512	S	2	___1	1	162,77	411	ADS(1)VPNLEPSEESLVTK	UID4602	1
Q7TQD2	Tppp	Tubulin polymerization-promoting protein (TPPP) (EC 3.6.5.-) (25 kDa brain-specific protein) (TPPP/p25) (p25-alpha)	IEGRAPVISGVTKAVSSPTVSRLTDTSKFTG	0.386807	1.5815	-0.999545	-1.4342	-0.264275	-1.27045	0.026398	-0.760033	S	2	___1	0,999149	123,79	158	AVS(0.999)S(0.001)PTVSR	UID4607	1;2
Q7TQD2	Tppp	Tubulin polymerization-promoting protein (TPPP) (EC 3.6.5.-) (25 kDa brain-specific protein) (TPPP/p25) (p25-alpha)	EGRAPVISGVTKAVSSPTVSRLTDTSKFTGS	0.310824	-0.119628	-0.656356	-0.724314	-1.56536	-1.18758	-3.08815	0.164898	S	2	___1	0,997935	105,17	159	AVS(0.002)S(0.998)PTVSR	UID4608	1;2
Q7TQD2	Tppp	Tubulin polymerization-promoting protein (TPPP) (EC 3.6.5.-) (25 kDa brain-specific protein) (TPPP/p25) (p25-alpha)	PPKSPGDPARAAKRLSLESEGANEGATAAPE	2.42801	2.81442	2.44102	2.64254	2.18511	2.74377	2.8818	2.42784	S	3	___1	1	284,8	31	RLS(1)LES(1)EGANEGATAAPELSALEEAFRR	UID4609	1;2
Q7TQF7	Amph	Amphiphysin	EAEAEKAALPAGEGGSPEGAKIDGESTELAI	3.8784	4.26874	3.93644	4.18378	3.3744	4.49356	3.9248	4.07427	S	2	___1	1	58,671	500	AALPAGEGGS(1)PEGAK	UID4612	1;2
Q7TQF7	Amph	Amphiphysin	GAKIDGESTELAISESPQPVEPEAGAPQVIP	2.71273	2.83965	2.56534	3.11688	2.01093	2.49038	-2.72972	2.95759	S	4	___1	0,967715	200,77	518	IDGESTELAIS(0.032)ES(0.968)PQPVEPEAGAPQVIPSVVIEPASNHEGEGEHQETATGTEPR	UID4614	1;2
Q7TQF7	Amph	Amphiphysin	QHADKAFSIQGAPSDSGPLRIAKTPSPPEEP	-2.45491	-0.144861	-0.49525	0.321964	-1.80177	-0.463845	-0.886328	-0.728105	S	3	___1	0,998949	38,844	252	LGDQHADKAFS(0.005)IQGAPS(0.996)DS(0.999)GPLR	UID4618	1;2
Q7TQF7	Amph	Amphiphysin	GAPSDSGPLRIAKTPSPPEEPSPLPSPTASP	3.28274	3.26594	3.54984	4.06622	3.03936	3.21593	3.57373	1.53261	S	3	___1	0,99998	301,74	262	TPS(1)PPEEPSPLPSPTASPNHTLAPASPAPVRPR	UID4620	1;2
Q7TQG1	Plekha6	Pleckstrin homology domain-containing family A member 6 (PH domain-containing family A member 6) (Phosphoinositol 3-phosphate-binding protein 3) (PEPP-3)	RMRRHQSGSMKEKRRSLQLPASPAPEPSTRP	-0.959897	-0.557976	-0.548038	0.0110703	-1.14405	-0.805207	-0.419609	-0.0344749	S	2	___1	1	125,23	967	S(1)LQLPASPAPEPSTRPAYK	UID4631	1;2
Q7TQG1	Plekha6	Pleckstrin homology domain-containing family A member 6 (PH domain-containing family A member 6) (Phosphoinositol 3-phosphate-binding protein 3) (PEPP-3)	QAALNKVGIVPPRTKSPAEEELTPSAVVRRT	-0.730102	-0.477037	-0.318012	-0.315268	-0.423239	-0.480726	-0.101239	-0.231046	S	3	___1	0,999964	155,16	901	TKS(1)PAEEELTPSAVVRR	UID4633	1;2
Q3TGG2	Atxn2l	Ataxin-2-like protein	KEKEVDGLLTSDPMGSPVSSKTESILDKEDK	-1.11006	-1.53383	-1.32874	-0.900522	-1.53795	-0.700836	-0.99138	-3.35642	S	2	___1	0,997097	195,03	511	EKEVDGLLTSDPMGS(0.997)PVS(0.001)S(0.001)K	UID4635	1
Q3TGG2	Atxn2l	Ataxin-2-like protein	IGLPRGQTTGKGPPQSPVFEGVYNNSRMLHF	-1.82268	-1.75049	-1.49219	-1.12817	-1.40489	-1.36939	-1.40392	-1.57946	S	2	___1	1	233,14	23	GPPQS(1)PVFEGVYNNSR	UID4637	1
Q3TGG2	Atxn2l	Ataxin-2-like protein	ELRKFGAQFKLQPSSSPETGLDPFPSRILKE	-1.80059	-2.07318	-2.75407	-1.22733	-1.27962	-2.5816	-1.99354	-2.12896	S	2	___1	0,948727	140,77	476	LQPS(0.01)S(0.04)S(0.949)PET(0.001)GLDPFPSR	UID4638	1
Q3TGG2	Atxn2l	Ataxin-2-like protein	GRTEEEKHSAVQRQGSGRESPSLVSREGKYI	-3.22847	-0.832191	-1.90654	-2.45533	-2.80716	-1.11263	-2.47438	-0.735358	S	2	___1	0,99998	70,98	247	QGS(1)GRES(0.907)PS(0.093)LVSR	UID4639	1;2
G3UX48	Prrc2a	Protein PRRC2A	PGVHPSGLVPRERSDSGGSSSEPFERHAPPL	-1.61231	-1.95016	-1.20208	-2.19303	-1.13854	-1.57265	-1.74374	-1.90141	S	2	___1	0,998488	148,41	706	ERSDS(0.998)GGS(0.001)SSEPFER	UID4644	1
Q7TSH2	Phkb	Phosphorylase b kinase regulatory subunit beta (Phosphorylase kinase subunit beta)	SPDAAFSSPALLRSGSVYEPLKSINLPRPDN	-0.244792	-0.432024	-0.52567	-0.29848	-0.0665729	-0.758556	-0.962895	-0.153246	S	2	___1	0,999825	132,25	19	SGS(1)VYEPLK	UID4655	1
Q7TSH6	Scaf4	SR-related and CTD-associated factor 4 (CTD-binding SR-like protein RA4) (Splicing factor, arginine/serine-rich 15)	SNAAPVAENVTNNEGSPPPPVKISSELAQAP	-0.167266	-0.164839	0.276852	0.159309	-0.0301181	0.190388	-0.171127	-0.415527	S	4	___1	0,999982	140,62	154	IEIIQPLLDMAAGTSNAAPVAENVTNNEGS(1)PPPPVK	UID4656	1
Q7TSI3	Ppp6r1	Serine/threonine-protein phosphatase 6 regulatory subunit 1 (SAPS domain family member 1)	PVSKEADMSSIQIPSSPPAHGSPQLRSQDPT	0.332628	0.193797	0.559894	0.565571	-2.23817	0.608317	0.308516	-0.00190845	S	3	___1	0,991157	160,88	739	EADMSSIQIPS(0.009)S(0.991)PPAHGSPQLR	UID4664	1
Q7TSJ2	Map6	Microtubule-associated protein 6 (MAP-6) (Stable tubule-only polypeptide) (STOP)	LKNKDSVPLAPAKAQSPLLPEPLKNQSPVVP	0.43703	-0.155157	0.476828	0.711371	0.144074	0.013513	0.40318	-0.0224545	S	4	___1	1	127,95	687	AQS(1)PLLPEPLKNQSPVVPASTKDQSFPTPAPR	UID4670	1
Q7TSJ2	Map6	Microtubule-associated protein 6 (MAP-6) (Stable tubule-only polypeptide) (STOP)	PVMIPTVPHTEYIEGSP______________	2.06029	1.77393	2.27726	1.85975	2.07483	2.09236	1.90661	1.60468	S	4	___1	0,999926	110,25	905	GTQLPTVSPSPPVMIPTVPHTEYIEGS(1)P	UID4673	1;2
Q7TSJ2	Map6	Microtubule-associated protein 6 (MAP-6) (Stable tubule-only polypeptide) (STOP)	PKDQVPVVPGSLKGQSPTAPGPTKDQGAVLL	-0.734835	-1.14221	-0.918049	-0.407024	-0.198009	-0.626405	-0.732246	-0.969232	S	3	___1	0,999944	162,01	632	GQS(1)PTAPGPTKDQGAVLLGPVK	UID4674	1
Q7TT50	Cdc42bpb	Serine/threonine-protein kinase MRCK beta (EC 2.7.11.1) (CDC42-binding protein kinase beta) (DMPK-like beta) (Myotonic dystrophy kinase-related CDC42-binding kinase beta) (MRCK beta) (Myotonic dystrophy protein kinase-like beta)	ENIRNLEAPYIPDVSSPSDTSNFDVDDDMLR	1.02875	0.683195	0.600156	0.598281	-3.05739	0.883995	0.815657	0.848076	S	3	___1	0,976173	178,63	363	NLEAPYIPDVS(0.022)S(0.976)PS(0.002)DTSNFDVDDDMLR	UID4680	1
Q80SW1	Ahcyl1	S-adenosylhomocysteine hydrolase-like protein 1 (IP3R-binding protein released with inositol 1,4,5-trisphosphate) (Putative adenosylhomocysteinase 2) (S-adenosyl-L-homocysteine hydrolase 2) (AdoHcyase 2)	______________MSMPDAMPLPGVGEELK	-1.44302	-0.826802	-1.04959	-0.939804	-0.93111	-1.37881	-1.77119	-1.06679	S	2	___1	1	77,871	2	S(1)MPDAMPLPGVGEELKQAK	UID4684	1
Q80T41	Gabbr2	Gamma-aminobutyric acid type B receptor subunit 2 (GABA-B receptor 2) (GABA-B-R2) (GABA-BR2) (GABABR2) (Gb2) (G-protein coupled receptor 51)	TEPSRTCKDPIEDINSPEHIQRRLSLQLPIL	-2.58085	-1.45332	-0.980082	-1.19648	-1.64268	-2.39106	-1.46464	-1.38181	S	2	___1	1	290,67	883	TCKDPIEDINS(1)PEHIQR	UID4691	1
A0A0H2UH30	Rsbn1	Lysine-specific demethylase 9 (Fragment)	IPTADMPKSPFKRRRSMNEIKNLQYLPRTSE	-1.73592	-1.93461	-1.81575	-1.60896	-3.03268	-1.82893	-2.09402	-2.64137	S	2	___1	1	201,48	185	S(1)MNEIKNLQYLPR	UID4694	1
Q80TE4	Sipa1l2	Signal-induced proliferation-associated 1-like protein 2 (SIPA1-like protein 2)	DFVEAKYTIGDIFVHSPQRGLHPIRQRSNSD	-2.00075	-2.96344	-2.33744	-2.44344	-2.30582	-2.2574	-2.24162	-2.8355	S	2	___1	1	151,8	149	YTIGDIFVHS(1)PQR	UID4702	1
Q80TE7	Lrrc7	Leucine-rich repeat-containing protein 7 (Densin-180) (Densin) (Protein LAP1)	FASQGPRAGFLRRADSLASSTEMAMFRRVSE	-0.731964	-0.473898	-0.412298	-0.465403	-0.205871	-0.384767	-0.967483	-0.599339	S	2	___1	1	125,97	1118	ADS(1)LASSTEMAMFRR	UID4703	1;2
Q80TE7	Lrrc7	Leucine-rich repeat-containing protein 7 (Densin-180) (Densin) (Protein LAP1)	PLMKDIKSNKFKKSQSIDEIDVGTYKVYNIP	-0.107818	-0.349459	-0.212404	-0.339578	0.260639	-0.254249	-0.461603	-0.479891	S	2	___1	1	224,86	949	FKKS(1)QS(1)IDEIDVGTYK	UID4706	1;2
Q80TE7	Lrrc7	Leucine-rich repeat-containing protein 7 (Densin-180) (Densin) (Protein LAP1)	RYGRATYRGGLEGQSSISMTDPQFLKRNGRY	-0.757337	-0.700342	-1.17967	-0.172506	-0.327878	0.390183	-1.2603	-0.468245	S	2	___1	0,998197	174,23	1157	GGLEGQS(0.002)S(0.998)ISMTDPQFLKR	UID4710	1
Q80TE7	Lrrc7	Leucine-rich repeat-containing protein 7 (Densin-180) (Densin) (Protein LAP1)	GPQPGRCLIQTKGQRSMDGYPEQFCVRIEKN	-0.335156	-0.332934	0.0994268	-0.28795	-0.00355845	0.0648838	-0.567371	-0.278715	S	2	___1	1	162,68	1392	S(1)MDGYPEQFCVR	UID4711	1
Q80TE7	Lrrc7	Leucine-rich repeat-containing protein 7 (Densin-180) (Densin) (Protein LAP1)	FLGPEHGMSSMSRSQSVPMLDDEMLMYGSSK	-1.60523	-0.343353	-0.64009	-0.250182	-1.6027	-0.797352	-1.13436	-0.0543164	S	3	___1	0,971628	113,47	999	S(0.028)QS(0.972)VPMLDDEMLMYGSSKGPPQQK	UID4716	1
Q80TE7	Lrrc7	Leucine-rich repeat-containing protein 7 (Densin-180) (Densin) (Protein LAP1)	AKNLTQRRPLSARSYSTESYGASQTRPVSAR	2.62601	2.27149	2.60825	2.62989	3.27651	2.80589	2.48211	2.4457	S	4	___1	0,996826	104,53	1206	SYS(0.997)T(0.003)ESYGASQTRPVSARPTMAALLEK	UID4719	1;2
A0A1L1SQ42	Gramd1b	Protein Aster-B	NDSSSKSSIETKPDASPQLPKKSITNSTLTS	-2.12375	-1.71495	-1.59341	-2.098	-1.29931	-0.984437	-1.46962	-1.07973	S	3	___1	0,999799	87,326	274	SSIETKPDAS(1)PQLPKK	UID4730	1
Q80TJ1	Cadps	Calcium-dependent secretion activator 1 (Calcium-dependent activator protein for secretion 1) (CAPS-1)	RGKDVLGSAASGARLSPSRTSEGSAGSAGMG	-2.08523	2.11528	1.83382	1.88418	1.63841	1.48829	2.47293	-2.38704	S	3	___1	0,981717	255,57	34	LS(0.982)PS(0.017)RTSEGSAGSAGMGGSGAGAGVGAGGGGGSGASSGGGAGGLQPSSR	UID4732	1;2
Q80TJ1	Cadps	Calcium-dependent secretion activator 1 (Calcium-dependent activator protein for secretion 1) (CAPS-1)	SVSEGGGLQGISMKDSDEEDEEDD_______	2.52904	2.6198	2.49216	2.57815	2.54345	2.90786	3.15169	3.00782	S	3	___1	0,995804	200,63	1347	NRLTVEEATASVSEGGGLQGIS(0.004)MKDS(0.996)DEEDEEDD	UID4736	1
Q80TL0	Ppm1e	Protein phosphatase 1E (EC 3.1.3.16) (Ca(2+)/calmodulin-dependent protein kinase phosphatase N) (CaMKP-N) (CaMKP-nucleus) (CaMKN) (Partner of PIX 1) (Partner of PIX-alpha) (Partner of PIXA)	VIVVFLRDMNKAVNVSEESEWTENSFQGGQE	-2.5181	-0.0501775	-0.403813	0.0780924	-0.894033	0.129288	-3.30995	-0.197982	S	3	___1	0,999896	176,71	495	AVNVS(1)EESEWTENSFQGGQEDGGDDKETHGECK	UID4750	1
Q80TL0	Ppm1e	Protein phosphatase 1E (EC 3.1.3.16) (Ca(2+)/calmodulin-dependent protein kinase phosphatase N) (CaMKP-N) (CaMKP-nucleus) (CaMKN) (Partner of PIX 1) (Partner of PIX-alpha) (Partner of PIXA)	ETHGECKRPWPQHQCSAPADLGYEGRVDSFT	1.91794	2.17489	1.67444	2.66979	1.82702	1.94814	1.97259	1.76462	S	2	___1	1	263,09	532	RPWPQHQCS(1)APADLGYEGR	UID4752	1;2
Q3V1Q3	Adcy2	Adenylate cyclase type 2 (EC 4.6.1.1)	DLKTYFVNTEMSRSLSQSNLAS_________	-0.765032	-0.46109	-0.342583	-0.723295	-0.489701	-0.629925	-0.702944	-0.161608	S	1	___1	0,994647	139,64	1089	S(0.004)LS(0.995)QS(0.001)NLAS	UID4757	1
Q3V1Q3	Adcy2	Adenylate cyclase type 2 (EC 4.6.1.1)	LVKTYFVINPKGERRSPQHLFRPRHTLDGAK	-1.67648	0.553005	0.887835	-0.899398	-1.23232	0.93728	-0.493856	-0.807583	S	2	___1	1	46,426	476	S(1)PQHLFRPR	UID4758	1
Q80TL4	Phf24	PHD finger protein 24	SLAVSAFKDGLRDRPSIRRGGELPGSRRGTV	-0.464226	0.722058	-1.95428	0.123171	-1.08781	0.750788	-3.01034	1.45401	S	3	___1	1	46,704	33	DGLRDRPS(1)IR	UID4759	1
Q80TL7	Mon2	Protein MON2 homolog (Protein SF21)	NLSGPGLSRPFVRTDSIGEKLGRCGSETPVV	-1.30201	-0.258946	-3.27287	-0.608069	-0.930703	-0.802831	-1.22365	-0.804105	S	2	___1	0,999931	149,94	1213	TDS(1)IGEKLGR	UID4766	1
Q80TM6	R3hdm2	R3H domain-containing protein 2	DGSVRSMRPPVTKASSFSGISILTRGDSIGS	-0.713274	-0.180313	-0.453771	0.234051	-0.452419	0.0274365	-0.135434	0.0176553	S	2	___1	0,999856	130,71	381	ASS(1)FSGISILTR	UID4768	1;2
Q80TM6	R3hdm2	R3H domain-containing protein 2	KSKEKVPRKMLSRDSSQEYTDSTGIDLHEFL	-1.61079	-1.39179	-1.27569	-2.51423	-1.36321	-1.28384	-1.23337	-1.83816	S	2	___1	0,994808	246,6	143	DS(0.005)S(0.995)QEYTDSTGIDLHEFLVNTLK	UID4772	1;2
Q80TM6	R3hdm2	R3H domain-containing protein 2	LKHGNRGKRQALKSASTDLGTADVVLGRVLE	0.697753	1.46398	0.930815	-3.15322	0.87862	1.3157	1.27298	1.9442	S	2	___1	0,989663	216,15	923	SAS(0.99)T(0.01)DLGTADVVLGR	UID4774	1
A0A571BDN3	Nav3	Neuron navigator 3	KSAAIGGKSNAGRKTSLDGSQNQDDVVLHVS	-1.48322	-0.869097	-0.717288	-0.980011	-1.03237	-1.13464	-1.14737	-0.304726	S	3	___1	0,991923	166,57	615	KT(0.008)S(0.992)LDGSQNQDDVVLHVSSK	UID4782	1
Q80TR1	Adgrl1	Adhesion G protein-coupled receptor L1 (Calcium-independent alpha-latrotoxin receptor 1) (CIRL-1) (Latrophilin-1) (Lectomedin-2)	VARNPLQGYYQVRRPSHEGYLAAPSLEGPGP	-3.17457	-0.642	-0.535248	-1.84567	-3.14348	-0.832931	-0.973442	-0.336316	S	3	___1	1	161,34	1439	RPS(1)HEGYLAAPSLEGPGPDGDGQMQLVTSL	UID4788	1
D3Z5M6	Adgrl3	Adhesion G protein-coupled receptor L3	AAAAKGGDAEDVYYKSMPNLGSRNHVHPLHA	-2.505	-2.08776	-1.83382	-2.51396	-1.56214	-2.33852	-1.93017	-1.45451	S	2	___1	1	68,847	1528	S(1)MPNLGSR	UID4791	1
A2AQ42	Fnbp1	Formin-binding protein 1	DIEFEDYTQPMKRTVSDNSLSSSKEGKPELR	0.658748	1.32672	-1.02069	-1.29541	-1.03903	-1.40637	-0.32934	-1.20479	S	2	___1	0,999999	250,48	296	TVS(1)DNSLSSSK	UID4797	1;2
Q80TZ3	Dnajc6	Putative tyrosine-protein phosphatase auxilin (EC 3.1.3.48) (DnaJ homolog subfamily C member 6)	CEEDHAALVNQESEQSDDELLTLSSPHGNAE	0.629705	0.0652699	0.347784	0.791988	1.14112	0.544479	0.53002	0.0278318	S	5	___1	1	221,62	481	SRCEEDHAALVNQES(1)EQS(1)DDELLTLSSPHGNAEGDKPHGAK	UID4804	1;2
Q80TZ3	Dnajc6	Putative tyrosine-protein phosphatase auxilin (EC 3.1.3.48) (DnaJ homolog subfamily C member 6)	AGENRMKDSENKGASSPDMEPSYGGGLFDMV	0.647466	0.317811	0.41195	0.472837	0.870293	0.501938	0.602475	-3.29989	S	2	___1	0,994063	280,55	36	DSENKGAS(0.006)S(0.994)PDMEPSYGGGLFDMVK	UID4807	1
Q80TZ3	Dnajc6	Putative tyrosine-protein phosphatase auxilin (EC 3.1.3.48) (DnaJ homolog subfamily C member 6)	FLDSRHLDHYTVYNLSPKSYRTAKFHSRVSE	-1.0502	-1.64009	-0.918883	-1.19196	-0.500603	-0.759812	-0.922163	-2.96693	S	3	___1	1	183,76	137	HLDHYTVYNLS(1)PK	UID4808	1
Q80TZ3	Dnajc6	Putative tyrosine-protein phosphatase auxilin (EC 3.1.3.48) (DnaJ homolog subfamily C member 6)	SAQSTPRRTATSASASPTLRVGEGATFDPFG	-3.0442	-1.48783	-2.93704	-3.37754	-2.66362	-2.80347	-3.25387	-2.7041	S	2	___1	0,995856	126,91	595	RT(0.001)AT(0.094)S(0.903)AS(0.002)AS(0.996)PT(0.004)LR	UID4811	1;2
Q80U23	Snph	Syntaphilin	LQGSRRASAGSRRRTSPPVSVRDAYGTSSLS	-0.656965	0.883185	-1.25394	-2.15977	-0.447554	0.996621	-1.20409	-2.02523	S	2	___1	0,978334	102,28	20	RT(0.022)S(0.978)PPVSVR	UID4825	1
A0A571BDA2	Rimbp2	RIMS-binding protein 2	AMAPSIDEYTGRDHLSPDFYDESETDPGAEE	0.921395	0.487414	0.33892	1.38694	0.678394	1.2538	0.805728	0.794577	S	2	___1	1	284,07	1071	DHLS(1)PDFYDESETDPGAEELPAR	UID4829	1;2
Q80U49	Cep170b	Centrosomal protein of 170 kDa protein B (Centrosomal protein 170B) (Cep170B)	TATQTPRGSSSTRARSQGPRDTDDDEEEPDP	0.521581	0.494446	-3.24279	0.624865	1.09432	0.67153	0.802374	0.529097	S	3	___1	0,998725	44	1283	ARS(0.999)QGPRDT(0.999)DDDEEEPDPY(0.002)GFIVQTAEIAEIAR	UID4835	1;2
Q80U49	Cep170b	Centrosomal protein of 170 kDa protein B (Centrosomal protein 170B) (Cep170B)	AREIHDVAGDGDSLGSPGPTRSPSLGNVPNT	-0.455241	0.0506885	-0.675706	-0.850936	-0.136741	-0.959771	-0.146516	0.176808	S	2	___1	0,99997	348,9	1341	EIHDVAGDGDSLGS(1)PGPTR	UID4839	1;2
Q80U49	Cep170b	Centrosomal protein of 170 kDa protein B (Centrosomal protein 170B) (Cep170B)	SATAQKVQQALTRSNSLSTPRPTRASRLRRA	-2.65772	0.210541	-2.26147	-2.07248	-2.46346	-2.72437	-1.20155	-2.16371	S	2	___1	0,999182	158,04	1101	S(0.001)NS(0.999)LSTPRPTR	UID4855	1
Q80U56	Avl9	Late secretory pathway protein AVL9 homolog	SDQTHLFQKDSLPSDSPPITVQPQANNRQVV	-0.248443	-0.750573	-2.90468	-0.520957	-0.239686	-0.499053	-0.777039	-0.757736	S	2	___1	0,999728	225,81	368	DSLPSDS(1)PPITVQPQANNR	UID4857	1
Q3UR91	Pum2	Pumilio homolog 2	ADCKDFNRTPGSRQASPTEVVERLGPSTNPP	-1.23283	-1.58219	-1.20301	-1.57784	-1.24438	-1.27664	-0.985085	-1.71178	S	2	___1	0,999999	104,14	181	QAS(1)PTEVVER	UID4863	1
E9Q6M7	Pum1	Pumilio homolog 1	TAVANSNTGSGSRRDSLTGSSDLYKRTSSSL	-0.283933	0.6212	0.489996	-0.773092	-0.0381255	0.352947	0.468898	1.34177	S	3	___1	0,994266	155	467	RDS(0.994)LT(0.006)GSSDLYKR	UID4867	1
E9Q6M7	Pum1	Pumilio homolog 1	RWPTGDNIHAEHQVRSMDELNHDFQALALEG	-0.830507	0.313382	-0.424973	0.395418	-0.404407	-0.216921	0.382554	0.205666	S	2	___1	1	216,96	124	S(1)MDELNHDFQALALEGR	UID4868	1
Q80U87	Usp8	Ubiquitin carboxyl-terminal hydrolase 8 (EC 3.4.19.12) (Deubiquitinating enzyme 8) (Ubiquitin isopeptidase Y) (mUBPy) (Ubiquitin thioesterase 8) (Ubiquitin-specific-processing protease 8)	PAERDREPSKLKRSYSSPDITQALQEEEKRR	0.285655	-0.111008	0.167768	0.126497	0.122693	-0.116014	0.248751	0.101036	S	3	___1	0,998822	216,16	680	SYS(0.999)S(0.001)PDITQALQEEEKR	UID4870	1
Q80UG2	Plxna4	Plexin-A4	RTSASKYENMIRYTGSPDSLRSRTPMITPDL	-0.55858	0.0519432	0.302498	-0.365622	0.154139	-0.0455561	-0.0607576	0.100277	S	2	___1	0,999999	152,67	1629	YTGS(1)PDSLR	UID4872	1;2
Q80UJ7	Rab3gap1	Rab3 GTPase-activating protein catalytic subunit (RAB3 GTPase-activating protein 130 kDa subunit) (Rab3-GAP p130) (Rab3-GAP)	ADFRFSVTHHYLVQESPDKERKDEELEDAIP	0.808811	0.0206573	0.645884	0.386898	1.46953	0.447344	0.711809	0.334089	S	3	___1	1	189,09	83	FSVTHHYLVQES(1)PDKER	UID4880	1
Q80VC9	Camsap3	Calmodulin-regulated spectrin-associated protein 3 (Marshalin) (Protein Nezha)	PDFVQAKDLPDGHAVSPRNTETVPSQNNSGS	-0.825267	-0.792564	-0.885856	-1.23892	-0.576401	-1.0358	-0.505971	-0.548261	S	2	___1	1	86,756	334	DLPDGHAVS(1)PR	UID4892	1
Q80VC9	Camsap3	Calmodulin-regulated spectrin-associated protein 3 (Marshalin) (Protein Nezha)	TPPHDVDSLPHLRKFSPSQVPVQTRSSILLS	-1.18816	-1.13492	-1.44656	-1.21231	-1.14457	-1.43892	-1.63099	-3.06686	S	2	___1	0,999977	141,13	812	KFS(1)PSQVPVQTR	UID4893	1
Q80VC9	Camsap3	Calmodulin-regulated spectrin-associated protein 3 (Marshalin) (Protein Nezha)	DVDVVMGDPVLLRSVSSDSLGPPRPVSTSSR	-1.89924	-1.34749	-3.2905	-1.60247	-0.880406	-1.30303	-1.62193	-1.10587	S	3	___1	0,98695	95,195	431	S(0.004)VS(0.987)S(0.231)DS(0.777)LGPPRPVSTSSR	UID4897	1;2
Q80VM8	Pnma8a	Paraneoplastic antigen-like protein 8A (PNMA-like protein 1)	RSALPAADSPGNLEDSDQDGGPENPAKKKAM	-1.18781	-0.789305	-0.964215	-1.00062	-0.704068	-2.05057	-0.674982	-1.13261	S	2	___1	1	229,1	334	SALPAADSPGNLEDS(1)DQDGGPENPAK	UID4899	1
Q80VP1	Epn1	Epsin-1 (EPS-15-interacting protein 1) (Intersectin-EH-binding protein 1) (Ibp1)	FDMSGVGGSLAESVGSPPPAATPTPTPPTRK	1.50434	1.62549	1.64483	2.1194	1.4989	1.66739	1.86251	1.25999	S	3	___1	0,99998	281,54	453	SPGAFDMSGVGGSLAESVGS(1)PPPAATPTPTPPTR	UID4902	1;2
Q80W04	Tmcc2	Transmembrane and coiled-coil domains protein 2	SKPREFASLIRNKFGSADNIAHLKDPMEDGP	-0.0638217	0.332169	0.773503	0.466932	0.531745	0.0733849	-0.319086	0.574536	S	3	___1	1	109,56	435	NKFGS(1)ADNIAHLKDPMEDGPPEEAAR	UID4909	1
Q80W47	Wipi2	WD repeat domain phosphoinositide-interacting protein 2 (WIPI-2)	QTYGTAAAKGAYVPSSPTRLGKGQDANLEAY	0.395168	-0.108602	0.150779	-0.309068	0.010477	-0.430044	0.181833	-0.264884	S	1	___1	0,952433	106	395	GAYVPS(0.032)S(0.952)PT(0.016)R	UID4912	1
Q80WJ7	Mtdh	Protein LYRIC (3D3/LYRIC) (Lysine-rich CEACAM1 co-isolated protein) (Metadherin) (Metastasis adhesion protein)	NSVPPSQTKSETNWESPKQIKKKKKARRET_	-1.67456	-1.44905	-0.581403	-1.54633	-0.960711	-0.514297	-1.91576	-3.81227	S	2	___1	1	266,89	565	SETNWES(1)PKQIK	UID4914	1
A0A0H2UH17	Ubap2l	Ubiquitin-associated protein 2-like	QRSTQTRRYPSSISSSPQKDLTQAKNGFSSV	2.18323	2.34875	2.24671	2.23009	1.99207	2.34602	2.2247	1.91472	S	2	___1	0,994599	290,92	609	RYPSSIS(0.001)S(0.004)S(0.995)PQKDLTQAK	UID4924	1;2
Q80X80	C2cd2l	Phospholipid transfer protein C2CD2L (C2 domain-containing protein 2-like) (Transmembrane protein 24)	QEADETTRSDISERPSVDDVESETGSTGALE	1.45553	-0.451973	-3.517	-0.0714765	-2.71509	1.38025	-0.082377	-0.744546	S	2	___1	0,999997	288,34	613	SDISERPS(1)VDDVES(0.148)ET(0.175)GS(0.659)T(0.019)GALETR	UID4936	1;2
Q80X80	C2cd2l	Phospholipid transfer protein C2CD2L (C2 domain-containing protein 2-like) (Transmembrane protein 24)	ISERPSVDDVESETGSTGALETRSLKDHKVS	0.903918	-0.285672	0.904889	0.266394	1.02184	0.891362	0.266505	-0.251034	S	2	___1	0,978733	322,28	623	SDISERPS(1)VDDVESET(0.017)GS(0.979)T(0.004)GALETR	UID4938	1;2
Q80X80	C2cd2l	Phospholipid transfer protein C2CD2L (C2 domain-containing protein 2-like) (Transmembrane protein 24)	DVESETGSTGALETRSLKDHKVSFLRSGTKL	-1.49798	-1.38224	-1.5784	-1.4389	-1.25765	-2.05513	-1.77807	-1.83668	S	3	___1	1	97,273	631	S(1)LKDHKVSFLR	UID4939	1
Q80X80	C2cd2l	Phospholipid transfer protein C2CD2L (C2 domain-containing protein 2-like) (Transmembrane protein 24)	RRQVCPLTPGPGKSLSPAATVTAELHYEQGS	0.0349253	-1.37569	-0.364474	-0.869915	-0.248693	-2.0015	-1.56181	-0.971871	S	3	___1	0,999947	213,72	396	SLS(1)PAATVTAELHYEQGSPR	UID4941	1;2
Q80X80	C2cd2l	Phospholipid transfer protein C2CD2L (C2 domain-containing protein 2-like) (Transmembrane protein 24)	CGDAELLGQATLPVGSPSRPMSRRQVCPLTP	0.803728	-0.38716	0.557695	0.0991991	0.798245	1.02682	-0.147809	-0.589527	S	3	___1	0,879778	154,33	374	S(0.276)S(0.33)S(0.394)CGDAELLGQAT(0.001)LPVGS(0.88)PS(0.106)RPMS(0.014)R	UID4944	1;2
Q80XA6	Reps2	RalBP1-associated Eps domain-containing protein 2 (Partner of RalBP1) (RalBP1-interacting protein 2)	GAKPFRRQASLIRSFSVEREPQENNSNYPDE	2.50714	2.20994	2.06687	2.71886	2.66061	2.79245	2.15565	2.70453	S	2	___1	0,999912	357,53	245	SFS(1)VEREPQENNSNYPDEPWR	UID4952	1
Z4YKC4	Eif4g3	Eukaryotic translation initiation factor 4 gamma 3	ETAAGEPTPEPPRTSSPTSLPPLARSSLPSP	-0.773035	-0.825504	-0.892956	-0.270469	-0.813887	-0.551672	-0.228766	-0.610691	S	2	___1	0,994947	83,182	274	T(0.002)S(0.002)S(0.995)PTSLPPLAR	UID4958	1
Q80XK6	Atg2b	Autophagy-related protein 2 homolog B	HPASLQKAALSSRSASVDESRPEFICRLALG	-1.37462	-0.90412	-1.5264	-0.141647	-0.590586	-1.13327	-0.942088	-0.00300561	S	2	___1	0,999322	212,17	496	S(0.001)AS(0.999)VDESRPEFICR	UID4964	1
Q80XQ2	Tbc1d5	TBC1 domain family member 5	QHQQQQQQQRLMKSESMPVQLNKGQSSKTIS	-2.21385	-2.04862	-2.52527	-1.89902	-2.11508	-2.25756	-1.93486	-2.32557	S	2	___1	0,999996	136,02	546	SES(1)MPVQLNK	UID4972	1
Q80XU3	Nucks1	Nuclear ubiquitous casein and cyclin-dependent kinase substrate 1 (JC7)	EKKMPKPRLKATVTPSPVKGKAKVGRPTASK	-1.35351	1.32602	-1.32038	-1.66882	-1.61788	1.08453	-1.11197	-1.42735	S	2	___1	0,999996	98,329	181	LKATVT(1)PS(1)PVKGK	UID4977	1;2
Q80XU3	Nucks1	Nuclear ubiquitous casein and cyclin-dependent kinase substrate 1 (JC7)	KAASKQREMLLEDVGSEEEPEEDDEAPFQEK	1.19133	0.781464	0.537634	0.868398	0.774933	0.933964	1.37935	1.04608	S	2	___1	1	293,67	113	EMLLEDVGS(1)EEEPEEDDEAPFQEK	UID4978	1;2
Q80XU3	Nucks1	Nuclear ubiquitous casein and cyclin-dependent kinase substrate 1 (JC7)	PVRNRKVVDYSQFQESDDADEDYGRDSGPPA	1.93231	1.58322	0.826129	1.74318	1.90802	1.65382	1.60504	1.66272	S	2	___1	1	465,73	19	VVDYSQFQES(1)DDADEDYGRDSGPPAK	UID4981	1
Q80XU8	Lrfn4	Leucine-rich repeat and fibronectin type-III domain-containing protein 4	VHGGLLGAGCRGVGGSAERLEESVV______	0.68767	0.261229	0.553634	-0.215619	0.837768	0.628196	0.387367	0.725091	S	2	___1	1	142,91	627	GVGGS(1)AERLEESVV	UID4985	1
Q80Y24	Prickle2	Prickle-like protein 2	QGSRRDLYSQCPRTVSDLALQNAFGERWGPY	-2.00502	-1.3597	-1.47343	-1.47103	-3.29981	-2.17834	-1.7887	-0.570217	S	2	___1	0,999998	206,2	754	TVS(1)DLALQNAFGER	UID4994	1
Q80Y24	Prickle2	Prickle-like protein 2	LGEPIPQPARLRYVTSDELLHKYSSYGVPKS	-0.987815	-0.811034	-1.18405	-0.518797	-0.95991	-0.841674	-0.775683	-0.132545	S	2	___1	0,990285	89,805	807	YVT(0.01)S(0.99)DELLHK	UID4996	1
Q80Y55	Bsdc1	BSD domain-containing protein 1	PGWEEEEEELEGIVPSPKEAKIPKETKTTTS	-0.532329	-0.740799	-0.665097	-0.771428	-0.38269	-0.778168	-0.404071	-0.650213	S	3	___1	1	112,02	234	ADQSISEEPGWEEEEEELEGIVPS(1)PK	UID4998	1;2
Q80YA9	Cnksr2	Connector enhancer of kinase suppressor of ras 2 (Connector enhancer of KSR 2) (CNK homolog protein 2) (CNK2)	NVGEKNENREEKLGDSLQDLYRALEEASLSP	-1.00492	-1.34656	-0.804169	-0.775398	-0.723617	-0.560473	-0.876024	-1.09444	S	2	___1	1	198,29	906	LGDS(1)LQDLYR	UID5007	1
Q80YA9	Cnksr2	Connector enhancer of kinase suppressor of ras 2 (Connector enhancer of KSR 2) (CNK homolog protein 2) (CNK2)	LRGHMVGKPVHKGSESPNSFLDQEYRKRFNI	1.46555	2.22059	1.93916	2.33182	1.63701	2.06522	2.19047	2.26762	S	2	___1	1	241,15	390	GSES(1)PNSFLDQEYR	UID5008	1
Q80YA9	Cnksr2	Connector enhancer of kinase suppressor of ras 2 (Connector enhancer of KSR 2) (CNK homolog protein 2) (CNK2)	SHEEFRQEVTGSSAVSPIRKTASQRRSWQDL	-2.41739	-0.189513	-0.919685	-0.252488	-3.14352	-0.437355	0.0241993	-0.79759	S	4	___1	0,998335	248,83	756	LSSTETSQSQSSHEEFRQEVTGS(0.001)S(0.001)AVS(0.998)PIRK	UID5011	1
A0A140LHW2	Arhgap33	Rho GTPase-activating protein 33	PSGSRPDTVTLRSAKSEESLSSQASGAGLQR	-0.92682	-1.29227	-0.773608	-1.54744	-0.889821	-0.378256	-1.49316	-0.843576	S	2	___1	0,999994	304,05	636	SAKS(1)EESLSSQASGAGLQR	UID5026	1
Q80YN3	Bcas1	Breast carcinoma-amplified sequence 1 homolog (Novel amplified in breast cancer 1 homolog)	TSEGRDSGKEKAGPTSLPLGKLFWKKSVKED;TSEGRDSGKEKAGPTSLPLGKLFWKKTSNSV	-1.173	-0.581449	-1.00678	-0.726945	-0.918486	-1.4255	-2.22999	-1.56829	S	2	___1	0,996456	127,83	414	AGPT(0.004)S(0.996)LPLGK	UID5030	1
Q80YN3	Bcas1	Breast carcinoma-amplified sequence 1 homolog (Novel amplified in breast cancer 1 homolog)	AKSKKKRLDSPRLGLSFRKLFRHKDTENSPT	0.172411	0.345704	0.275727	0.566363	0.79299	0.0294438	-0.100002	0.271701	S	3	___1	1	70,748	347	RLDS(1)PRLGLS(1)FR	UID5032	1;2
Q80YN3	Bcas1	Breast carcinoma-amplified sequence 1 homolog (Novel amplified in breast cancer 1 homolog)	QSLGGFLKGLGPKRMSDAQVQTDPVSIGPVG	0.610367	1.0941	1.16096	1.36801	0.821955	0.384324	1.0903	0.0978969	S	3	___1	1	138,93	615	RMS(1)DAQVQTDPVSIGPVGK	UID5033	1
Q80YN3	Bcas1	Breast carcinoma-amplified sequence 1 homolog (Novel amplified in breast cancer 1 homolog)	QTGDKTPKKSEKRRQSLGGFLKGLGPKRMSD	-0.866869	0.313615	-0.700545	-0.236423	-0.748696	-1.79895	-0.80197	-2.02426	S	3	___1	1	66,989	601	RRQS(1)LGGFLK	UID5034	1
Q80YV2	Zc3hc1	Nuclear-interacting partner of ALK (Nuclear-interacting partner of anaplastic lymphoma kinase) (mNIPA) (Zinc finger C3HC-type protein 1)	EQSEKSPGPIVSRTRSWESSSPVDRPELEAA	0.035665	-0.548837	-0.413044	-0.132534	-0.245467	0.0130135	-0.205475	-0.519147	S	3	___1	0,998971	229,95	353	T(0.001)RS(0.999)WESSSPVDRPELEAASPTTR	UID5043	1;2
Q80Z38	Shank2	SH3 and multiple ankyrin repeat domains protein 2 (Shank2) (Cortactin-binding protein 1) (CortBP1)	MREKGMFYRRELDRFSLDSEDVYSRSPAPQA	-0.0261551	0.623375	-0.483629	0.775551	-0.156806	0.935583	0.11308	1.25446	S	3	___1	1	205,88	586	ELDRFS(1)LDSEDVYSR	UID5048	1
Q80Z38	Shank2	SH3 and multiple ankyrin repeat domains protein 2 (Shank2) (Cortactin-binding protein 1) (CortBP1)	REKRLEARRNSPAFLSTDLGDEDVGLGPPAP	-0.269765	0.0186605	-0.474032	0.599053	-0.0621607	0.831748	-0.435157	0.392933	S	2	___1	0,995635	272,36	729	NSPAFLS(0.996)T(0.004)DLGDEDVGLGPPAPR	UID5050	1
A0A0G2JEP5	Amigo1	Amphoterin-induced protein 1 (Fragment)	TLPVPEATGKGQRRMSDPESVSSVFSDTPIV	-2.06263	-0.994673	-1.06882	-1.80168	-1.53999	-1.12399	-0.922971	-0.923462	S	2	___1	0,999985	121,74	172	RMS(1)DPES(0.987)VS(0.011)S(0.001)VFSDTPIVV	UID5056	1;2
Q80ZF8	Adgrb3	Adhesion G protein-coupled receptor B3 (Brain-specific angiogenesis inhibitor 3)	GPCRAATITGTLSRISLNDDEEEKGTNPEGL	0.975032	1.12821	1.52777	1.18803	1.24343	0.997938	1.16619	1.22696	S	3	___1	1	173,94	1220	IS(1)LNDDEEEKGTNPEGLSYSTLPGNVISK	UID5059	1
Q80ZF8	Adgrb3	Adhesion G protein-coupled receptor B3 (Brain-specific angiogenesis inhibitor 3)	VGLSRSETGSTISMSSLERRKSRYSDLDFEK	-0.722647	-0.902885	-0.335865	-0.982904	-0.750238	-0.828792	-0.312696	-1.50302	S	2	___1	0,976236	124,96	1411	SETGSTIS(0.002)MS(0.022)S(0.976)LERR	UID5063	1;2
Q80ZI6	Lrsam1	E3 ubiquitin-protein ligase LRSAM1 (EC 2.3.2.27) (Leucine-rich repeat and sterile alpha motif-containing protein 1) (RING-type E3 ubiquitin transferase LRSAM1) (Tsg101-associated ligase)	LLPVLEQDGAENTQDSPDGPASRFSREEAEW	0.884953	0.409274	0.151269	0.193283	0.910287	0.557671	0.362096	0.397736	S	3	___1	0,998086	158,48	234	ESGLDYYPPSQYLLPVLEQDGAENT(0.001)QDS(0.998)PDGPAS(0.001)R	UID5065	1
A2AE98	Wdtc1	WD and tetratricopeptide repeats protein 1	GGGGPVRLRSTSRKDSISEDEMVLRERSYDY	-1.25499	-1.51395	-0.976741	-1.12375	-0.734232	-1.25148	-1.32873	-1.37152	S	3	___1	0,999998	175,21	511	KDS(1)ISEDEMVLRER	UID5066	1
Q810A7	Ddx42	ATP-dependent RNA helicase DDX42 (EC 3.6.4.13) (DEAD box protein 42)	AGVVQEEEEDNLEYDSDGNPIAPSKKIIDPL	2.94381	2.63824	3.24123	3.19879	3.2229	3.23312	3.17312	3.01522	S	3	___1	0,999833	149	185	YMAENPTAGVVQEEEEDNLEYDS(1)DGNPIAPSKK	UID5073	1
Q810U4	Nrcam	Neuronal cell adhesion molecule (Nr-CAM) (Neuronal surface protein Bravo) (mBravo) (NgCAM-related cell adhesion molecule) (Ng-CAM-related)	EIQPMKEDDGTFGEYSDAEDHKPLKKGSRTP	0.576457	0.560323	1.27279	0.548426	0.750115	-2.34513	0.620528	0.407052	S	5	___1	1	176,81	1178	EDAHADPEIQPMKEDDGTFGEYS(1)DAEDHKPLK	UID5084	1;2
Q810U4	Nrcam	Neuronal cell adhesion molecule (Nr-CAM) (Neuronal surface protein Bravo) (mBravo) (NgCAM-related cell adhesion molecule) (Ng-CAM-related)	KEKEPAEGNESSEAPSPVNAMNSFV______	-0.729615	-0.0095275	0.156626	-0.697272	-0.622934	-0.502661	0.169799	0.17206	S	2	___1	1	189,07	1247	EKEPAEGNES(0.957)S(0.043)EAPS(1)PVNAMNSFV	UID5087	1;2
Q811P8	Arhgap32	Rho GTPase-activating protein 32 (Brain-specific Rho GTPase-activating protein) (GAB-associated Cdc42/Rac GTPase-activating protein) (GC-GAP) (Rho-type GTPase-activating protein 32) (Rho/Cdc42/Rac GTPase-activating protein RICS) (RhoGAP involved in the beta-catenin-N-cadherin and NMDA receptor signaling) (p200RhoGAP) (p250GAP)	PSTLPRDKAHHPLSGSPEENSSTATMAYMMA	-0.463298	-1.0193	-0.191464	-0.49729	-0.363706	0.0234607	-0.729227	-0.44718	S	3	___1	0,979089	250,45	1255	DKAHHPLS(0.021)GS(0.979)PEENSSTATMAYMMATPAR	UID5092	1
Q811P8	Arhgap32	Rho GTPase-activating protein 32 (Brain-specific Rho GTPase-activating protein) (GAB-associated Cdc42/Rac GTPase-activating protein) (GC-GAP) (Rho-type GTPase-activating protein 32) (Rho/Cdc42/Rac GTPase-activating protein RICS) (RhoGAP involved in the beta-catenin-N-cadherin and NMDA receptor signaling) (p200RhoGAP) (p250GAP)	SVAEGKEGRHPAKAVSPEGDERFYRKHPESE	-1.90136	-1.53039	-1.06509	-1.53158	-1.22804	-1.53393	-1.08412	-1.1837	S	3	___1	1	127,71	1823	AVS(1)PEGDERFYR	UID5093	1
Q811P8	Arhgap32	Rho GTPase-activating protein 32 (Brain-specific Rho GTPase-activating protein) (GAB-associated Cdc42/Rac GTPase-activating protein) (GC-GAP) (Rho-type GTPase-activating protein 32) (Rho/Cdc42/Rac GTPase-activating protein RICS) (RhoGAP involved in the beta-catenin-N-cadherin and NMDA receptor signaling) (p200RhoGAP) (p250GAP)	GKSSSVSKRKLQRNESEPSEMKAMALKGGRA	-2.38205	-1.78725	-2.07025	-2.48985	-2.09329	-1.68741	-0.316079	-1.72658	S	2	___1	1	175,29	682	NES(1)EPSEMKAMALK	UID5096	1
Q811P8	Arhgap32	Rho GTPase-activating protein 32 (Brain-specific Rho GTPase-activating protein) (GAB-associated Cdc42/Rac GTPase-activating protein) (GC-GAP) (Rho-type GTPase-activating protein 32) (Rho/Cdc42/Rac GTPase-activating protein RICS) (RhoGAP involved in the beta-catenin-N-cadherin and NMDA receptor signaling) (p200RhoGAP) (p250GAP)	SPVQEKLSPFFTLDLSPTDDKSSKPSSFTEK	0.0399886	-0.0583456	0.747724	0.412184	-0.169551	0.34533	0.174175	0.295266	S	4	___1	0,996672	215,98	871	LSPFFTLDLS(0.997)PT(0.003)DDKSSKPSSFTEK	UID5097	1
Q811P8	Arhgap32	Rho GTPase-activating protein 32 (Brain-specific Rho GTPase-activating protein) (GAB-associated Cdc42/Rac GTPase-activating protein) (GC-GAP) (Rho-type GTPase-activating protein 32) (Rho/Cdc42/Rac GTPase-activating protein RICS) (RhoGAP involved in the beta-catenin-N-cadherin and NMDA receptor signaling) (p200RhoGAP) (p250GAP)	ALKGGRAEGTLRSAKSEESLTSLHAVDGDSK	-0.862847	-1.16549	-0.815496	-1.57471	-0.732924	-0.515214	-0.422763	-0.530791	S	3	___1	0,999989	252,66	706	SAKS(1)EESLTSLHAVDGDSK	UID5099	1;2
E9QN14	Srgap3	SLIT-ROBO Rho GTPase-activating protein 3	GPLLDDKASSKNDLQSPTEHISDYGFGGVMG	0.906157	0.579145	0.863091	1.13237	0.890477	1.01004	0.631504	0.74228	S	3	___1	0,998931	218,78	813	NDLQS(0.999)PT(0.001)EHISDYGFGGVMGR	UID5110	1
E9QN14	Srgap3	SLIT-ROBO Rho GTPase-activating protein 3	EGLSMRSTCGSTRHSSLGDHKSLEAEALAED	-1.11834	-0.618423	-1.0483	-0.925054	-1.31585	-0.548302	-0.928131	-1.22049	S	3	___1	0,994152	191,98	924	HS(0.006)S(0.994)LGDHKS(1)LEAEALAEDIEK	UID5111	1;2
E9QN14	Srgap3	SLIT-ROBO Rho GTPase-activating protein 3	GRIESPEKRRMATFGSAGSINYPDKKALTEG	-0.465826	-0.0357409	-0.139408	0.334576	-0.390692	-0.29607	-0.0397766	0.068935	S	2	___1	1	260,56	895	MATFGS(1)AGSINYPDKK	UID5114	1
E9QN14	Srgap3	SLIT-ROBO Rho GTPase-activating protein 3	DGAAIPRRRSGGDTHSPPRGLGPSIDTPPRA	1.99073	1.67173	1.77774	1.84799	1.84208	-2.52545	1.90208	1.27701	S	3	___1	0,999911	191,51	850	S(1)GGDTHS(1)PPRGLGPSIDTPPR	UID5116	1;2
E9QN14	Srgap3	SLIT-ROBO Rho GTPase-activating protein 3	TVEDFDVSDAFQHSRSTESIKSAASETYMSK	1.90386	1.86141	1.77973	1.1496	-2.41804	1.36465	2.29606	1.51114	S	2	___1	0,937807	372,64	407	S(0.938)T(0.062)ESIKSAASETYMSK	UID5118	1;2
Q8BFT9	Svop	Synaptic vesicle 2-related protein (SV2-related protein)	QLPVVKFRRTGESARSEDDAASGEHDIQIEG	0.621041	0.738667	1.05786	-0.0557676	0.68043	0.481294	0.957186	-2.76517	S	2	___1	1	28,063	25	S(1)EDDAAS(1)GEHDIQIEGVR	UID5125	1;2
Q8BFU3	Rnf214	RING finger protein 214	GTPSPSESSALCASKSDESLPDGLSPKDSAQ	-0.625767	-1.20995	-1.2967	-0.974915	-2.17214	-1.14516	-1.1502	-0.94463	S	3	___1	0,980149	189,94	27	AASEVAGLGAGTPSPSESSALCAS(0.014)KS(0.98)DES(0.005)LPDGLSPK	UID5127	1
Q8BFU3	Rnf214	RING finger protein 214	DGLSPKDSAQKQKNLSPPSVSSQMITKESNR	0.151132	-0.168548	0.230374	0.103385	0.0817525	-0.237774	-0.321367	-0.815378	S	2	___1	0,999981	109,48	48	NLS(1)PPSVSSQMITK	UID5128	1
A2AL12	Hnrnpa3	Heterogeneous nuclear ribonucleoprotein A3	YGPMKGGSFGGRSSGSPYGGGYGSGGGSGGY	2.08272	1.83335	2.37207	2.48824	2.35025	2.13496	2.64107	1.97897	S	2	___1	0,999978	280,01	298	SSGS(1)PYGGGYGSGGGSGGYGSR	UID5131	1
Q8BG32	Psmd11	26S proteasome non-ATPase regulatory subunit 11 (26S proteasome regulatory subunit RPN6) (26S proteasome regulatory subunit S9) (26S proteasome regulatory subunit p44.5)	__MAAAAVVEFQRAQSLLSTDREASIDILHS	-1.54287	-1.47185	-2.01257	-0.955277	-2.31887	-1.7912	-1.61405	-1.87783	S	4	___1	0,999996	129,27	14	AQS(1)LLSTDREASIDILHSIVKR	UID5143	1
Q8BG39	Sv2b	Synaptic vesicle glycoprotein 2B (Synaptic vesicle protein 2B)	GYYRSNEQNQEEDAQSDVTEGHDEEDEIYEG	5.58097	5.85593	6.40671	6.14656	5.37838	6.17472	6.19941	5.48709	S	4	___1	1	227,94	33	SNEQNQEEDAQS(1)DVT(1)EGHDEEDEIYEGEYQGIPHPDDVK	UID5144	1;2
A0A1D5RLL3	Efr3a	Protein EFR3 homolog A	LTVPYVPQVTDEDRLSRRKSIVDTVSIQVDI	-2.27701	-1.27546	-1.37482	-1.71827	-1.20442	-1.95629	-1.95628	-0.754894	S	3	___1	0,99969	127,58	719	LTVPYVPQVTDEDRLS(1)R	UID5148	1
Q8BG92	Clvs2	Clavesin-2 (Retinaldehyde-binding protein 1-like 2)	VDSYNMPVKDVDKELSPKSMKRSQSVVDPTA	0.298946	-0.131426	0.37353	0.775257	-0.00908197	-1.95205	0.391364	0.145593	S	2	___1	1	77,124	293	DVDKELS(1)PK	UID5150	1
Q8BG92	Clvs2	Clavesin-2 (Retinaldehyde-binding protein 1-like 2)	DVDKELSPKSMKRSQSVVDPTALKRMDKSEE	-1.20574	-0.561127	-1.24495	-0.553251	-0.730938	-0.943467	-0.739427	-0.581379	S	2	___1	0,999997	187,6	302	SQS(1)VVDPTALKR	UID5151	1
Q8BGB5	Limd2	LIM domain-containing protein 2	EAKGSSGSSTVQRSKSFSLRAQVKETCAACQ	-0.86492	-0.113672	-1.32981	-0.649971	-0.263497	0.872109	-1.27423	-0.0792652	S	2	___1	0,999999	161,27	30	SKS(1)FSLR	UID5153	1;2
Q8BGC0	Htatsf1	HIV Tat-specific factor 1 homolog	RVLDEEGSEREFEEDSDEKEEEGDDDEEEVV	0.631734	0.23512	-0.0592807	0.677568	0.0660652	0.444246	0.598225	0.411567	S	3	___1	1	284,8	621	VLDEEGS(1)EREFEEDS(1)DEKEEEGDDDEEEVVYER	UID5155	1;2
Q8BGC0	Htatsf1	HIV Tat-specific factor 1 homolog	LFDEEEGPNEKLFDDSDERGTVGNVKEDGSQ	-1.7354	-2.08782	-2.57962	-2.14255	-1.5824	-1.9133	-1.94103	-2.29441	S	2	___1	1	80,896	724	LFDDS(1)DER	UID5157	1
Q8BGC0	Htatsf1	HIV Tat-specific factor 1 homolog	SEFDEGSERVLDEEGSEREFEEDSDEKEEEG	-1.95	-1.1169	-2.48498	-1.59457	-2.1004	-1.28497	-0.88083	-2.68407	S	3	___1	1	284,8	613	VLDEEGS(1)EREFEEDS(1)DEKEEEGDDDEEEVVYER	UID5159	1;2
Q8BGD9	Eif4b	Eukaryotic translation initiation factor 4B (eIF-4B)	RAAREPNIDRSRLPKSPPYTAFLGNLPYDVT	0.217991	0.194431	0.608457	0.785299	-0.203656	0.829306	0.312375	-0.392201	S	3	___1	0,999997	237,65	93	S(1)PPYTAFLGNLPYDVTEDSIKDFFR	UID5165	1
A0A0R4J065	Atg4b	Cysteine protease (EC 3.4.22.-)	SLDSSDVERLERFFDSEDEDFEILSL_____	-1.73014	-2.11105	-2.24179	-1.59166	-2.27171	-1.28411	-1.91582	-2.12055	S	2	___1	1	226,4	383	FFDS(1)EDEDFEILSL	UID5171	1
Q8BGK6	Slc7a6	Y+L amino acid transporter 2 (Solute carrier family 7 member 6) (y(+)L-type amino acid transporter 2) (Y+LAT2) (y+LAT-2)	________MEAQELGSPTPTYHLLPKANQHT	-1.95499	-1.75906	-1.35704	-1.23646	-1.99032	-1.96747	-1.25418	-1.18543	S	3	___1	0,992149	89,663	8	MEAQELGS(0.992)PT(0.007)PTYHLLPK	UID5176	1
Q3U0R8	Fam53b	Protein FAM53B	VQRYSNGVSPMQRSSSFSLPARANGLSSPCH	-0.557588	-2.3668	-0.637896	-0.233668	-0.418518	-0.820103	-0.334309	-0.172667	S	2	___1	0,999981	142,36	168	SSS(1)FSLPAR	UID5181	1
Q8K0S0	Phyhip	Phytanoyl-CoA hydroxylase-interacting protein (Phytanoyl-CoA hydroxylase-associated protein 1) (PAHX-AP1) (PAHXAP1)	KAVPLPMTVRGHWFLSPRTEYSVAVQTAVKQ;KAVPLPMTVRGHWFLSPRTEYTVAVQTASKQ	-2.09009	-2.29306	-1.94303	-1.66242	-2.17249	-1.7695	-2.13381	-2.75134	S	2	___1	1	108,43	79	GHWFLS(1)PR	UID5188	1
Q8BGU5	Ccny	Cyclin-Y (Cyclin fold protein 1)	DKYKDLRKPMRKRSASADNLILPRWSPAIIS	3.52475	3.88398	4.4226	3.68933	3.99572	3.67438	3.90004	4.03019	S	2	___1	0,999998	266,93	326	SAS(1)ADNLILPR	UID5191	1
A0A2U3TZF4	Mief1	Mitochondrial dynamics protein MID51	LAVKRMYDRAISAPTSPTRLSHSGKRSWEEP	0.536137	0.717367	0.715779	-1.24077	0.460315	1.00612	0.630634	0.636886	S	2	___1	0,981175	169,82	59	AISAPTS(0.981)PT(0.019)R	UID5193	1;2
Q8BH04	Pck2	Phosphoenolpyruvate carboxykinase [GTP], mitochondrial (PEPCK-M) (EC 4.1.1.32)	TNPAGKKRYVAAAFPSACGKTNLAMMRPALP	-1.08479	-1.32495	-1.57284	-1.41649	-1.03937	-1.46584	-1.60078	-1.86317	S	2	___1	1	120,87	304	YVAAAFPS(1)ACGK	UID5198	1
A0A0N4SWC1	Mfsd8	Major facilitator superfamily domain-containing protein 8 (Fragment)	NLGSEAEREPLLGPGSPGSRFFYCDNVHLAI	-0.230432	-0.559571	-0.390277	-0.427893	-0.491554	-0.280611	-0.788194	-1.06345	S	3	___1	0,885087	186,71	18	ANLGSEAEREPLLGPGS(0.885)PGS(0.115)R	UID5199	1
Q8BH64	Ehd2	EH domain-containing protein 2	VERGPDEAIEDGEEGSEDDAEWVVTKDKSKY	-0.628462	-1.42222	-0.693095	-0.90908	-0.40228	-0.607784	-0.599889	-1.08476	S	3	___1	1	223,76	438	GPDEAIEDGEEGS(1)EDDAEWVVTKDK	UID5207	1
Q8BH66	Atl1	Atlastin-1 (EC 3.6.5.-) (Spastic paraplegia 3A homolog)	______MAKSRRDRNSWGGFSEKSSDWSSEE	0.467141	-0.500852	0.0623057	-0.617789	0.131441	-0.233217	-0.481885	-0.139092	S	3	___1	0,999995	79,81	10	DRNS(1)WGGFSEK	UID5210	1
Q8BH66	Atl1	Atlastin-1 (EC 3.6.5.-) (Spastic paraplegia 3A homolog)	RNSWGGFSEKSSDWSSEEEEPVRKAGPVQVL	-0.348259	-0.614926	0.251747	-0.583234	0.302069	0.670065	-0.389469	-0.93422	S	2	___1	1	156,31	23	SSDWS(1)S(1)EEEEPVRK	UID5213	1;2
Q8BHC1	Rab39b	Ras-related protein Rab-39B	WEGVKSGFVPNVVHSSEEVIKSERRCLC___	-1.34846	-1.58703	-0.634233	-1.42521	-0.952909	-1.31541	-1.25801	-1.2067	S	2	___1	0,959848	138,77	201	SGFVPNVVHS(0.04)S(0.96)EEVIK	UID5217	1
Q8BHE3	Atcay	Caytaxin	DTGVERLGGAVEDSSSPPSTLNLSGAHRKRK	3.04744	3.06432	3.31979	3.3435	3.02327	-2.71136	3.05261	2.71881	S	2	___1	0,99848	273,79	46	LGGAVEDSS(0.002)S(0.998)PPSTLNLSGAHR	UID5220	1
Q8BHE3	Atcay	Caytaxin	EEEDRAAEATEDQETSMS_____________	2.35613	2.31384	2.31992	1.81321	2.43094	-1.75348	-1.79126	2.35498	S	3	___1	0,936801	146,94	370	SEEKPETVEEEDRAAEATEDQET(0.029)S(0.937)MS(0.034)	UID5223	1
A6PWC3	Nrd1	Nardilysin, N-arginine dibasic convertase, NRD convertase 1	DLGESGRLARLGADESEEEGRSFSNVGDPEI	-2.89145	-2.71761	-2.81428	-2.62024	-3.05588	-3.21559	-2.70364	-2.19309	S	2	___1	1	70,563	85	LGADES(1)EEEGR	UID5224	1
Q8BHL3	Tbc1d10b	TBC1 domain family member 10B (Protein wz3-85)	PGAVVIAEGLHPSLPSPTGNSTPLGTSKEIR	-0.327801	-0.183814	0.344164	-0.147261	0.290543	0.0978967	-0.396096	-0.190857	S	3	___1	0,991005	123,41	693	RAS(1)AGPVPGAVVIAEGLHPSLPS(0.991)PT(0.006)GNS(0.002)TPLGTSK	UID5228	1;2
Q8BI08	Mal2	Protein MAL2	______________MSAGGAVPPPPNPAVSF	-1.64101	-1.15697	-1.07384	-1.55055	-2.73732	-1.08475	-1.39478	-1.64603	S	3	___1	1	105,16	2	S(1)AGGAVPPPPNPAVSFPAPR	UID5236	1
A0A0R4J2D3	Mia3	Transport and Golgi organization protein 1 homolog	RDSLPSGPREEAKPASPSSVQDRSQASKPTP	-0.287347	0.133448	0.540332	-1.6376	-0.615958	0.183079	-0.416617	-0.10734	S	3	___1	0,998713	143,92	1915	DSLPSGPREEAKPAS(0.999)PS(0.001)SVQDR	UID5239	1;2
H3BIZ7	Frmd4a	FERM domain-containing protein 4A	DYDKSPLKPKMWSESSLDEPYEKVKKRSSHG	-2.65199	-2.09858	-1.95796	-1.34661	-3.28482	-1.48088	-1.90981	-1.24558	S	2	___1	0,973582	162,93	616	MWSES(0.026)S(0.974)LDEPYEK	UID5244	1
Q8BIQ5	Cstf2	Cleavage stimulation factor subunit 2 (CF-1 64 kDa subunit) (Cleavage stimulation factor 64 kDa subunit) (CSTF 64 kDa subunit) (CstF-64)	GTGAPVIESPYGESISPEDAPESISKAVASL	-0.594313	-0.990797	-0.999986	-0.674202	-0.72205	-1.17004	-0.596139	-0.75829	S	3	___1	0,999447	136,03	120	SLGTGAPVIESPYGESIS(0.999)PEDAPESISK	UID5255	1
S4R286	Anks1b	Ankyrin repeat and sterile alpha motif domain-containing protein 1B	PKALIDMHLSKNVSKSDSDLIAYPSKDKARV	-1.33753	-1.6019	-1.4461	-2.54331	-0.908103	-2.6221	-1.82593	-1.09017	S	2	___1	0,9997	235,21	738	NVSKS(1)DSDLIAYPSKDK	UID5257	1
Q8BJ05	Zc3h14	Zinc finger CCCH domain-containing protein 14	HLMQTRDLVQPDKPASPKFIVTLDGVPSPPG	-1.27016	-1.05539	-0.683992	-1.32001	-1.38492	-2.72268	-1.13911	-1.19903	S	2	___1	1	108,97	515	DLVQPDKPAS(1)PK	UID5262	1
Q8BJ42	Dlgap2	Disks large-associated protein 2 (DAP-2) (PSD-95/SAP90-binding protein 2) (SAP90/PSD-95-associated protein 2) (SAPAP2)	PKKPPKGKFPITREKSLDLPDRQRQEARRRL	-0.548108	-1.17143	-1.4346	-1.08157	-1.17775	-0.807255	-1.26599	-0.466876	S	3	___1	1	74,46	1012	S(1)LDLPDRQRQEAR	UID5268	1
Q8BJ42	Dlgap2	Disks large-associated protein 2 (DAP-2) (PSD-95/SAP90-binding protein 2) (SAP90/PSD-95-associated protein 2) (SAPAP2)	MEDKGLQFGSSFQRHSEPSTPTQYGALRTVR	0.399026	0.153235	0.369841	0.858725	-0.533851	0.501717	0.796249	-0.0804207	S	2	___1	0,999987	83,869	811	HS(1)EPSTPTQYGALR	UID5273	1;2
Q8BJ42	Dlgap2	Disks large-associated protein 2 (DAP-2) (PSD-95/SAP90-binding protein 2) (SAP90/PSD-95-associated protein 2) (SAPAP2)	DHQPYPRSDVETATDSDTESRGLREYHSVGV	-0.55764	-0.444742	-0.739145	-2.71339	-1.72967	-0.194239	-0.587747	-0.238236	S	2	___1	0,999229	172,26	745	SDVET(0.006)AT(0.994)DS(0.999)DT(0.001)ESRGLR	UID5277	1;2
Q8BJ42	Dlgap2	Disks large-associated protein 2 (DAP-2) (PSD-95/SAP90-binding protein 2) (SAP90/PSD-95-associated protein 2) (SAPAP2)	AAQRHAADTQSSSTRSIDKAVLASKAEELLK	-1.86508	-0.779273	-0.952353	-0.667693	-1.41082	-0.287144	-0.669633	-0.851311	S	3	___1	1	167,02	700	S(1)IDKAVLASKAEELLK	UID5278	1
A0A0R4J087	Slc6a17	Transporter	TLSVSYKKGRMMKDISNLEENDETRFILSKV	-0.550409	-0.619596	-1.22195	-0.657217	-0.580471	-1.12218	-0.907407	0.271701	S	2	___1	1	276,14	662	MMKDIS(1)NLEENDETR	UID5284	1;2
A0A0R4J087	Slc6a17	Transporter	___MPKNSKVTQREHSNEHVTESVADLLALE	2.83632	3.16421	3.1775	2.78257	3.16028	3.04822	3.01597	2.54314	S	3	___1	1	454,02	13	EHS(1)NEHVTESVADLLALEEPVDYKQSVLNVAGETGGK	UID5288	1;2
A0A0R4J087	Slc6a17	Transporter	SPMPTHRSYLGPGSTSPLDNSNNPNGRYGSG	1.01903	1.25484	1.89114	1.80025	1.33384	0.981903	-2.90269	-1.89864	S	2	___1	0,999861	291,18	698	SYLGPGSTS(1)PLDNSNNPNGR	UID5290	1
Q8BK03	Miga2	Mitoguardin 2 (Protein FAM73B)	LLDLERTLMLPLTEGSLRLRADDEDSLTSED	-2.65923	-2.26247	-2.12755	-2.31721	-2.27845	-2.30354	-2.23931	-2.28583	S	2	___1	0,999904	188,96	276	TLMLPLTEGS(1)LR	UID5295	1
Q8BKC5	Ipo5	Importin-5 (Imp5) (Importin subunit beta-3) (Karyopherin beta-3) (Ran-binding protein 5) (RanBP5)	KPEVALLDTQDMENMSDDDGWEFVNLGDQQS	1.30932	1.45354	1.29259	1.71039	1.20799	1.56002	1.34958	0.796461	S	4	___1	0,999999	204,72	652	TASIKPEVALLDTQDMENMS(1)DDDGWEFVNLGDQQSFGIK	UID5297	1
E9Q8A3	Pi4kb	Phosphatidylinositol 4-kinase beta	SVPARIPENRIRSTRSVENLPECGITHEQRA	-0.569435	-1.00346	-0.945839	-0.552775	-0.455182	-1.46132	-0.836223	-0.547857	S	2	___1	1	186,7	440	S(1)VENLPECGITHEQR	UID5299	1
B1AZ46	Baiap2	Brain-specific angiogenesis inhibitor 1-associated protein 2	YNPWADRKAAQPKSLSPPQSQSKLSDSYSNT	1.57612	3.24542	1.91376	1.79108	1.57161	3.25869	2.93034	2.80349	S	2	___1	1	172,61	326	SLS(1)PPQSQSK	UID5305	1;2
B1AZ46	Baiap2	Brain-specific angiogenesis inhibitor 1-associated protein 2	NSYATTENKTLPRSSSMAAGLERNGRMRVKA	-3.32796	1.01902	-0.0102677	0.512466	1.03485	1.75201	0.309844	1.81835	S	2	___1	0,999562	139,78	367	SSS(1)MAAGLER	UID5306	1
Q8BL65	Ablim2	Actin-binding LIM protein 2 (abLIM-2) (Actin-binding LIM protein family member 2)	SSESIVSVPASSTSGSPSRVIYAKLGDEILD	0.797819	-0.221117	0.348721	0.819391	0.73428	1.19181	0.350176	0.248925	S	2	___1	0,97123	197,99	294	TSSESIVSVPASST(0.001)S(0.003)GS(0.971)PS(0.025)RVIYAK	UID5309	1;2
Q8BL65	Ablim2	Actin-binding LIM protein 2 (abLIM-2) (Actin-binding LIM protein family member 2)	TTWLLLKGDADTRTNSPDLDSQSLSLSSGTD	1.86185	1.9724	1.52896	2.62495	1.41158	1.67228	1.67551	2.32873	S	2	___1	0,998311	359,27	477	T(0.002)NS(0.998)PDLDSQSLSLSSGTDQEPLQR	UID5310	1
Q8BL65	Ablim2	Actin-binding LIM protein 2 (abLIM-2) (Actin-binding LIM protein family member 2)	EGDQDDRSYKQCRTSSPSSAGSVSLGHYTPT	1.35772	0.20678	0.722308	0.931023	0.938673	1.20597	0.576378	0.529315	S	2	___1	0,99912	235,72	365	TSS(0.999)PS(0.001)SAGSVSLGHYTPTSR	UID5312	1;2
Q8BL97	Srsf7	Serine/arginine-rich splicing factor 7 (Splicing factor, arginine/serine-rich 7)	VSLRRSRSASLRRSRSGSIIGSRYFQSRSRS	1.12849	1.49015	1.08708	1.45983	0.848696	1.14472	1.95272	1.33456	S	2	___1	1	115,23	210	S(1)GS(1)IIGSR	UID5318	1;2
Q8BL97	Srsf7	Serine/arginine-rich splicing factor 7 (Splicing factor, arginine/serine-rich 7)	LRRSRSASLRRSRSGSIIGSRYFQSRSRSRS	0.346346	-0.0335722	0.240545	-0.166012	0.308558	0.598992	-0.196637	0.103159	S	2	___1	1	115,23	212	S(1)GS(1)IIGSR	UID5319	1;2
E9QMX4	Rps6kc1	Non-specific serine/threonine protein kinase (EC 2.7.11.1)	KPEPLKALFTLEDGDSPSQSLDPGESKRESE	-0.535256	-0.742652	-1.40364	-0.445126	-1.19009	-0.880716	-1.19285	-0.797083	S	3	___1	0,998587	160,88	634	ALFTLEDGDS(0.999)PS(0.001)QSLDPGESKR	UID5332	1
E9QMX4	Rps6kc1	Non-specific serine/threonine protein kinase (EC 2.7.11.1)	ADPGVLFEAAVDHRSSPDQFLFSSLRSESDR	-1.78593	-2.13065	-2.81535	-1.71673	-3.33785	-1.60143	-2.11477	-2.1595	S	2	___1	0,822929	102,73	779	S(0.177)S(0.823)PDQFLFSSLR	UID5341	1
A0A1D5RLV3	Unc80	Protein unc-80 homolog	GGWQTTILGKLTRRGSSDAATEMESLSARHS	-1.57743	-1.42561	-1.61697	-2.70928	-2.66659	-1.00546	-1.69818	-1.16388	S	2	___1	0,980623	141,5	526	RGS(0.981)S(0.019)DAATEMESLSAR	UID5346	1
Q8BLQ9	Cadm2	Cell adhesion molecule 2 (Immunoglobulin superfamily member 4D) (IgSF4D) (Nectin-like protein 3) (NECL-3) (Synaptic cell adhesion molecule 2) (SynCAM 2)	EDAPDADTAIINAEGSQVNAEEKKEYFI___	0.22335	0.552014	0.816182	0.280862	0.16348	0.252668	0.422293	1.24529	S	3	___1	1	133,29	423	GAEDAPDADTAIINAEGS(1)QVNAEEKK	UID5350	1
A2A9W7	Gga3	ADP-ribosylation factor-binding protein GGA3	VQSDPPIPMDRTLIPSPPPRPKNPVFDDEEK	-1.24601	-1.55332	-1.62971	-1.03521	-1.39185	-1.17456	-1.07164	-1.45906	S	2	___1	0,999998	85,288	159	TLIPS(1)PPPRPK	UID5358	1
Q8BNN1	Spata2l	Spermatogenesis-associated protein 2-like protein (SPATA2-like protein)	GQPWEPPADDMHRASSPPYGALEEELEPEPS	3.0267	0.806041	1.83214	-2.72741	2.62374	2.81931	0.898008	-3.23918	S	2	___1	0,997074	260,06	289	AS(0.003)S(0.997)PPYGALEEELEPEPSAFSFLSLR	UID5365	1
Q8BNW9	Kbtbd11	Kelch repeat and BTB domain-containing protein 11	SPPQSRASAAEGSEASPPSLRSDLRVVETQW	3.22331	3.01906	3.04385	3.1551	2.93624	2.98874	3.09552	2.568	S	2	___1	0,999996	273,99	70	ASAAEGSEAS(1)PPSLR	UID5373	1;2
Q8BP27	Sfr1	Swi5-dependent recombination DNA repair protein 1 homolog (Meiosis protein 5 homolog)	PPTSPAAPQPRENPPSPHSNSSGKQPLSGTP	-2.06997	-1.83214	-1.98112	-1.75535	-1.7962	-1.68168	-2.83332	-1.90178	S	3	___1	0,998057	137,86	115	ENPPS(0.998)PHS(0.001)NSSGKQPLSGTPK	UID5381	1
Q8BP27	Sfr1	Swi5-dependent recombination DNA repair protein 1 homolog (Meiosis protein 5 homolog)	PPTSPAVPQTRENPPSPPTSPAAPQPRENPP	1.17207	0.601955	0.746606	0.812922	-3.32354	0.775488	0.937698	0.813765	S	2	___1	1	193,32	67	ENPPS(1)PPT(0.782)S(0.218)PAAPQPR	UID5382	1;2
Q8BPN8	Dmxl2	DmX-like protein 2 (Rabconnectin-3)	SYIWIGEEYDRESKSSDDIDYRGSTTTLYQP	0.34158	0.384353	0.596101	0.213666	0.175838	0.747554	0.373806	-0.229669	S	2	___1	0,983958	143,04	2708	S(0.016)S(0.984)DDIDYR	UID5394	1
Q8BPN8	Dmxl2	DmX-like protein 2 (Rabconnectin-3)	AQWKHSVKFGNVDADSPVEETIQDHSALKSS	4.30639	4.35278	4.66554	4.67261	4.49396	4.6936	4.48292	4.16382	S	2	___1	1	374,34	1288	FGNVDADS(1)PVEETIQDHSALK	UID5395	1
Q8BPN8	Dmxl2	DmX-like protein 2 (Rabconnectin-3)	QETFIRYIFTKKRKQSEVEADLGYPGGKAKV	0.379496	-0.149297	0.188151	-0.117153	0.396209	0.519566	0.204827	0.111724	S	2	___1	1	220,78	2636	KQS(1)EVEADLGYPGGK	UID5396	1
Q8BPN8	Dmxl2	DmX-like protein 2 (Rabconnectin-3)	DERERGLRMKLDHELSLDRESEAGTGSSEHE	1.67769	1.45574	1.50855	1.82166	1.07054	1.85568	1.44539	1.12333	S	2	___1	1	142,97	451	MKLDHELS(1)LDR	UID5397	1;2
Q8BPN8	Dmxl2	DmX-like protein 2 (Rabconnectin-3)	NYLRTHPLLIRRNLASPEGTLATLGLKTEKN	0.753401	0.798508	1.15699	1.29481	0.837163	0.661632	0.783573	0.0602204	S	2	___1	1	349,47	1856	NLAS(1)PEGTLATLGLKTEK	UID5401	1
Q8BPN8	Dmxl2	DmX-like protein 2 (Rabconnectin-3)	VFGGGVKLVVKPRRQSESIAAPPVASEDMDK	-1.11775	-0.820571	-1.42515	-0.489813	-1.05864	-1.32645	-1.05961	-0.246957	S	2	___1	0,999728	208,46	2394	RQS(1)ESIAAPPVASEDMDK	UID5405	1
Q8BPN8	Dmxl2	DmX-like protein 2 (Rabconnectin-3)	DSRVSVDSNLFVYSKSDAFLSKDRYLIPNIK	-1.25158	-0.407357	-0.709003	-1.04023	-1.07721	-0.0164083	-0.50803	-1.19067	S	2	___1	1	125,04	1152	S(1)DAFLSK	UID5407	1;2
Q8BPN8	Dmxl2	DmX-like protein 2 (Rabconnectin-3)	EDGEREGSPRTHPRPSISMPLPTVLLDRKIE	-0.880022	-1.49785	-0.90405	-0.774954	-0.974762	-0.830367	-0.95339	-1.51836	S	3	___1	0,998628	123,2	481	T(0.001)HPRPS(0.999)ISMPLPTVLLDR	UID5408	1
Q8BPN8	Dmxl2	DmX-like protein 2 (Rabconnectin-3)	PDAGEGTKRHLSRTISVSGSTAKDTVTIGKD	-0.844974	-0.0719159	-0.817915	-1.62632	-1.45526	0.455795	-1.08051	0.438241	S	2	___1	0,999973	237,3	1399	TIS(1)VSGSTAKDTVTIGK	UID5409	1;2
Q8BPN8	Dmxl2	DmX-like protein 2 (Rabconnectin-3)	LDDLVKVGSVLDSRVSVDSNLFVYSKSDAFL	-0.155095	-0.952141	-0.263764	-0.535415	-0.935198	-0.921145	-0.352499	-0.627853	S	2	___1	1	137,93	1141	VS(1)VDS(1)NLFVYSK	UID5411	1;2
Q8BPN8	Dmxl2	DmX-like protein 2 (Rabconnectin-3)	LVKVGSVLDSRVSVDSNLFVYSKSDAFLSKD	-0.62034	-1.12704	-1.17852	-0.754809	-0.929071	-0.575603	-0.953704	-1.20362	S	2	___1	1	252,32	1144	VGSVLDS(0.001)RVS(0.999)VDS(1)NLFVYSK	UID5412	1;2
Q8BPU7	Elmo1	Engulfment and cell motility protein 1 (Protein ced-12 homolog)	RIAFDAESEPNNSSGSMEKRKSMYTRDYKKL	-0.551752	-1.45983	-0.827031	-0.695353	-0.426884	-1.13636	-1.16999	-1.35461	S	3	___1	0,998356	199,85	344	IAFDAESEPNNSS(0.002)GS(0.998)MEKRK	UID5413	1
A2ACC7	Ralgapb	Ral GTPase-activating protein subunit beta (Fragment)	CLVDAFLGISRPRSDSAPPTPVNRLSMPQSA	-0.255386	-0.103736	0.379567	-1.49252	0.0251862	0.383127	-2.89275	-0.233699	S	2	___1	0,999336	131,12	47	S(0.001)DS(0.999)APPTPVNR	UID5420	1;2
Q8BR65	Suds3	Sin3 histone deacetylase corepressor complex component SDS3 (Suppressor of defective silencing 3 protein homolog)	PAAPEYYPEDEEELESAEDDERSCRGRESDE	-0.533704	-0.627957	-0.511165	-0.321634	-0.275186	-0.377974	-0.282928	-0.571914	S	4	___1	1	114,07	32	SAAGLLAPAPAPAAAPAAPEYYPEDEEELES(1)AEDDER	UID5429	1;2
Q8BR92	Palm2	Paralemmin-2	TIKAELVLIDEDDEKSLREKTVTDVSTIDGN	-1.68497	-0.874534	-0.961208	-1.17583	-1.58019	-1.58413	-1.05707	-0.83185	S	3	___1	1	183,86	315	AELVLIDEDDEKS(1)LREK	UID5432	1
Q8BSS9	Ppfia2	Liprin-alpha-2 (Protein tyrosine phosphatase receptor type f polypeptide-interacting protein alpha-2) (PTPRF-interacting protein alpha-2)	TELRAEEIENRVASVSLEGLNLARVHPGTSI	-0.267765	-0.518642	-0.595174	-0.140244	-0.365334	-0.0888781	-0.648545	-0.608502	S	2	___1	1	52,008	689	VAS(1)VS(1)LEGLNLAR	UID5456	1
Q8BTG7	Ndrg4	Protein NDRG4 (N-myc downstream-regulated gene 4 protein) (Protein Ndr4)	LQGMGYIAHLKDRRLSGGAVPSASMTRLARS	2.93563	3.61054	3.31731	3.05371	3.29504	3.28597	3.62843	2.43778	S	2	___1	1	203,06	298	RLS(1)GGAVPSASMTR	UID5459	1;2
Q8BTI8	Srrm2	Serine/arginine repetitive matrix protein 2	AETPAVASCWSGPQVSPEHKELSHSPPRENS	-0.268265	-0.6685	-0.451287	0.0702456	-0.216615	-0.0953274	-0.825442	-0.484741	S	4	___1	0,999972	241,3	1269	AAETPAVASCWSGPQVS(1)PEHKELS(0.892)HS(0.106)PPRENS(0.002)FESSLEFK	UID5462	1;2
Q8BTI8	Srrm2	Serine/arginine repetitive matrix protein 2	IQEDVASSCIPRDKFSPTQDRPESSTVLKVT	2.91157	2.97203	2.81048	2.87676	2.89241	2.30127	3.34645	2.82614	S	3	___1	0,99939	125,35	1151	DKFS(0.999)PT(0.001)QDRPESSTVLK	UID5470	1
Q8BTI8	Srrm2	Serine/arginine repetitive matrix protein 2	SKSQTSPKGSLSRSSSPVTELTARSPVKQDK	1.57718	1.34453	1.58851	1.85316	1.57328	1.44921	1.65116	1.4748	S	2	___1	0,999597	123,2	1068	SSS(1)PVTELTAR	UID5480	1;2
Q8BTI8	Srrm2	Serine/arginine repetitive matrix protein 2	DKSEISTDPKLKSGMSPEQSKTKPDSSIYPL	0.162766	-0.395983	0.397014	-0.0536754	-0.36212	-0.619775	0.167407	-0.604663	S	2	___1	0,999859	150,49	1097	LKSGMS(1)PEQSK	UID5487	1
Q8BTI8	Srrm2	Serine/arginine repetitive matrix protein 2	EFKNSGPVSEVNTGFSPEVKEELNGSFLNQT	-0.920503	-1.13129	-2.42802	-0.320765	-3.34184	-0.733412	-0.879829	-1.00924	S	2	___1	0,999992	284,12	1305	NSGPVSEVNTGFS(1)PEVK	UID5494	1
Q8BTI8	Srrm2	Serine/arginine repetitive matrix protein 2	PSVDMKEQSRSSRRSSSELSPEVVEKVGLFS	0.868445	0.993015	1.18873	0.742712	-2.84473	1.15299	1.50181	0.957076	S	2	___1	0,932194	167,65	1339	RS(0.058)S(0.932)S(0.01)ELSPEVVEK	UID5500	1;2
Q8BTI8	Srrm2	Serine/arginine repetitive matrix protein 2	SSLPAQPEVALKRVPSPTPVPKEAIREGRPQ	-1.45898	0.539058	0.287221	-1.91457	-0.80328	0.848978	0.0864736	0.765053	S	2	___1	0,996927	100,93	2535	RVPS(0.997)PT(0.003)PVPK	UID5503	1
Q8BTI8	Srrm2	Serine/arginine repetitive matrix protein 2	VEKSEQPLSQVLPSLSPEHKEMPGSNIESSP	0.772551	0.494962	0.797749	0.815588	0.613445	0.0285785	0.626076	0.540598	S	3	___1	0,988343	181,61	1216	SLLPNSSQDELMEVEKSEQPLSQVLPS(0.012)LS(0.988)PEHK	UID5508	1
Q8BTI8	Srrm2	Serine/arginine repetitive matrix protein 2	RKPIDSLRDSRSLSYSPVERRQPSPQPSPRD	-0.0468939	-0.413152	-0.413292	-0.20104	-0.195084	-0.281836	0.108795	-0.431248	S	2	___1	0,999996	147,74	2648	SLSYS(1)PVER	UID5522	1;2
Q8BTI8	Srrm2	Serine/arginine repetitive matrix protein 2	FSRPSMSPTPLDRCRSPGMLEPLGSARTPMS	-1.62882	-2.10942	-2.28589	-1.38193	-1.5379	-1.50514	-1.77716	-1.97546	S	2	___1	1	150,21	2084	S(1)PGMLEPLGSAR	UID5525	1
Q8BTI8	Srrm2	Serine/arginine repetitive matrix protein 2	ADSRTPAAAAAMNLASPRTAVAPSAVNLADP	-0.97179	-0.620307	-0.636735	-0.478763	-0.821788	-1.28391	-0.284405	-1.53366	S	2	___1	1	216,26	2224	TPAAAAAMNLAS(1)PR	UID5544	1
Q8BTI8	Srrm2	Serine/arginine repetitive matrix protein 2	PRVPLSAYDRVSGRTSPLMLDRARSRTPPSA	-3.24798	0.0290367	-0.0684849	0.340248	-3.2993	0.0145102	0.168471	0.0284114	S	2	___1	0,968123	100,57	2351	T(0.032)S(0.968)PLMLDR	UID5545	1
Q8BTI8	Srrm2	Serine/arginine repetitive matrix protein 2	EVVEKVGLFSSQKVSSPVLETVQQRTPSRER	1.74988	1.6017	-2.4646	1.94202	1.50652	1.66825	1.61997	1.27472	S	2	___1	0,994944	190,78	1360	VS(0.005)S(0.995)PVLETVQQR	UID5547	1;2
Q8BTI8	Srrm2	Serine/arginine repetitive matrix protein 2	PSRSSSPQPKVKTVISPRGRSHSSSSSPSPS	-1.01729	0.240281	0.102284	-1.93614	-1.16184	0.344838	0.0348242	0.473628	S	2	___1	1	156,48	898	VKTVIS(1)PR	UID5548	1
Q8BTW9	Pak4	Serine/threonine-protein kinase PAK 4 (EC 2.7.11.1) (p21-activated kinase 4) (PAK-4)	FGFCAQVSKEVPRRKSLVGTPYWMAPELISR	-1.19134	-1.32277	-0.761511	-1.41584	-1.16521	-1.33713	-1.40205	-1.83067	S	2	___1	1	231,17	476	S(1)LVGTPYWMAPELISR	UID5550	1
Q8BUK6	Hook3	Protein Hook homolog 3 (mHK3)	LMERLNQSDSIEDPNSPAGRRHLQLQTQLEQ	-0.556495	0.109374	-1.03073	-0.455562	-0.190116	0.828084	0.0101963	0.51596	S	2	___1	1	265,73	238	LNQSDSIEDPNS(1)PAGRR	UID5556	1
Q8BUR3	Foxj3	Forkhead box protein J3	TNKVTLYNADQDGSDSPRSSLNNSLSDQSLA	-1.41616	-1.16809	-2.73707	-1.18281	-2.21638	-1.30064	-0.93817	-1.42951	S	2	___1	0,981404	91,653	223	VTLYNADQDGS(0.019)DS(0.981)PR	UID5562	1
Q8BVQ5	Ppme1	Protein phosphatase methylesterase 1 (PME-1) (EC 3.1.1.89)	RVSMVGQVKQCEGITSPEGSKSIVEGIIEEE	-1.24916	1.12466	-0.788822	-0.548196	-0.719945	0.316584	0.704923	1.06888	S	2	___1	0,998351	176,58	243	QCEGIT(0.002)S(0.998)PEGSK	UID5577	1
A2AHQ7	Phka2	Phosphorylase b kinase regulatory subunit	FPMILPTKVLSGHRKSLNLVDSPQPLLKTTP	-2.46942	-1.4767	-1.52167	-1.42152	-1.43207	-1.99554	-1.93412	-2.19522	S	2	___1	1	136,6	729	S(1)LNLVDSPQPLLK	UID5582	1
A2AHQ7	Phka2	Phosphorylase b kinase regulatory subunit	_________MRSRSNSGVRLDGYARLVQQTI	1.29603	1.59766	1.84554	1.0892	1.65619	1.37523	1.88385	1.19822	S	2	___1	0,998971	130,27	7	S(0.001)NS(0.999)GVRLDGYAR	UID5583	1
Q8BWS5	Gprin3	G protein-regulated inducer of neurite outgrowth 3 (GRIN3)	EVQAVASVESRSVSTSPSILPAYLKENPAPE	1.18683	-0.518125	0.485619	-0.692283	1.17587	0.734076	-0.0270932	0.322746	S	2	___1	0,999201	194,13	327	S(0.998)VS(0.002)T(0.001)S(0.999)PSILPAYLK	UID5587	1;2
Q8BX70	Vps13c	Vacuolar protein sorting-associated protein 13C	MKILLENLGEASSQPSPTQYAQEAARVKRDT	1.1634	1.06395	0.887096	1.05913	1.12256	1.15852	1.07181	0.573692	S	3	___1	0,99907	169,26	1891	ILLENLGEASSQPS(0.999)PTQYAQEAAR	UID5593	1
Q8BXN9	Tmem87a	Transmembrane protein 87A	VPSSVTDVALPALLDSDEERMITHFERSKME	0.0725013	-0.307343	0.0432654	0.0587222	0.460655	0.196016	0.0413643	-0.355536	S	3	___1	1	172,29	540	AQEDDLKWVEENVPSSVTDVALPALLDS(1)DEER	UID5599	1
Q8BXQ8	Fam53c	Protein FAM53C	PVPPAPPSKRHCRSLSVPVDLSRWQPVWRPA	-2.29131	-2.14482	-1.94701	-1.77597	-2.66211	-2.56901	-1.99113	-1.79151	S	2	___1	0,999341	111,63	122	S(0.001)LS(0.999)VPVDLSR	UID5601	1
Q8BXR1	Slc7a14	Probable cationic amino acid transporter (Solute carrier family 7 member 14)	FSSPATNTCGAKNLPSLGDNEMLIGKSDKSA	-1.73569	-1.44743	-1.39702	-1.29197	-3.82778	-1.8798	-1.69354	-2.19754	S	2	___1	1	47,288	488	NLPS(1)LGDNEMLIGK	UID5604	1
Q8BYI8	Fam234b	Protein FAM234B	VKNGKSALGDLPEPDSDADVAGAAKPHLSEV	1.07604	1.38617	-2.62544	1.67906	1.39866	1.2033	-1.96081	1.40681	S	3	___1	1	203,97	63	SALGDLPEPDS(1)DADVAGAAKPHLSEVTPEGFPSEPLGGLEQK	UID5621	1;2
Q8BYI9	Tnr	Tenascin-R (TN-R) (Janusin) (Neural recognition molecule J1-160/180) (Restrictin)	ASGPIDHYRITFTPSSGISSEVTVPRDRTSY	0.436444	0.662359	0.477318	0.963727	0.351053	0.277447	0.415689	-0.338762	S	2	___1	0,999264	260,24	724	ITFTPS(0.001)S(0.999)GISSEVTVPRDR	UID5623	1
Q8BYM5	Nlgn3	Neuroligin-3 (Gliotactin homolog)	YYRKDKRRQEPLRQPSPQRGTGAPELGTAPE	-1.05768	0.782313	-1.57017	-1.80823	-2.18379	-1.44138	-1.39122	-1.61297	S	3	___1	1	63,614	722	RQEPLRQPS(1)PQR	UID5629	1
Q8BZ98	Dnm3	Dynamin-3 (EC 3.6.5.5)	APPPVDDSWLQHSRRSPPPSPTTQRRLTISA	1.98834	1.24113	1.24379	0.530267	1.21122	0.942283	2.25878	0.880121	S	2	___1	1	163,51	763	S(1)PPPS(0.99)PT(0.006)T(0.004)QRR	UID5640	1;2
Q8BZN6	Dock10	Dedicator of cytokinesis protein 10 (Zizimin-3)	AFFRQCQKREKDMSQSPTSSFVRACKNLLNV	-0.220984	-1.31231	-0.540099	-0.856017	0.119172	-1.13605	-0.939438	-1.47983	S	2	___1	0,999998	221,8	877	DMSQS(1)PTSSFVR	UID5649	1
Q8C008	Dzank1	Double zinc ribbon and ankyrin repeat-containing protein 1	SLFAAKFTQGLEDQLSPPGNRILGDS_____	-2.74491	-0.398483	0.0400898	0.0704043	-0.455226	-0.512667	-0.453441	-0.496832	S	2	___1	1	262,83	768	FTQGLEDQLS(1)PPGNR	UID5652	1
Q8C078	Camkk2	Calcium/calmodulin-dependent protein kinase kinase 2 (CaM-KK 2) (CaM-kinase kinase 2) (CaMKK 2) (EC 2.7.11.17) (Calcium/calmodulin-dependent protein kinase kinase beta) (CaM-KK beta) (CaM-kinase kinase beta) (CaMKK beta)	ASDPESRSPLSGRKMSLQEPSQGGPASSSNS	-0.804045	-0.108115	-0.643477	0.681953	-0.745093	-0.11787	-0.573047	0.638597	S	3	___1	0,999996	204,48	99	KMS(1)LQEPSQGGPASSSNSLDMNGR	UID5671	1
Q8C078	Camkk2	Calcium/calmodulin-dependent protein kinase kinase 2 (CaM-KK 2) (CaM-kinase kinase 2) (CaMKK 2) (EC 2.7.11.17) (Calcium/calmodulin-dependent protein kinase kinase beta) (CaM-KK beta) (CaM-kinase kinase beta) (CaMKK beta)	SLATVILVKTMIRKRSFGNPFEGSRREERSL	-0.178697	-0.177677	0.0657246	0.441721	-0.36041	0.194508	0.16061	0.407052	S	2	___1	1	165,63	495	S(1)FGNPFEGSR	UID5672	1
Q8C078	Camkk2	Calcium/calmodulin-dependent protein kinase kinase 2 (CaM-KK 2) (CaM-kinase kinase 2) (CaMKK 2) (EC 2.7.11.17) (Calcium/calmodulin-dependent protein kinase kinase beta) (CaM-KK beta) (CaM-kinase kinase beta) (CaMKK beta)	FGNPFEGSRREERSLSAPGNLLTKKPTREWE	-0.284543	-0.295675	-0.367315	-0.275836	-0.663	-0.222019	-0.336893	0.26525	S	2	___1	0,999987	120,53	511	SLS(1)APGNLLTK	UID5673	1
Q8C079	Strip1	Striatin-interacting protein 1 (Protein FAM40A)	LPEDSIKVIRNMRAASPPASASDLIEQQQKR	-0.772621	-0.426622	0.00268721	0.123431	-0.124309	-0.316608	-0.235203	-0.555342	S	2	___1	1	206,27	335	AAS(1)PPASASDLIEQQQK	UID5674	1;2
Q8C0E2	Vps26b	Vacuolar protein sorting-associated protein 26B (Vesicle protein sorting 26B)	EVVLWRKGDIVRKSMSHQAAIASQRFEGTTS	0.160599	2.61929	-0.358937	-0.430115	-0.432796	2.08453	0.960666	0.387873	S	2	___1	0,999989	180,49	304	SMS(1)HQAAIASQR	UID5686	1
Q8C0L9	Gpcpd1	Glycerophosphocholine phosphodiesterase GPCPD1 (EC 3.1.4.2) (Glycerophosphodiester phosphodiesterase 5) (Preimplantation protein 4)	LEGLEEDEDDDDDKVSPTVLHKMSNSLEISL	0.352967	0.275071	0.143675	0.777115	0.403692	0.580673	0.369989	0.0816233	S	4	___1	0,973103	163,55	178	VKLTLEGLEEDEDDDDDKVS(0.973)PT(0.027)VLHK	UID5689	1
Q8C0T5	Sipa1l1	Signal-induced proliferation-associated 1-like protein 1 (SIPA1-like protein 1)	KSTIEEDLKKLIDLESPTPESQKNFKFHALS	-0.659719	-0.329082	-0.815019	-0.195431	-0.468941	-0.690377	-0.488936	0.513979	S	2	___1	0,999963	228,8	1528	LIDLES(1)PTPESQKNFK	UID5697	1
Q8C0T5	Sipa1l1	Signal-induced proliferation-associated 1-like protein 1 (SIPA1-like protein 1)	FPTTPTSRRALHRTLSDESIYSSQREHFFTS	2.53291	2.47218	2.37821	2.9342	2.61725	2.74765	2.68896	2.80525	S	2	___1	1	252,96	1564	TLS(1)DESIYSSQR	UID5709	1
Q8C0Y0	Ppp4r4	Serine/threonine-protein phosphatase 4 regulatory subunit 4	STSKEIKKSKLTRSQSFNNQAFHAKYGTLDK	0.347473	0.298719	0.361245	-0.00860691	0.948592	1.04145	-0.31606	0.0861528	S	2	___1	0,999927	190,81	777	SQS(1)FNNQAFHAK	UID5711	1
Q8C170	Myo9a	Unconventional myosin-IXa (Unconventional myosin-9a)	SKESPDKQQERGRRQSGTDLQEDVIVRQRPK	-1.41061	-0.998502	-1.08484	-1.91166	-1.29935	-2.75267	-1.45233	-0.981665	S	2	___1	0,997758	147,9	1243	RQS(0.998)GT(0.002)DLQEDVIVR	UID5717	1
Q8C1Y8	Ccz1	Vacuolar fusion protein CCZ1 homolog	SLFPRHIEPELAGRDSPVRAEMPGNLQHYGR	-0.401918	-0.205987	-0.781226	-0.118605	-2.88412	-0.454101	-0.663094	-0.325013	S	3	___1	1	79,565	264	HIEPELAGRDS(1)PVR	UID5729	1
Q8C2Q3	Rbm14	RNA-binding protein 14 (RNA-binding motif protein 14)	SDYRRLSESQLSFRRSPTKSSLDYRRLPDAH	-0.257059	1.18334	-2.12732	0.679552	-2.31268	1.65309	-0.71267	1.11338	S	2	___1	0,998022	107,35	627	LSESQLS(0.001)FRRS(0.998)PT(0.001)K	UID5733	1
Q8C2Q3	Rbm14	RNA-binding protein 14 (RNA-binding motif protein 14)	PTPPFFGRDRSPLRRSPPRASYVAPLTAQPA	0.817416	0.720467	1.24998	1.21566	0.847752	0.623353	1.08528	0.540057	S	2	___1	0,999999	123,57	220	S(1)PPRASYVAPLTAQPATYR	UID5734	1
F6T9T6	Shisa7	Protein shisa-7 (Fragment)	KHHAATLDWRAMPPPSPSLHYSTLSCSRSFH	-0.417674	-0.790572	-0.729131	-0.277949	-0.732434	-0.231453	-1.04089	-0.41013	S	3	___1	0,980307	85,35	121	AMPPPS(0.98)PS(0.02)LHYSTLSCSR	UID5740	1
F6T9T6	Shisa7	Protein shisa-7 (Fragment)	TLPRARLVSQEHLLLSSPEALRQSREHLLSP	-0.592253	-3.35287	-0.381985	-0.197428	-0.682057	-0.0547716	-2.73772	-0.985744	S	2	___1	0,999052	61,211	254	LVS(0.002)QEHLLLS(0.999)S(0.999)PEALR	UID5746	1;2
Q8C3W1	0	Uncharacterized protein C1orf198 homolog	TWQDEHSAPFSWETRSQMEFSISSLSIQEPS	0.04613	0.223129	0.0134533	0.225247	0.622971	0.693715	0.0136575	0.279034	S	3	___1	0,999276	140,35	130	S(0.999)QMEFS(0.001)ISSLSIQEPSAATVTSDAR	UID5753	1
Q8C3W1	0	Uncharacterized protein C1orf198 homolog	QGTQGSKPAQSSRSSSLDALGPARKEEEAPF	1.05044	1.25576	0.892529	1.16287	1.04321	0.103408	1.06902	1.11374	S	3	___1	0,998857	135,66	176	SS(0.001)S(0.999)LDALGPARKEEEAPFWK	UID5754	1
Q8C419	Gpr158	Probable G-protein coupled receptor 158	ESLSSKKLTQKLKEDSEAESTESVPLVCKSA	-0.567642	-0.39942	0.424323	-0.508626	-1.80191	-0.881009	-0.322612	0.189731	S	2	___1	1	193,47	865	LKEDS(1)EAES(0.823)T(0.169)ES(0.007)VPLVCK	UID5758	1;2
Q8C419	Gpr158	Probable G-protein coupled receptor 158	KKPGHPRTSMLQKSLSVIASAKEKTLGLAGK	-1.58103	-0.479819	-1.4308	-0.782478	-0.562026	-0.85818	-1.2921	0.704811	S	2	___1	0,999997	117,2	904	SLS(1)VIASAKEK	UID5767	1
Q8C4Q6	Aida	Axin interactor, dorsalization-associated protein (Axin interaction partner and dorsalization antagonist)	SFSARVPGTLLPRLPSEPGMTLLTIRIEKIG	-1.11539	-1.52093	-1.45621	-1.37712	-1.4067	-1.30617	-1.46497	-2.06306	S	2	___1	1	206,66	161	LPS(1)EPGMTLLTIR	UID5768	1
Q8C6M1	Usp20	Ubiquitin carboxyl-terminal hydrolase 20 (EC 3.4.19.12) (Deubiquitinating enzyme 20) (Ubiquitin thioesterase 20) (Ubiquitin-specific-processing protease 20) (VHL-interacting deubiquitinating enzyme 2)	HPLKAVPIAVADEGESESEDDDLKPRGLTGM	1.90402	1.47143	1.64996	1.59371	1.92183	1.70016	1.37813	1.58951	S	2	___1	1	228,85	132	AVPIAVADEGES(1)ES(1)EDDDLKPR	UID5781	1;2
Q8C6M1	Usp20	Ubiquitin carboxyl-terminal hydrolase 20 (EC 3.4.19.12) (Deubiquitinating enzyme 20) (Ubiquitin thioesterase 20) (Ubiquitin-specific-processing protease 20) (VHL-interacting deubiquitinating enzyme 2)	RMKDRKFSWGQQRTNSEQVDEDADVDTAMAS	0.133913	-0.315217	-0.61868	-0.113958	-0.414289	-0.483868	-2.27016	0.119504	S	2	___1	0,998651	352,48	342	T(0.001)NS(0.999)EQVDEDADVDTAMASLDEQSR	UID5785	1
Q8C729	Fam126b	Protein FAM126B	LSIDSVELTPMKKHLSLPAGQVVPKTNSLSL	-0.112095	0.207033	-0.33835	0.46512	-0.423784	-0.44237	-0.0741134	0.370013	S	2	___1	1	140,53	430	HLS(1)LPAGQVVPK	UID5787	1
Q8C729	Fam126b	Protein FAM126B	TPTVPRISRTAITTASIRRHRWRREGAEGLN	-3.29636	-1.14976	-2.23819	-1.58623	-1.55205	-0.96588	-1.85745	-0.307426	S	2	___1	0,999981	157,74	321	TAITTAS(1)IRR	UID5791	1
Q8C729	Fam126b	Protein FAM126B	KHLSLPAGQVVPKTNSLSLIRTASASSSKSF	-3.09588	-2.66654	-1.70152	-2.32514	-2.93421	-1.92835	-2.56267	-2.02346	S	2	___1	0,999999	150,18	442	TNS(1)LSLIR	UID5792	1
Q8C739	Fam110b	Protein FAM110B	LAKPPVCPGTKRALGSPTLKVFGNHAKTESG	-2.0925	-2.50265	-2.92701	-2.30091	-1.71509	-2.37458	-2.06772	-1.97288	S	2	___1	0,97201	75,509	95	ALGS(0.972)PT(0.028)LK	UID5794	1
Q8C739	Fam110b	Protein FAM110B	EELENLGMENFARANSDIISLNFRSASMISS	-1.49288	-1.89774	-1.52362	-1.47968	-1.2254	-1.83907	-1.68037	-1.82112	S	2	___1	1	262,15	297	ANS(1)DIISLNFR	UID5795	1
Q8C739	Fam110b	Protein FAM110B	PACGVSRRPSLQRSKSDLSDRYFRVDADVER	0.239704	-0.202718	-0.158578	-0.204588	1.01927	-0.163756	-0.217947	-0.161413	S	3	___1	0,999932	128,22	257	SKS(1)DLSDRYFR	UID5796	1
Q8C7D2	Crbn	Protein cereblon (Protein PiL)	AAHNMGNHLPLLPADSEDEDDEIEMEVEDQD	0.92336	0.888718	0.813175	0.969822	1.17025	0.946545	1.09918	1.13335	S	4	___1	1	227,2	25	AGEGDQQDAAHNMGNHLPLLPADS(1)EDEDDEIEMEVEDQDSK	UID5797	1
S4R2F3	Ank2	Ankyrin-2	ASSLDAKTKCPVKARSYIETETESRERAEGF	1.19763	1.07699	1.25013	0.519356	1.21365	1.61789	1.29624	0.579062	S	2	___1	1	233,43	3390	ARS(1)YIETETESR	UID5800	1
S4R2F3	Ank2	Ankyrin-2	DRGLVPEPLPTAKATSPLIEETPIGSIKDKV	-0.761077	-2.11384	-1.12554	-1.54542	-1.52645	-0.761632	-1.24306	-1.04597	S	2	___1	0,996449	146,3	1755	AT(0.004)S(0.996)PLIEETPIGSIKDK	UID5802	1;2
S4R2F3	Ank2	Ankyrin-2	SSQSERELEEEWVIVSDEEIQEAKQHAPVEI	-0.0891386	-0.646102	0.398178	-0.606983	0.183115	0.319097	-0.260967	-0.244342	S	3	___1	1	116,04	1595	ELEEEWVIVS(1)DEEIQEAK	UID5806	1
S4R2F3	Ank2	Ankyrin-2	CNLNITLPIYAKESESDQEPEEEIGMTSEKN	3.10979	2.42462	3.41414	2.82396	3.43804	3.47772	3.02494	2.68007	S	4	___1	1	357,98	1461	GLVHQAICNLNITLPIYAKES(1)ES(1)DQEPEEEIGMTSEKNDETESTETSVLK	UID5809	1;2
S4R2F3	Ank2	Ankyrin-2	SEKIVDEQGDMDFQISPDRKTSTDFSEVIKQ	-0.479014	-1.2807	-0.24579	-0.698484	-0.427824	-0.605776	-1.00562	-1.09873	S	3	___1	1	125,58	2118	IVDEQGDMDFQIS(1)PDRK	UID5812	1
S4R2F3	Ank2	Ankyrin-2	GTKPCLQTPVTSERGSPIVQEPEEASEPKEE	-1.04187	-1.69447	-0.957118	-2.9077	-1.16983	-0.212593	-1.10086	-1.55024	S	2	___1	1	246,32	3792	GS(1)PIVQEPEEAS(0.001)EPKEES(0.743)S(0.256)PR	UID5813	1;2
S4R2F3	Ank2	Ankyrin-2	PIVQEPEEASEPKEESSPRKTSLVIVESTDD	0.876766	1.59883	1.72038	0.24449	0.236106	-2.79998	1.49636	1.39761	S	2	___1	0,926988	389,87	3808	GSPIVQEPEEASEPKEES(0.927)S(0.073)PR	UID5815	1;2
S4R2F3	Ank2	Ankyrin-2	HKLNVPETMTEVLDVSDEEGDDTVTGDGGEY	1.25555	0.651087	1.19038	0.761102	0.89164	1.29054	1.00704	0.249193	S	3	___1	1	461,95	846	HKLNVPETMTEVLDVS(1)DEEGDDTVTGDGGEYLRPEDLK	UID5817	1;2
S4R2F3	Ank2	Ankyrin-2	TPVSPSSKNEKLSPVSPSAKTERHSPVFSGK	-1.30665	-2.52111	-1.40019	-2.30499	-2.03943	-1.22407	-1.91286	-1.95549	S	3	___1	0,99833	132,17	1852	HTPVS(0.002)PS(0.012)S(0.015)KNEKLS(0.971)PVS(0.998)PS(0.002)AK	UID5822	1;2
S4R2F3	Ank2	Ankyrin-2	FNGSSQRRKRPKKSDSNASFLRAARAGNLDK	-0.41304	-0.978806	-0.502488	-1.67326	-0.320734	-0.291106	-0.46368	-0.915063	S	2	___1	0,999999	183,22	31	SDS(1)NASFLR	UID5828	1;2
S4R2F3	Ank2	Ankyrin-2	SSQRRKRPKKSDSNASFLRAARAGNLDKVVE	1.07596	0.173527	0.98218	0.344849	1.08042	1.43856	0.529503	0.426672	S	2	___1	1	113,67	34	S(0.003)DS(0.997)NAS(1)FLR	UID5829	1;2
S4R2F3	Ank2	Ankyrin-2	EEASEPKEESSPRKTSLVIVESTDDQSQVFE	1.42555	1.3647	1.52499	1.6003	1.46866	2.13985	1.40823	1.20951	S	2	___1	0,998512	280,81	3814	KT(0.001)S(0.999)LVIVESTDDQSQVFER	UID5830	1
S4R2F3	Ank2	Ankyrin-2	EVASMRSRLLRDPDGSAEDDSLEQTSLMESS	2.33723	1.89528	2.57398	2.03086	2.25265	2.69184	1.9052	1.67554	S	3	___1	1	182,82	2503	LLRDPDGS(1)AEDDSLEQTSLMESSGK	UID5831	1;2
S4R2F3	Ank2	Ankyrin-2	GMNYLRYSLEGGRSDSLRSFSSDRSHTLSHA	-1.82695	-1.05254	-1.14709	-1.27863	-0.907825	-0.915412	-0.970762	-0.532193	S	2	___1	0,991449	74,987	898	YSLEGGRS(0.009)DS(0.991)LR	UID5838	1;2
S4R2F3	Ank2	Ankyrin-2	SVLKSHLVNEVPVLASPDLLSEVSEMKQDLI	-0.326109	-0.548984	0.00752151	-0.597779	-0.373912	-0.154689	-0.374141	-1.3331	S	3	___1	1	197,8	1500	SHLVNEVPVLAS(1)PDLLSEVSEMKQDLIK	UID5840	1;2
S4R2F3	Ank2	Ankyrin-2	KTAEGTEPKPQGAIRSPQGLELPLPNRDSEV	0.361041	-0.38718	0.115014	0.273439	0.132827	0.184737	-0.26509	-0.406482	S	2	___1	1	228,62	2392	S(1)PQGLELPLPNR	UID5843	1
S4R2F3	Ank2	Ankyrin-2	DCLPKTEGDSPAAALSPQMHQEPVQQDFSGK	-0.21216	-0.26536	-0.325796	-0.152862	-0.0465617	-0.449383	-0.322941	-0.323702	S	2	___1	1	373,11	3720	T(0.059)EGDS(0.941)PAAALS(1)PQMHQEPVQQDFSGK	UID5846	1;2
S4R2F3	Ank2	Ankyrin-2	KIPVKAPTQRTEWQPSPTDIPLQKTAVPQGQ	-0.209856	-1.21851	-0.487119	-0.519285	-0.181974	-0.339837	-0.790629	-0.412445	S	2	___1	0,981743	118,03	3343	TEWQPS(0.982)PT(0.018)DIPLQK	UID5847	1
Q8C8T7	Elfn1	Protein ELFN1 (Extracellular leucine-rich repeat and fibronectin type-III domain-containing protein 1) (Protein phosphatase 1 regulatory subunit 28)	HNLSYSSSPEYTCRASPSIWERLRLSRRRHK	-1.27737	-2.05453	-2.40942	-2.27405	-1.07595	-2.28044	-1.97203	-2.74672	S	2	___1	0,999761	83,309	773	AS(1)PSIWER	UID5851	1
Q8C996	Tmem163	Transmembrane protein 163 (Synaptic vesicle membrane protein of 31 kDa)	SSVQSDEERQPRISESGQFSDGLEDRGLLES	0.95999	0.253347	0.849329	0.453954	0.837768	0.586286	0.626949	0.567349	S	2	___1	0,999998	161,21	56	ISES(1)GQFSDGLEDR	UID5856	1;2
Q8C996	Tmem163	Transmembrane protein 163 (Synaptic vesicle membrane protein of 31 kDa)	SDEERQPRISESGQFSDGLEDRGLLESSTRL	-1.32005	-2.534	-1.90661	-2.4015	-1.77889	-1.71062	-1.67235	-1.85347	S	2	___1	1	139,49	60	IS(0.273)ES(0.727)GQFS(1)DGLEDR	UID5857	1;2
E9QN41	Strip2	Striatin-interacting proteins 2	LAEDSIQVVKSMRAASPPSYTLDLGESQLAP	-0.247151	-2.53746	-1.21288	-1.98099	-0.61997	-0.659643	-2.15291	-2.35797	S	2	___1	0,99985	241,77	328	AAS(1)PPSYTLDLGESQLAPPPSK	UID5862	1
Q8CAA7	Pgm2l1	Glucose 1,6-bisphosphate synthase (EC 2.7.1.106) (Phosphoglucomutase-2-like 1)	AVQELKAVAGVMITASHNRKEDNGYKVYWET	2.15483	3.02046	2.75485	2.93393	-2.54795	2.58243	2.47657	2.00961	S	2	___1	0,99993	276,25	175	AVAGVMITAS(1)HNR	UID5864	1
G3X9D3	Podxl2	Podocalyxin-like protein 2	SSWSALMGSKRDPEDSDVFEEDTHL______	-1.57374	-1.44341	-0.973673	-1.69605	-1.45046	-2.23239	-1.43892	-0.943416	S	2	___1	1	167,18	530	RDPEDS(1)DVFEEDTHL	UID5865	1
Q8CBE3	Wdr37	WD repeat-containing protein 37	KQKRKSHSLSIRRTNSSEQERTGLPREMLEG	-0.141307	0.885321	-0.836146	-1.63801	-0.659999	1.44218	0.161278	-1.18009	S	2	___1	0,999709	259,72	30	TNS(1)SEQERTGLPR	UID5875	1
B7ZCU0	Abi1	Abl interactor 1	TGTLSRTNPPTQKPPSPPVSGRGTLGRNTPY	-0.311655	1.0048	0.621705	0.34038	-0.633287	0.902258	0.902274	0.326663	S	2	___1	0,999995	197,1	183	TNPPTQKPPS(1)PPVSGR	UID5878	1;2
Q8CC35	Synpo	Synaptopodin	TSSRTPSRTVSPRAASPAKPSSLDLVPNLPR	1.28361	1.39083	1.1997	1.83619	1.01965	1.89317	1.25269	1.625	S	2	___1	1	119,8	833	AAS(1)PAKPSSLDLVPNLPR	UID5888	1
Q8CC35	Synpo	Synaptopodin	LYTAPVQDSLQPTAVSPTYSSDISPVSPSRA	-0.0541207	-0.255194	-0.182888	0.129556	-3.04666	0.263024	0.0372989	0.446826	S	3	___1	0,964238	95,527	882	SSPGLYTAPVQDSLQPT(0.009)AVS(0.964)PT(0.022)Y(0.001)S(0.002)S(0.001)DISPVSPSR	UID5889	1;2
Q8CC35	Synpo	Synaptopodin	EASNFQQEPIARDRASPAAAEEAVPEWASCL	1.06031	-0.0790645	0.123979	0.347079	0.248759	0.892197	-0.318738	0.362165	S	2	___1	1	210,16	672	DRAS(1)PAAAEEAVPEWASCLK	UID5892	1
Q8CC35	Synpo	Synaptopodin	YSEEASLLRHLEKVASEEEEVPLVVYLKENA	2.08653	2.51474	2.12664	2.56082	2.08372	2.87202	2.43546	2.7143	S	4	___1	1	257,5	258	VAS(1)EEEEVPLVVYLKENAALLTANGLHLSQSR	UID5893	1
Q8CC35	Synpo	Synaptopodin	MSRSPMVERRLLGQRSPVLERRPLGNFTPPP	0.873462	1.07734	0.828917	1.38965	0.662295	1.03106	0.935735	1.37332	S	3	___1	1	87,138	535	RLLGQRS(1)PVLER	UID5894	1
Q8CC35	Synpo	Synaptopodin	YAETLSTAPVASRVRSPPSYSTLYPSSDPKP	0.426212	0.126572	0.576911	0.721758	0.362573	1.20423	0.792441	0.677298	S	4	___1	0,989436	113,71	567	VRS(0.989)PPS(0.01)YSTLYPSSDPKPSHLK	UID5896	1
Q8CC35	Synpo	Synaptopodin	KYTTNAPGGFRVASLSPARTPPASLYHGYLP	0.206308	0.408726	-0.131972	-0.145816	-0.0903726	0.900186	0.07476	1.42718	S	2	___1	1	168,83	765	VASLS(1)PAR	UID5898	1;2
Q8CCJ4	Amer2	APC membrane recruitment protein 2 (Amer2) (Protein FAM123A)	GKINKAAFKLFKKRKSGGTMPSIFGVKNKGD	-2.45026	-1.60306	-1.93231	-1.53989	-1.93616	-2.63201	-1.85269	-1.80335	S	2	___1	0,999988	234,63	71	S(1)GGTMPSIFGVK	UID5904	1
Q0VF62	Bcas3	Bcas3 protein (Breast carcinoma-amplified sequence 3 homolog)	SEEGLRERLADAMAESPSRDVVGSGTELQRE	0.906902	0.532639	0.130947	1.00344	0.867168	0.163588	0.416923	0.505581	S	2	___1	0,998896	231,41	854	LADAMAES(0.999)PS(0.001)RDVVGSGTELQR	UID5911	1;2
Q8R0A5	Tceal3	Transcription elongation factor A protein-like 3 (TCEA-like protein 3) (Transcription elongation factor S-II protein-like 3)	VPRKAKRKTDRGTDDSPKNSQEDLQDRHVSS	2.95614	2.35888	1.75602	1.98204	2.57838	2.1016	3.49555	2.29073	S	2	___1	1	464,36	120	GTDDS(1)PKNSQEDLQDR	UID5917	1;2
Q8CDA1	Inpp5f	Phosphatidylinositide phosphatase SAC2 (EC 3.1.3.25) (Inositol polyphosphate 5-phosphatase F) (Sac domain-containing inositol phosphatase 2) (Sac domain-containing phosphoinositide 4-phosphatase 2) (hSAC2)	CGIIVSAPRLGSRSQSASSIDVSTHAPSEAA	-0.00128119	-0.593663	-0.714642	-2.75255	-0.169406	-0.423609	-0.386061	-0.282262	S	3	___1	0,995499	107,6	908	S(0.003)QS(0.995)AS(0.001)SIDVSTHAPSEAAAGPGSELGK	UID5924	1;2
A0A0R4J0M9	Vcpip1	Ubiquitinyl hydrolase 1 (EC 3.4.19.12)	LGAAFATRSKAQKENSMEEPEEMDSQDAETT	0.095946	-0.423316	-0.579679	-0.180856	-0.347369	-0.628614	-0.230547	-0.0408304	S	3	___1	1	181,62	1196	AQKENS(1)MEEPEEMDSQDAETTNTTEPMDHS	UID5930	1
Q8CE50	Snx30	Sorting nexin-30	AGSSSEEAVGGDSTPSPDLLMARSFGDKDLI	0.72681	0.241506	0.369973	0.594413	0.428344	0.825547	0.654358	-0.454828	S	3	___1	0,999993	176,98	40	DMPHPLAGSSSEEAVGGDS(0.024)T(0.976)PS(1)PDLLMAR	UID5935	1;2
A0A494B953	Nedd4l	HECT-type E3 ubiquitin transferase (EC 2.3.2.26)	NNHLVEPQIRRPRSLSSPTVTLSAPLEGAKD	-0.770972	-0.634771	-0.364037	-0.119076	-0.782899	-1.01476	-0.54805	-1.30458	S	3	___1	0,995204	267,1	429	SLS(0.995)S(0.005)PTVTLSAPLEGAKDS(1)PIRR	UID5946	1;2
A0A494B953	Nedd4l	HECT-type E3 ubiquitin transferase (EC 2.3.2.26)	STQWHRPSLMDVSSESDNNIRQINQEAAHRR	-0.662669	-0.829865	-0.970216	-0.679805	-1.33139	-1.33018	-1.13465	-0.916802	S	3	___1	0,997226	195,38	233	STQWHRPSLMDVS(0.001)S(0.002)ES(0.997)DNNIR	UID5949	1
A0A0G2JDT0	Mef2c	Myocyte-specific enhancer factor 2C	GAGTSAGNGYGNPRNSPGLLVSPGNLNKNIQ	-2.9957	-1.73304	-2.09515	-1.11091	-2.69429	-1.90797	-1.90172	-1.54926	S	2	___1	1	120,64	174	NS(1)PGLLVSPGNLNK	UID5953	1
Q8CG76	Akr7a2	Aflatoxin B1 aldehyde reductase member 2 (EC 1.1.1.n11) (Succinic semialdehyde reductase) (SSA reductase)	GRPLAMSRPPPPRAASGAPLRPATVLGTMEM	-1.05152	-0.97531	-1.6123	-0.710968	-1.29568	-1.10023	-1.35023	-1.75305	S	3	___1	1	194,43	40	AAS(1)GAPLRPATVLGTMEMGR	UID5955	1
Q8CGA3	Slc43a2	Large neutral amino acids transporter small subunit 4 (L-type amino acid transporter 4) (Solute carrier family 43 member 2)	YRRQLERQLQQKREDSKLFLKINGSSNREAF	-0.0651796	0.451628	0.550727	-0.263183	0.652149	-0.371195	0.541799	0.505359	S	2	___1	1	92,792	552	REDS(1)KLFLK	UID5957	1
Q8CGF6	Wdr47	WD repeat-containing protein 47 (Neuronal enriched MAP interacting protein) (Nemitin)	SPMRRPQSADAYMTRSLNPALDGLTCGLTSH	-0.490017	-0.942606	-0.510658	-0.123495	-0.528694	-0.202309	-0.850867	-0.95359	S	3	___1	1	158,11	312	S(1)LNPALDGLTCGLTSHDKR	UID5970	1
Q8CGV2	Tph2	Tryptophan 5-hydroxylase 2 (EC 1.14.16.4) (Neuronal tryptophan hydroxylase) (Tryptophan 5-monooxygenase 2)	AMMMFSSKYWARRGLSLDSAVPEDHQLLGSL	-0.897017	-0.420483	-0.825439	-0.473787	-0.441712	-1.12476	-1.13091	-1.03154	S	3	___1	0,99998	125,52	19	GLS(1)LDSAVPEDHQLLGSLTQNK	UID5973	1
Q8CH09	Sugp2	SURP and G-patch domain-containing protein 2 (Arginine/serine-rich-splicing factor 14) (Splicing factor, arginine/serine-rich 14)	GTEVLPEEEEEDEEESEDEGGEETSTLRPQA	0.179369	-0.224324	0.190869	0.13682	-0.0219432	0.222478	0.262274	-0.150651	S	5	___1	0,999992	265,58	877	EGKGEPQEGHPEQEASLEGTEVLPEEEEEDEEES(1)EDEGGEETSTLRPQAGAAK	UID5978	1
Q8CH09	Sugp2	SURP and G-patch domain-containing protein 2 (Arginine/serine-rich-splicing factor 14) (Splicing factor, arginine/serine-rich 14)	DSVSRSSGQVLTRGRSLNIADQEGTLLGKGD	-1.47028	-0.900019	-1.69599	-2.85273	-1.4511	-1.46781	-0.954359	-1.25663	S	2	___1	1	199,04	206	S(1)LNIADQEGTLLGK	UID5979	1
Q8CH25	Sltm	SAFB-like transcription modulator (Modulator of estrogen-induced transcription) (SAF-like transcription modulator)	GRAGAGMITQHSSTASPVNRIVQMSGNSLPR	-1.60272	-0.151253	-0.0782677	-0.216238	-1.53917	-0.00787852	-0.49297	-0.227207	S	2	___1	0,99952	184,6	999	AGAGMITQHSSTAS(1)PVNR	UID5980	1
Q8CH25	Sltm	SAFB-like transcription modulator (Modulator of estrogen-induced transcription) (SAF-like transcription modulator)	ESLKKSEEKKRISSKSPGHMVILNQTKGDHC	-1.42848	-1.55982	-0.603861	-1.57344	-1.86283	-1.6706	-1.49295	-1.8241	S	2	___1	1	167,03	552	S(1)PGHMVILNQTK	UID5984	1;2
Q8CH72	Trim32	E3 ubiquitin-protein ligase TRIM32 (EC 2.3.2.27) (RING-type E3 ubiquitin transferase TRIM32) (Tripartite motif-containing protein 32)	ASSASASVTFREMDMSPEEVAPSPRASPAKQ	1.66838	1.51199	1.50024	1.83168	1.73857	1.57041	1.66886	1.61987	S	2	___1	1	36,775	330	EMDMS(1)PEEVAPS(1)PR	UID5985	1;2
Q8CH77	Nav1	Neuron navigator 1 (Pore membrane and/or filament-interacting-like protein 3)	YAEVKPLSKAPEAAVSDDGKSDDELLSSKAK	-1.37234	-2.05595	-1.5853	-1.59111	-1.03247	-0.678561	-0.913506	-1.35306	S	2	___1	1	145,77	197	APEAAVS(1)DDGKS(1)DDELLSSK	UID5988	1;2
Q8CHT1	Ngef	Ephexin-1 (Eph-interacting exchange protein) (Neuronal guanine nucleotide exchange factor)	RWMTSLAPNRRTKFVSFTSRLLDCPQVQCVH	1.0133	0.373301	0.35553	0.912346	0.959467	1.51297	0.274435	1.26434	S	2	___1	1	162,25	606	FVS(1)FTSR	UID6006	1
Q8CHT1	Ngef	Ephexin-1 (Eph-interacting exchange protein) (Neuronal guanine nucleotide exchange factor)	EEEEEEEEGEEEELASPPERRALPQICLLSN	1.99937	0.799516	1.63666	1.44133	1.88739	2.00271	1.19641	1.61839	S	4	___1	1	439,19	229	RQQDAEIQGNSDGSQVGEDAGEEEEEEEEGEEEELAS(1)PPERR	UID6008	1
Q5NCM5	Epn2	Epsin-2	ATGVGSNQITFGRGSSQPNLSTSYSEQEYGK	2.16389	1.95031	1.76274	2.1632	2.18854	1.73242	2.0921	2.12583	S	2	___1	0,998948	219,58	173	GS(0.001)S(0.999)QPNLSTSYSEQEYGK	UID6009	1;2
Q5NCM5	Epn2	Epsin-2	AESGASVPPQDSRTTSPDLFESQSLTSASSK	3.36339	3.20482	3.36535	3.78772	3.07013	3.30756	3.36858	2.80395	S	2	___1	0,99993	247,74	482	TTS(1)PDLFESQSLTSASSKPSSAR	UID6011	1
Q8CHW4	Eif2b5	Translation initiation factor eIF-2B subunit epsilon (eIF-2B GDP-GTP exchange factor subunit epsilon)	SEGSVDPEELDSRAGSPQLDDIRVFQNEVLG	2.44464	2.24978	2.14817	2.52501	2.30891	2.43664	2.48083	2.16736	S	3	___1	1	190,28	540	AGS(1)PQLDDIRVFQNEVLGTLQR	UID6012	1
D9J2Z9	Pdlim5	ENH isoform 1b (PDZ and LIM domain protein 5)	ASSGASPLSASEGPESPGSSRPSVAGLRSAA	1.18434	0.784348	0.857452	1.64705	1.24278	1.18445	0.635081	0.973275	S	3	___1	0,995545	347,84	223	KANSTQEPSQQPASSGASPLSAS(0.001)EGPES(0.996)PGS(0.004)SRPSVAGLR	UID6019	1
Q8CI71	Vps50	Syndetin (Bcl2-like protein blm) (Coiled-coil domain-containing protein 132) (EARP/GARPII complex subunit VPS50)	YESDEQEKSAYQDYDSDSDVPEELKRDYVDE	2.20808	1.91437	2.22269	2.38957	1.96642	2.44874	2.21577	1.95404	S	3	___1	0,999829	163,71	559	SAYQDYDS(1)DS(1)DVPEELKRDYVDEQTGDVPVK	UID6026	1;2
Q8CI75	Dis3l2	DIS3-like exonuclease 2 (EC 3.1.13.-)	LKYSAILKRPGLEKASDEEPED_________	-0.183308	1.44119	0.483914	1.82152	-0.459357	0.834533	-0.284707	1.10659	S	2	___1	1	171,08	864	RPGLEKAS(1)DEEPED	UID6028	1
A0A338P6F2	Osbpl11	Oxysterol-binding protein	PPLKSRSFSLASSGNSPISQRRPSQNAMSFF	0.117378	-0.0326155	0.13528	0.22596	0.145562	-0.47572	-0.49987	-0.514757	S	2	___1	0,999246	227,34	186	SFSLASSGNS(0.999)PIS(0.001)QR	UID6032	1
F8WHL2	Copa	Coatomer subunit alpha	TVRVWDISGLRKKNLSPGAVESDVRGITGVD	-1.51048	-2.15774	-1.50228	-1.4242	-1.32099	-1.40106	-1.74582	-1.85317	S	2	___1	1	141,07	173	NLS(1)PGAVESDVR	UID6038	1
Q8CIN4	Pak2	Serine/threonine-protein kinase PAK 2 (EC 2.7.11.1) (Gamma-PAK) (p21-activated kinase 2) (PAK-2) [Cleaved into: PAK-2p27; PAK-2p34]	______________MSDNGELEDKPPAPPVR	0.783023	0.610464	0.755022	0.949987	0.356212	0.323607	0.586194	0.469197	S	3	___1	1	82,859	2	S(1)DNGELEDKPPAPPVR	UID6041	1
Q8CIN4	Pak2	Serine/threonine-protein kinase PAK 2 (EC 2.7.11.1) (Gamma-PAK) (p21-activated kinase 2) (PAK-2) [Cleaved into: PAK-2p27; PAK-2p34]	VLKFYDSNTVKQKYLSFTPPEKDGFPSGTPA	-0.260454	-0.549513	-0.652059	0.0483276	-0.596668	-0.410144	-0.640914	-0.909949	S	3	___1	0,997454	130,23	141	YLS(0.997)FT(0.003)PPEKDGFPSGTPALNTK	UID6043	1;2
Q8CIQ7	Dock3	Dedicator of cytokinesis protein 3 (Modifier of cell adhesion) (Presenilin-binding protein) (PBP)	TSTPRGNVLASHSPMSPENIKMTHRHSPMNL	-0.494198	-0.881763	-0.174841	-0.4021	-0.224282	-0.276962	-0.609157	-0.458643	S	2	___1	1	308,73	1655	GNVLASHSPMS(1)PENIK	UID6050	1
A0A1D5RM34	Mical3	[F-actin]-monooxygenase MICAL3 (Fragment)	EKPKAEVPEEQKAVLSPIRSQPVALPEARSP	-1.78646	-2.54262	-2.1588	-2.18597	-1.67038	-1.62291	-2.05143	-1.2157	S	3	___1	1	31,917	345	AVLS(1)PIRS(1)QPVALPEAR	UID6055	1;2
A0A1D5RM34	Mical3	[F-actin]-monooxygenase MICAL3 (Fragment)	PGTEEAKSPLATKVKSPEEPLFPTPLLLREK	0.566596	0.317345	0.890507	0.308166	0.303089	0.760261	0.270847	0.0390089	S	2	___1	1	205,78	316	VKS(1)PEEPLFPTPLLLR	UID6066	1
Q8JZK9	Hmgcs1	Hydroxymethylglutaryl-CoA synthase, cytoplasmic (HMG-CoA synthase) (EC 2.3.3.10) (3-hydroxy-3-methylglutaryl coenzyme A synthase)	GMGLVHSNTATEHIPSPAKKVPRLPATSAES	0.0972105	-0.418507	0.326472	0.52366	-3.14343	0.55109	-0.442399	-0.617855	S	5	___1	1	195,96	495	RPFTNDHSLDEGMGLVHSNTATEHIPS(1)PAKK	UID6076	1;2
Q8JZP2	Syn3	Synapsin-3 (Synapsin III)	AETIRNLRKSFASLFSD______________	0.0949824	0.0148049	-0.212129	-0.309729	-0.0053156	-0.0124229	-0.214857	-0.141008	S	2	___1	1	147,36	578	SFASLFS(1)D	UID6081	1
Q8JZP2	Syn3	Synapsin-3 (Synapsin III)	SPQPPRSRSPSQQRLSPQGQQPVSPQSGSPQ	0.0595969	1.3568	0.538572	0.935941	-0.32676	1.0975	1.12315	0.401206	S	3	___1	0,998425	170,17	461	SPS(0.002)QQRLS(0.998)PQGQQPVSPQSGSPQQQR	UID6082	1;2
Q8JZP2	Syn3	Synapsin-3 (Synapsin III)	SPSQQRLSPQGQQPVSPQSGSPQQQRSPGSP	-1.32933	-0.61758	-1.39025	-2.01974	-1.80788	-1.2919	-1.06563	-1.00094	S	2	___1	0,99998	228,85	469	LSPQGQQPVS(1)PQSGSPQQQR	UID6083	1;2
Q8JZP2	Syn3	Synapsin-3 (Synapsin III)	VSPQSGSPQQQRSPGSPQLSRASGGSSPNQA	1.44082	2.46922	1.00567	1.21378	1.34864	1.36507	1.34276	2.70273	S	2	___1	1	229,86	483	SPGS(1)PQLSR	UID6088	1;2
[truncated: 3,075 more rows]

## Sheet: hTau vs WT (phospho)
Uniprot	Gene name	Protein name	Sequence window	Phospho (STY) Probabilities	Unique identifier	Number of Phospho (STY)	FC	pvalue	Intensity hTAU-1	Intensity hTAU-2	Intensity hTAU-3	Intensity hTAU-4	Intensity mtWT-1	Intensity mtWT-2	Intensity mtWT-3	Intensity mtWT-4	Intensity PS19-1	Intensity PS19-2	Intensity PS19-3	Intensity PS19-4	Intensity WT-1	Intensity WT-2	Intensity WT-3	Intensity WT-4	Amino acid	Localization prob	Score for localization	Position	#NAME?	log2 FC hTAU_WT	Proteins	Leading proteins
[truncated: 70 more rows]

[truncated: 3 more sheets: Quantification-Prot, hTau vs WT-Prot, Tau analysis]
